# Supplementary material for: Subpopulations of fibroblasts derived from human iPS cells
Source: Commun Biol. 2024 Jun 18;7:736. doi: 10.1038/s42003-024-06419-8 (PMC11189496; doi:10.1038/s42003-024-06419-8)
Supplement: Supplementary file 3 — Supplemental Data 1 [file 42003_2024_6419_MOESM3_ESM.xlsx]

## Sheet: Supplementary Data 1
Supplementary Data 1. DEGs in each cell type
cluster	p_val	avg_log2FC	pct.1	pct.2	p_val_adj	gene	cell type
0	0	2.70774	0.718	0.081	0	RACK1	FB-a
0	0	2.67762	0.722	0.081	0	ATP5F1E	FB-a
0	0	2.64738	0.649	0.091	0	TFPI2	FB-a
0	0	2.36477	0.959	0.537	0	LGALS1	FB-a
0	0	2.24975	0.517	0.121	0	IGFBP3	FB-a
0	0	2.14879	0.72	0.081	0	ELOB	FB-a
0	0	2.07437	0.682	0.077	0	ATP5ME	FB-a
0	0	2.06832	0.424	0.058	0	SNHG29	FB-a
0	0	1.99694	0.918	0.217	0	COL1A1	FB-a
0	0	1.97666	0.722	0.081	0	ATP5MG	FB-a
0	0	1.97304	0.915	0.197	0	COL3A1	FB-a
0	0	1.97231	0.951	0.658	0	RPL27A	FB-a
0	0	1.97099	0.929	0.78	0	S100A6	FB-a
0	0	1.90722	0.93	0.249	0	FN1	FB-a
0	0	1.90608	0.723	0.208	0	MDK	FB-a
0	0	1.90378	0.916	0.232	0	TPM2	FB-a
0	0	1.89902	0.685	0.077	0	ATP5MD	FB-a
0	0	1.87919	0.722	0.08	0	ATP5MC2	FB-a
0	0	1.84829	0.722	0.08	0	BEX3	FB-a
0	0	1.84743	0.651	0.075	0	ATP5MF	FB-a
0	0	1.7987	0.721	0.08	0	ATP5MPL	FB-a
0	0	1.79756	0.937	0.628	0	RPL23	FB-a
0	0	1.7881	0.722	0.08	0	COPS9	FB-a
0	0	1.75849	0.478	0.047	0	FABP3	FB-a
0	0	1.73603	0.321	0.049	0	MMP1	FB-a
0	0	1.70992	0.704	0.076	0	SELENOM	FB-a
0	0	1.70785	0.721	0.08	0	ATP5MC3	FB-a
0	0	1.68186	0.72	0.081	0	SELENOW	FB-a
0	0	1.67352	0.909	0.235	0	FDPS	FB-a
0	0	1.64161	0.719	0.08	0	SEM1	FB-a
0	0	1.62143	0.975	0.72	0	VIM	FB-a
0	0	1.61588	0.719	0.08	0	ATP5PF	FB-a
0	0	1.61164	0.912	0.254	0	COL6A1	FB-a
0	0	1.60847	0.871	0.279	0	CAV1	FB-a
0	0	1.60825	0.906	0.244	0	HMGA1	FB-a
0	0	1.60142	0.899	0.295	0	TPM1	FB-a
0	0	1.59753	0.716	0.08	0	ATP5IF1	FB-a
0	0	1.591	0.424	0.057	0	SNHG5	FB-a
0	0	1.57439	0.941	0.584	0	RPS20	FB-a
0	0	1.55905	0.958	0.557	0	CD63	FB-a
0	0	1.47826	0.983	0.897	0	RPL41	FB-a
0	0	1.4782	0.916	0.248	0	CD81	FB-a
0	0	1.47623	0.904	0.629	0	RPS17	FB-a
0	0	1.466	0.947	0.528	0	ANXA2	FB-a
0	0	1.46543	0.773	0.118	0	EXT1	FB-a
0	0	1.46309	0.808	0.097	0	QPRT	FB-a
0	0	1.4548	0.941	0.551	0	POLR2L	FB-a
0	0	1.45046	0.914	0.212	0	PPP1R14B	FB-a
0	0	1.43542	0.57	0.214	0	KRT18	FB-a
0	0	1.43469	0.903	0.21	0	NME4	FB-a
0	0	1.43305	0.718	0.08	0	ATP5F1D	FB-a
0	0	1.3953	0.786	0.11	0	UCHL1	FB-a
0	0	1.39085	0.892	0.208	0	CCND1	FB-a
0	0	1.3898	0.635	0.076	0	PTX3	FB-a
0	0	1.38856	0.985	0.927	0	RPL37A	FB-a
0	0	1.37195	0.926	0.26	0	COL1A2	FB-a
0	0	1.36584	0.768	0.177	0	TXNRD1	FB-a
0	0	1.36474	0.715	0.077	0	ATP5PD	FB-a
0	0	1.34417	0.424	0.057	0	GAS5	FB-a
0	0	1.34105	0.678	0.094	0	CLDN11	FB-a
0	0	1.3381	0.68	0.088	0	DKK1	FB-a
0	0	1.3336	0.884	0.205	0	C12orf75	FB-a
0	0	1.33068	0.937	0.436	0	ITGB1	FB-a
0	0	1.32497	0.947	0.6	0	OST4	FB-a
0	0	1.31774	0.68	0.077	0	CAVIN1	FB-a
0	0	1.30784	0.818	0.118	0	LOX	FB-a
0	0	1.30757	0.93	0.432	0	RPL22L1	FB-a
0	0	1.2991	0.706	0.08	0	JPT1	FB-a
0	0	1.29877	0.718	0.08	0	ATP5F1B	FB-a
0	0	1.29585	0.733	0.184	0	TAGLN	FB-a
0	0	1.2929	0.717	0.08	0	ATP5F1A	FB-a
0	0	1.29051	0.945	0.458	0	GNAS	FB-a
0	0	1.29044	0.424	0.058	0	SEPTIN7	FB-a
0	0	1.28906	0.952	0.845	0	RPS29	FB-a
0	0	1.28617	0.714	0.078	0	ATP5MC1	FB-a
0	0	1.27518	0.861	0.152	0	ACAT2	FB-a
0	0	1.26466	0.946	0.361	0	CALD1	FB-a
0	0	1.26433	0.482	0.09	0	MEST	FB-a
0	0	1.263	0.871	0.126	0	SCD	FB-a
0	0	1.24976	0.687	0.085	0	CTHRC1	FB-a
0	0	1.24793	0.779	0.151	0	SERPINE1	FB-a
0	0	1.2445	0.934	0.45	0	NDUFS5	FB-a
0	0	1.23923	0.587	0.073	0	TWIST2	FB-a
0	0	1.23616	0.683	0.135	0	CRABP2	FB-a
0	0	1.22988	0.95	0.452	0	TIMP1	FB-a
0	0	1.22741	0.607	0.096	0	PAPPA	FB-a
0	0	1.22442	0.712	0.079	0	RTRAF	FB-a
0	0	1.21431	0.862	0.136	0	THY1	FB-a
0	0	1.2103	0.279	0.041	0	NPY	FB-a
0	0	1.20677	0.712	0.183	0	AKR1B1	FB-a
0	0	1.20396	0.787	0.191	0	COL6A3	FB-a
0	0	1.19776	0.644	0.156	0	TGFBI	FB-a
0	0	1.19615	0.699	0.076	0	CAVIN3	FB-a
0	0	1.19209	0.92	0.266	0	CALU	FB-a
0	0	1.19098	0.624	0.072	0	SELENOH	FB-a
0	0	1.18936	0.863	0.18	0	BASP1	FB-a
0	0	1.18629	0.878	0.113	0	EVA1B	FB-a
0	0	1.18356	0.915	0.196	0	MAP1B	FB-a
0	0	1.17743	0.92	0.325	0	AP2S1	FB-a
0	0	1.1737	0.881	0.174	0	MSMO1	FB-a
0	0	1.17368	0.879	0.193	0	SERPINE2	FB-a
0	0	1.16925	0.531	0.118	0	TGM2	FB-a
0	0	1.16831	0.912	0.266	0	RAB13	FB-a
0	0	1.15992	0.935	0.319	0	S100A13	FB-a
0	0	1.15693	0.765	0.167	0	COL4A2	FB-a
0	0	1.15355	0.714	0.079	0	TRIR	FB-a
0	0	1.15106	0.878	0.215	0	C4orf48	FB-a
0	0	1.14657	0.881	0.157	0	SQLE	FB-a
0	0	1.14417	0.645	0.154	0	IGFBP2	FB-a
0	0	1.14181	0.424	0.057	0	MICOS10	FB-a
0	0	1.14002	0.704	0.076	0	RTL8C	FB-a
0	0	1.13858	0.941	0.475	0	RPS27L	FB-a
0	0	1.13634	0.708	0.076	0	TCEAL9	FB-a
0	0	1.13614	0.932	0.377	0	PTMS	FB-a
0	0	1.13144	0.905	0.219	0	CKAP4	FB-a
0	0	1.12793	0.863	0.138	0	COL5A2	FB-a
0	0	1.12017	0.487	0.132	0	2024-09-11	FB-a
0	0	1.1114	0.782	0.169	0	NDUFB8	FB-a
0	0	1.10989	0.375	0.049	0	CCN2	FB-a
0	0	1.1066	0.933	0.427	0	PRDX6	FB-a
0	0	1.10614	0.603	0.064	0	TMEM158	FB-a
0	0	1.09419	0.698	0.076	0	ATP5F1C	FB-a
0	0	1.08155	0.943	0.492	0	DBI	FB-a
0	0	1.07186	0.914	0.275	0	PSMB5	FB-a
0	0	1.07069	0.723	0.273	0	IGFBP5	FB-a
0	0	1.06918	0.606	0.169	0	CSRP2	FB-a
0	0	1.06857	0.924	0.339	0	ATOX1	FB-a
0	0	1.06525	0.813	0.133	0	VKORC1	FB-a
0	0	1.06374	0.706	0.076	0	NDUFAF8	FB-a
0	0	1.06344	0.864	0.213	0	NNMT	FB-a
0	0	1.05706	0.424	0.056	0	TOMM6	FB-a
0	0	1.05587	0.916	0.3	0	REXO2	FB-a
0	0	1.05144	0.917	0.309	0	SSR3	FB-a
0	0	1.05015	0.909	0.266	0	GSTO1	FB-a
0	0	1.04577	0.633	0.071	0	ATP5PO	FB-a
0	0	1.04445	0.866	0.146	0	RRAS	FB-a
0	0	1.03964	0.872	0.19	0	VCL	FB-a
0	0	1.03935	0.914	0.282	0	BRI3	FB-a
0	0	1.03687	0.772	0.148	0	NQO1	FB-a
0	0	1.03368	0.349	0.045	0	H19	FB-a
0	0	1.03277	0.783	0.122	0	COL5A1	FB-a
0	0	1.03272	0.941	0.484	0	RTN4	FB-a
0	0	1.03198	0.991	0.94	0	RPS2	FB-a
0	0	1.02116	0.936	0.813	0	RPL38	FB-a
0	0	1.01966	0.935	0.947	0	RPS18	FB-a
0	0	1.0147	0.828	0.192	0	PDLIM2	FB-a
0	0	1.01252	0.423	0.054	0	SNHG6	FB-a
0	0	1.01032	0.919	0.346	0	OSTC	FB-a
0	0	1.01003	0.941	0.477	0	UQCRQ	FB-a
0	0	1.00901	0.918	0.291	0	COL6A2	FB-a
0	0	1.00554	0.9	0.26	0	FDFT1	FB-a
0	0	1.00217	0.915	0.312	0	MYDGF	FB-a
0	0	1.00054	0.919	0.36	0	PHPT1	FB-a
0	0	0.98721	0.967	0.803	0	RPL27	FB-a
0	0	0.981663	0.424	0.056	0	CIAO2B	FB-a
0	0	0.981384	0.694	0.075	0	ELOC	FB-a
0	0	0.974845	0.564	0.201	0	KRT8	FB-a
0	0	0.972702	0.902	0.226	0	SERPINH1	FB-a
0	0	0.970012	0.885	0.197	0	FSTL1	FB-a
0	0	0.968568	0.655	0.075	0	CYTOR	FB-a
0	0	0.96683	0.864	0.13	0	FADS1	FB-a
0	0	0.965688	0.915	0.315	0	TKT	FB-a
0	0	0.962406	0.908	0.29	0	IFI27L2	FB-a
0	0	0.96102	0.863	0.135	0	GPX8	FB-a
0	0	0.957505	0.918	0.314	0	MRPL51	FB-a
0	0	0.953768	0.938	0.511	0	PKM	FB-a
0	0	0.952123	0.983	0.88	0	RPL13A	FB-a
0	0	0.951738	0.889	0.184	0	RAB34	FB-a
0	0	0.95032	0.8	0.223	0	NDUFC2	FB-a
0	0	0.949019	0.606	0.191	0	SPON2	FB-a
0	0	0.947944	0.448	0.111	0	BAMBI	FB-a
0	0	0.947867	0.772	0.117	0	MME	FB-a
0	0	0.947845	0.668	0.074	0	ERG28	FB-a
0	0	0.944987	0.993	0.964	0	TMSB10	FB-a
0	0	0.94367	0.937	0.463	0	PRDX5	FB-a
0	0	0.940276	0.964	0.683	0	S100A11	FB-a
0	0	0.937478	0.946	0.466	0	ANXA5	FB-a
0	0	0.936657	0.673	0.072	0	NBDY	FB-a
0	0	0.936416	0.695	0.148	0	COL4A1	FB-a
0	0	0.933266	0.692	0.078	0	SELENOS	FB-a
0	0	0.927924	0.789	0.107	0	NEXN	FB-a
0	0	0.922681	0.943	0.515	0	TXN	FB-a
0	0	0.921929	0.39	0.077	0	APOO	FB-a
0	0	0.92115	0.973	0.799	0	RPS11	FB-a
0	0	0.920321	0.845	0.178	0	PRSS23	FB-a
0	0	0.919669	0.947	0.499	0	DSTN	FB-a
0	0	0.916408	0.822	0.212	0	NME1	FB-a
0	0	0.913141	0.928	0.388	0	PDIA6	FB-a
0	0	0.903197	0.983	0.899	0	RPL35	FB-a
0	0	0.89951	0.69	0.076	0	METTL26	FB-a
0	0	0.898213	0.941	0.5	0	SEC61B	FB-a
0	0	0.894883	0.877	0.246	0	GNG11	FB-a
0	0	0.892683	0.937	0.449	0	PARK7	FB-a
0	0	0.889011	0.963	0.688	0	S100A10	FB-a
0	0	0.886357	0.685	0.075	0	SELENOF	FB-a
0	0	0.88244	0.815	0.138	0	MVD	FB-a
0	0	0.88098	0.885	0.182	0	FAM114A1	FB-a
0	0	0.878743	0.895	0.307	0	SLIRP	FB-a
0	0	0.871512	0.932	0.469	0	NAP1L1	FB-a
0	0	0.867586	0.898	0.304	0	MGST1	FB-a
0	0	0.867134	0.422	0.054	0	RBIS	FB-a
0	0	0.8658	0.717	0.084	0	HMGA2	FB-a
0	0	0.863158	0.939	0.535	0	SEC61G	FB-a
0	0	0.861958	0.938	0.478	0	MZT2B	FB-a
0	0	0.861928	0.784	0.242	0	S100A16	FB-a
0	0	0.861586	0.892	0.338	0	MARCKS	FB-a
0	0	0.856875	0.402	0.054	0	CCN1	FB-a
0	0	0.856048	0.83	0.162	0	PDLIM7	FB-a
0	0	0.854441	0.883	0.26	0	PRDX4	FB-a
0	0	0.853945	0.903	0.432	0	EIF4A1	FB-a
0	0	0.852955	0.904	0.305	0	NDUFA12	FB-a
0	0	0.852702	0.859	0.333	0	CD59	FB-a
0	0	0.851013	0.935	0.439	0	MGST3	FB-a
0	0	0.850646	0.824	0.132	0	KDELR3	FB-a
0	0	0.84922	0.956	0.602	0	MT2A	FB-a
0	0	0.84601	0.692	0.076	0	ATP5PB	FB-a
0	0	0.84565	0.935	0.465	0	LMNA	FB-a
0	0	0.84006	0.932	0.484	0	TPM4	FB-a
0	0	0.839079	0.936	0.459	0	LDHB	FB-a
0	0	0.837652	0.878	0.214	0	SRM	FB-a
0	0	0.834065	0.877	0.223	0	ACTN1	FB-a
0	0	0.832003	0.84	0.216	0	HMGCS1	FB-a
0	0	0.83042	0.423	0.056	0	MICOS13	FB-a
0	0	0.828082	0.921	0.255	0	LUM	FB-a
0	0	0.825667	0.669	0.068	0	STMP1	FB-a
0	0	0.822948	0.848	0.121	0	FADS2	FB-a
0	0	0.819996	0.915	0.31	0	EIF2S2	FB-a
0	0	0.819355	0.767	0.173	0	TNFRSF12A	FB-a
0	0	0.818378	0.872	0.17	0	FBN1	FB-a
0	0	0.817991	0.853	0.352	0	KDELR2	FB-a
0	0	0.817548	0.872	0.204	0	C1orf122	FB-a
0	0	0.816063	0.887	0.231	0	TIMM8B	FB-a
0	0	0.815527	0.919	0.338	0	AP2M1	FB-a
0	0	0.811954	0.914	0.299	0	GADD45GIP1	FB-a
0	0	0.811137	0.883	0.664	0	RPL36A	FB-a
0	0	0.810866	0.79	0.113	0	MAP1A	FB-a
0	0	0.809942	0.948	0.912	0	RPL3	FB-a
0	0	0.809869	0.895	0.244	0	MPG	FB-a
0	0	0.809798	0.925	0.44	0	TSPO	FB-a
0	0	0.806911	0.899	0.251	0	TCEAL4	FB-a
0	0	0.806809	0.871	0.206	0	RHOBTB3	FB-a
0	0	0.805477	0.805	0.121	0	IGF2BP2	FB-a
0	0	0.804626	0.619	0.069	0	NOP53	FB-a
0	0	0.799621	0.893	0.232	0	PSMB7	FB-a
0	0	0.799063	0.88	0.287	0	TMED9	FB-a
0	0	0.795412	0.878	0.224	0	GLRX	FB-a
0	0	0.795384	0.878	0.165	0	FKBP10	FB-a
0	0	0.795234	0.272	0.029	0	TNFRSF11B	FB-a
0	0	0.794336	0.709	0.104	0	CLMP	FB-a
0	0	0.793587	0.87	0.184	0	TUBB6	FB-a
0	0	0.792567	0.939	0.604	0	UBL5	FB-a
0	0	0.792254	0.94	0.328	0	SPARC	FB-a
0	0	0.791536	0.82	0.162	0	EBP	FB-a
0	0	0.790224	0.847	0.279	0	CTSC	FB-a
0	0	0.78765	0.917	0.338	0	NDUFS6	FB-a
0	0	0.785356	0.99	0.933	0	RPL15	FB-a
0	0	0.783726	0.924	0.379	0	C19orf53	FB-a
0	0	0.782875	0.851	0.137	0	MXD4	FB-a
0	0	0.780646	0.931	0.467	0	ENO1	FB-a
0	0	0.77971	0.867	0.168	0	MAGED1	FB-a
0	0	0.778745	0.83	0.167	0	MYL6B	FB-a
0	0	0.776209	0.909	0.321	0	PSMD8	FB-a
0	0	0.77512	0.831	0.142	0	TGFB1I1	FB-a
0	0	0.774592	0.797	0.118	0	NT5DC2	FB-a
0	0	0.773031	0.974	0.8	0	RPL7	FB-a
0	0	0.771393	0.699	0.114	0	FARP1	FB-a
0	0	0.770623	0.901	0.24	0	RCN1	FB-a
0	0	0.770337	0.86	0.17	0	AP1S1	FB-a
0	0	0.769205	0.948	0.622	0	RPL36AL	FB-a
0	0	0.768525	0.913	0.335	0	RNF7	FB-a
0	0	0.767808	0.41	0.057	0	SEPTIN11	FB-a
0	0	0.767141	0.708	0.161	0	GJA1	FB-a
0	0	0.767094	0.983	0.923	0	RPL21	FB-a
0	0	0.76581	0.895	0.26	0	COPS6	FB-a
0	0	0.765739	0.901	0.239	0	CAPNS1	FB-a
0	0	0.765447	0.938	0.48	0	UQCR10	FB-a
0	0	0.764796	0.894	0.224	0	PLIN3	FB-a
0	0	0.764537	0.912	0.278	0	TIMM13	FB-a
0	0	0.760708	0.928	0.394	0	CLTA	FB-a
0	0	0.759832	0.691	0.173	0	PSMA2	FB-a
0	0	0.758104	0.919	0.352	0	HSBP1	FB-a
0	0	0.757721	0.907	0.3	0	PDCD5	FB-a
0	0	0.756675	0.68	0.085	0	METRN	FB-a
0	0	0.756581	0.932	0.476	0	PSMA7	FB-a
0	0	0.754266	0.582	0.077	0	HGF	FB-a
0	0	0.75285	0.912	0.283	0	SNRPE	FB-a
0	0	0.749239	0.626	0.068	0	SMIM26	FB-a
0	0	0.74756	0.845	0.146	0	RAB32	FB-a
0	0	0.7475	0.778	0.125	0	FASN	FB-a
0	0	0.745973	0.943	0.52	0	TUBB	FB-a
0	0	0.74555	0.728	0.142	0	CNPY2	FB-a
0	0	0.74513	0.752	0.117	0	PXDN	FB-a
0	0	0.744116	0.841	0.169	0	ACLY	FB-a
0	0	0.742927	0.649	0.093	0	TM7SF2	FB-a
0	0	0.741755	0.883	0.229	0	YIF1A	FB-a
0	0	0.741011	0.943	0.468	0	EID1	FB-a
0	0	0.739676	0.505	0.137	0	CTSK	FB-a
0	0	0.737109	0.442	0.084	0	TUBB3	FB-a
0	0	0.736599	0.934	0.48	0	GNG5	FB-a
0	0	0.736461	0.867	0.435	0	NEDD8	FB-a
0	0	0.735806	0.912	0.3	0	ZNHIT1	FB-a
0	0	0.73515	0.684	0.545	0	S100A4	FB-a
0	0	0.734828	0.894	0.258	0	PHB	FB-a
0	0	0.734409	0.996	0.965	0	FTL	FB-a
0	0	0.730194	0.863	0.216	0	UQCC2	FB-a
0	0	0.730016	0.876	0.224	0	MAP2K2	FB-a
0	0	0.728655	0.643	0.071	0	REX1BD	FB-a
0	0	0.728228	0.728	0.211	0	TMEM141	FB-a
0	0	0.727264	0.798	0.108	0	COPZ2	FB-a
0	0	0.726832	0.921	0.339	0	HDLBP	FB-a
0	0	0.726814	0.254	0.055	0	PRKG1	FB-a
0	0	0.726224	0.923	0.407	0	PSMB1	FB-a
0	0	0.72308	0.926	0.384	0	NOP10	FB-a
0	0	0.722903	0.624	0.072	0	NORAD	FB-a
0	0	0.720879	0.89	0.199	0	DYNC1I2	FB-a
0	0	0.719403	0.901	0.284	0	EIF5B	FB-a
0	0	0.718911	0.794	0.173	0	EIF4EBP1	FB-a
0	0	0.717817	0.917	0.368	0	KDELR1	FB-a
0	0	0.716874	0.903	0.305	0	MRPL52	FB-a
0	0	0.716337	0.893	0.4	0	NDUFB1	FB-a
0	0	0.715781	0.554	0.067	0	RAB5IF	FB-a
0	0	0.715256	0.923	0.375	0	DRAP1	FB-a
0	0	0.715203	0.964	0.744	0	YBX1	FB-a
0	0	0.714761	0.977	0.865	0	MYL6	FB-a
0	0	0.713931	0.816	0.164	0	UACA	FB-a
0	0	0.713609	0.5	0.061	0	BDNF	FB-a
0	0	0.713604	0.797	0.128	0	CREB3L1	FB-a
0	0	0.713571	0.947	0.604	0	UQCRB	FB-a
0	0	0.710923	0.911	0.334	0	LAMTOR5	FB-a
0	0	0.70852	0.681	0.095	0	LOXL1	FB-a
0	0	0.707995	0.49	0.068	0	CDH2	FB-a
0	0	0.707623	0.983	0.893	0	RPS9	FB-a
0	0	0.707496	0.419	0.056	0	TLE5	FB-a
0	0	0.705	0.908	0.314	0	TXNDC17	FB-a
0	0	0.704715	0.822	0.13	0	CETN2	FB-a
0	0	0.702339	0.919	0.313	0	RRBP1	FB-a
0	0	0.699562	0.993	0.957	0	RPL36	FB-a
0	0	0.699479	0.8	0.134	0	UBE2M	FB-a
0	0	0.698641	0.916	0.334	0	TTC3	FB-a
0	0	0.69857	0.934	0.458	0	EMP3	FB-a
0	0	0.695914	0.835	0.157	0	G6PD	FB-a
0	0	0.694359	0.893	0.249	0	ASPH	FB-a
0	0	0.693683	0.679	0.122	0	RAI14	FB-a
0	0	0.692179	0.961	0.728	0	NPM1	FB-a
0	0	0.690821	0.916	0.344	0	PPA1	FB-a
0	0	0.68844	0.315	0.071	0	BAIAP2L1	FB-a
0	0	0.687156	0.932	0.442	0	TUBA1A	FB-a
0	0	0.686581	0.947	0.591	0	COX7A2	FB-a
0	0	0.685924	0.956	0.62	0	DYNLL1	FB-a
0	0	0.685868	0.825	0.213	0	TAF10	FB-a
0	0	0.685791	0.835	0.254	0	ARPC1A	FB-a
0	0	0.684684	0.957	0.664	0	SLC25A3	FB-a
0	0	0.684614	0.903	0.236	0	CCDC80	FB-a
0	0	0.683054	0.876	0.195	0	FSCN1	FB-a
0	0	0.681903	0.947	0.571	0	UQCRH	FB-a
0	0	0.681875	0.867	0.199	0	FKBP3	FB-a
0	0	0.681063	0.641	0.073	0	MESD	FB-a
0	0	0.680548	0.712	0.104	0	TMEM97	FB-a
0	0	0.679203	0.586	0.112	0	MYLK	FB-a
0	0	0.679125	0.914	0.304	0	GNAI2	FB-a
0	0	0.67912	0.915	0.327	0	MRPL41	FB-a
0	0	0.677958	0.941	0.465	0	YWHAE	FB-a
0	0	0.677473	0.929	0.457	0	POMP	FB-a
0	0	0.675619	0.823	0.213	0	PALLD	FB-a
0	0	0.674875	0.534	0.101	0	TRIO	FB-a
0	0	0.673994	0.85	0.176	0	EIF2AK4	FB-a
0	0	0.67388	0.825	0.181	0	LTBP1	FB-a
0	0	0.672675	0.841	0.157	0	ARL3	FB-a
0	0	0.671179	0.592	0.083	0	MOXD1	FB-a
0	0	0.670206	0.422	0.114	0	SFRP1	FB-a
0	0	0.669568	0.937	0.738	0	RPL31	FB-a
0	0	0.669531	0.811	0.127	0	TSPAN5	FB-a
0	0	0.667669	0.885	0.277	0	IDI1	FB-a
0	0	0.667217	0.745	0.603	0	NME2	FB-a
0	0	0.665695	0.391	0.087	0	TMEM88	FB-a
0	0	0.66568	0.859	0.187	0	MCFD2	FB-a
0	0	0.66544	0.887	0.265	0	PGRMC1	FB-a
0	0	0.664977	0.419	0.057	0	SEPTIN2	FB-a
0	0	0.664732	0.952	0.607	0	NDUFA4	FB-a
0	0	0.662731	0.986	0.896	0	SERF2	FB-a
0	0	0.661824	0.627	0.072	0	SELENOK	FB-a
0	0	0.661518	0.825	0.222	0	MAGED2	FB-a
0	0	0.661472	0.962	0.9	0	RPL24	FB-a
0	0	0.661268	0.934	0.454	0	RABAC1	FB-a
0	0	0.659457	0.883	0.219	0	GTF3C6	FB-a
0	0	0.658997	0.606	0.062	0	MMP24OS	FB-a
0	0	0.657769	0.988	0.901	0	GAPDH	FB-a
0	0	0.657317	0.823	0.151	0	RBFOX2	FB-a
0	0	0.657229	0.924	0.476	0	NDUFB2	FB-a
0	0	0.650211	0.9	0.326	0	TRAPPC1	FB-a
0	0	0.649834	0.89	0.24	0	GTF2H5	FB-a
0	0	0.648493	0.903	0.269	0	UBE2L3	FB-a
0	0	0.648142	0.734	0.131	0	TCAF1	FB-a
0	0	0.646864	0.754	0.115	0	DHCR7	FB-a
0	0	0.645896	0.664	0.098	0	SRGAP1	FB-a
0	0	0.645884	0.877	0.236	0	MRPS15	FB-a
0	0	0.64573	0.853	0.187	0	MRPL36	FB-a
0	0	0.643808	0.355	0.091	0	PDPN	FB-a
0	0	0.643358	0.854	0.447	0	NDUFA13	FB-a
0	0	0.642225	0.818	0.16	0	MAP4K4	FB-a
0	0	0.641954	0.929	0.398	0	MRPS21	FB-a
0	0	0.640999	0.804	0.152	0	WLS	FB-a
0	0	0.639249	0.929	0.439	0	APRT	FB-a
0	0	0.638982	0.911	0.368	0	COPE	FB-a
0	0	0.637489	0.978	0.965	0	RPL37	FB-a
0	0	0.637352	0.913	0.341	0	NAA38	FB-a
0	0	0.637294	0.902	0.36	0	PSMB6	FB-a
0	0	0.63582	0.788	0.299	0	MT1E	FB-a
0	0	0.63569	0.869	0.204	0	SPATS2L	FB-a
0	0	0.634882	0.817	0.148	0	A1BG	FB-a
0	0	0.632075	0.962	0.643	0	GSTP1	FB-a
0	0	0.630951	0.623	0.067	0	MCRIP1	FB-a
0	0	0.628423	0.927	0.41	0	BSG	FB-a
0	0	0.62775	0.925	0.396	0	SEC11A	FB-a
0	0	0.626298	0.63	0.077	0	TRNP1	FB-a
0	0	0.624762	0.902	0.283	0	CCT3	FB-a
0	0	0.624371	0.892	0.336	0	SNRPF	FB-a
0	0	0.622058	0.878	0.243	0	PSMA5	FB-a
0	0	0.621293	0.819	0.153	0	PARVA	FB-a
0	0	0.620374	0.958	0.741	0	SH3BGRL3	FB-a
0	0	0.619272	0.543	0.143	0	NDUFA7	FB-a
0	0	0.617165	0.882	0.321	0	NDUFAB1	FB-a
0	0	0.616906	0.772	0.131	0	LAMB1	FB-a
0	0	0.614422	0.748	0.236	0	RND3	FB-a
0	0	0.614081	0.822	0.194	0	RALA	FB-a
0	0	0.612949	0.898	0.323	0	LMAN1	FB-a
0	0	0.612068	0.665	0.098	0	LOXL2	FB-a
0	0	0.610597	0.55	0.156	0	CYP51A1	FB-a
0	0	0.608842	0.865	0.244	0	EBPL	FB-a
0	0	0.607449	0.499	0.065	0	CDKN2A	FB-a
0	0	0.606453	0.883	0.577	0	UQCR11	FB-a
0	0	0.602363	0.81	0.159	0	ADAM9	FB-a
0	0	0.601642	0.815	0.19	0	MSRB2	FB-a
0	0	0.601174	0.917	0.368	0	VDAC1	FB-a
0	0	0.599533	0.608	0.066	0	RTF2	FB-a
0	0	0.599203	0.927	0.419	0	RBX1	FB-a
0	0	0.598543	0.659	0.093	0	PYCR1	FB-a
0	0	0.597796	0.36	0.049	0	GPM6B	FB-a
0	0	0.596273	0.886	0.272	0	RER1	FB-a
0	0	0.59515	0.994	0.951	0	RPL7A	FB-a
0	0	0.59209	0.903	0.299	0	EIF3I	FB-a
0	0	0.590609	0.585	0.133	0	FGF7	FB-a
0	0	0.588509	0.508	0.103	0	ANPEP	FB-a
0	0	0.587706	0.909	0.331	0	C1QBP	FB-a
0	0	0.586495	0.826	0.356	0	NDUFA11	FB-a
0	0	0.585726	0.61	0.065	0	HIKESHI	FB-a
0	0	0.584674	0.905	0.349	0	ATP6V1F	FB-a
0	0	0.584382	0.902	0.249	0	MYL9	FB-a
0	0	0.584155	0.824	0.165	0	TRIOBP	FB-a
0	0	0.583519	0.766	0.136	0	SNHG18	FB-a
0	0	0.582894	0.918	0.402	0	CUTA	FB-a
0	0	0.58173	0.841	0.391	0	PRDX2	FB-a
0	0	0.580481	0.266	0.045	0	OSR2	FB-a
0	0	0.580037	0.911	0.32	0	TMEM14C	FB-a
0	0	0.578803	0.903	0.294	0	NDUFB3	FB-a
0	0	0.578296	0.629	0.066	0	DMAC1	FB-a
0	0	0.578231	0.438	0.061	0	GREM1	FB-a
0	0	0.577343	0.796	0.164	0	PKIG	FB-a
0	0	0.576301	0.828	0.158	0	TPGS2	FB-a
0	0	0.575037	0.895	0.32	0	TALDO1	FB-a
0	0	0.573944	0.862	0.195	0	AP2B1	FB-a
0	0	0.573787	0.705	0.111	0	DCBLD2	FB-a
0	0	0.571979	0.655	0.103	0	PEG10	FB-a
0	0	0.571553	0.923	0.355	0	RHOC	FB-a
0	0	0.569484	0.932	0.43	0	TBCA	FB-a
0	0	0.568965	0.561	0.106	0	PRRX1	FB-a
0	0	0.568895	0.609	0.069	0	SELENOT	FB-a
0	0	0.568656	0.849	0.205	0	FIBP	FB-a
0	0	0.566433	0.766	0.144	0	TCEAL3	FB-a
0	0	0.56406	0.457	0.092	0	TXNDC5	FB-a
0	0	0.563238	0.962	0.725	0	TMA7	FB-a
0	0	0.562569	0.408	0.053	0	SNHG16	FB-a
0	0	0.5621	0.824	0.157	0	IKBIP	FB-a
0	0	0.561372	0.837	0.184	0	CHCHD1	FB-a
0	0	0.561359	0.716	0.161	0	ENAH	FB-a
0	0	0.561123	0.398	0.045	0	ARMC9	FB-a
0	0	0.56041	0.886	0.285	0	DYNLT1	FB-a
0	0	0.558442	0.91	0.344	0	AURKAIP1	FB-a
0	0	0.556398	0.911	0.455	0	ROMO1	FB-a
0	0	0.556397	0.513	0.064	0	MASP1	FB-a
0	0	0.556021	0.839	0.178	0	RPL26L1	FB-a
0	0	0.555441	0.763	0.144	0	SRP19	FB-a
0	0	0.554472	0.802	0.15	0	EFEMP2	FB-a
0	0	0.553891	0.7	0.117	0	MYH10	FB-a
0	0	0.552084	0.935	0.897	0	RPL9	FB-a
0	0	0.55149	0.794	0.187	0	QSOX1	FB-a
0	0	0.550784	0.924	0.388	0	ANAPC11	FB-a
0	0	0.549739	0.817	0.172	0	NDUFAF2	FB-a
0	0	0.549581	0.809	0.179	0	GARS	FB-a
0	0	0.549543	0.908	0.314	0	MORF4L2	FB-a
0	0	0.549379	0.626	0.083	0	FAH	FB-a
0	0	0.549083	0.77	0.182	0	ASCC3	FB-a
0	0	0.54887	0.922	0.396	0	PGAM1	FB-a
0	0	0.548623	0.956	0.611	0	CD99	FB-a
0	0	0.548279	0.792	0.178	0	P4HA1	FB-a
0	0	0.548133	0.657	0.119	0	NR2F1	FB-a
0	0	0.547923	0.765	0.166	0	GCSH	FB-a
0	0	0.547285	0.69	0.154	0	MEIS2	FB-a
0	0	0.546539	0.82	0.161	0	DDX1	FB-a
0	0	0.545809	0.743	0.139	0	TEAD1	FB-a
0	0	0.545685	0.883	0.242	0	MAP4	FB-a
0	0	0.545142	0.968	0.777	0	RPL4	FB-a
0	0	0.545131	0.985	0.901	0	RPL23A	FB-a
0	0	0.544466	0.348	0.062	0	ACTG2	FB-a
0	0	0.543368	0.939	0.484	0	DAD1	FB-a
0	0	0.543211	0.887	0.284	0	CHMP2A	FB-a
0	0	0.542704	0.748	0.138	0	CD248	FB-a
0	0	0.542697	0.859	0.212	0	NDUFS4	FB-a
0	0	0.542052	0.921	0.397	0	SF3B6	FB-a
0	0	0.541285	0.882	0.243	0	HEBP2	FB-a
0	0	0.541138	0.8	0.148	0	PDZD11	FB-a
0	0	0.538745	0.818	0.198	0	AKAP12	FB-a
0	0	0.537382	0.925	0.503	0	TMEM258	FB-a
0	0	0.536071	0.981	0.874	0	RPSA	FB-a
0	0	0.535682	0.846	0.201	0	ZCRB1	FB-a
0	0	0.534827	0.85	0.225	0	PCBD1	FB-a
0	0	0.534091	0.408	0.054	0	SEPTIN9	FB-a
0	0	0.533993	0.913	0.349	0	RWDD1	FB-a
0	0	0.532401	0.868	0.256	0	LIMA1	FB-a
0	0	0.531255	0.631	0.149	0	ACSL4	FB-a
0	0	0.530722	0.794	0.169	0	CTTN	FB-a
0	0	0.530499	0.625	0.103	0	CDH11	FB-a
0	0	0.529965	0.257	0.048	0	CEMIP	FB-a
0	0	0.528909	0.815	0.221	0	MANF	FB-a
0	0	0.52669	0.803	0.176	0	GSTM3	FB-a
0	0	0.525094	0.898	0.285	0	SSB	FB-a
0	0	0.524865	0.821	0.167	0	MRPL17	FB-a
0	0	0.524536	0.768	0.165	0	MIR4435-2HG	FB-a
0	0	0.52416	0.903	0.303	0	STUB1	FB-a
0	0	0.524071	0.955	0.626	0	PPIB	FB-a
0	0	0.523868	0.846	0.186	0	BNIP3	FB-a
0	0	0.523866	0.792	0.149	0	MXRA7	FB-a
0	0	0.523304	0.386	0.103	0	F3	FB-a
0	0	0.523278	0.584	0.061	0	SNHG25	FB-a
0	0	0.522883	0.846	0.201	0	TCEAL8	FB-a
0	0	0.521817	0.775	0.141	0	LARP6	FB-a
0	0	0.520767	0.616	0.205	0	KRT19	FB-a
0	0	0.519097	0.747	0.179	0	PDXK	FB-a
0	0	0.518875	0.893	0.278	0	METAP2	FB-a
0	0	0.518394	0.908	0.303	0	MRPL33	FB-a
0	0	0.516736	0.526	0.061	0	HOXC8	FB-a
0	0	0.516723	0.937	0.476	0	P4HB	FB-a
0	0	0.515484	0.754	0.154	0	MYOF	FB-a
0	0	0.51543	0.702	0.105	0	LSS	FB-a
0	0	0.51533	0.81	0.153	0	EHD2	FB-a
0	0	0.514919	0.77	0.186	0	SHC1	FB-a
0	0	0.514477	0.785	0.143	0	DEF8	FB-a
0	0	0.514121	0.636	0.073	0	IGF2BP3	FB-a
0	0	0.512738	0.57	0.128	0	LMCD1	FB-a
0	0	0.51157	0.814	0.182	0	DAB2	FB-a
0	0	0.511482	0.988	0.923	0	ACTG1	FB-a
0	0	0.510813	0.695	0.106	0	MRPL12	FB-a
0	0	0.510481	0.837	0.17	0	ECI2	FB-a
0	0	0.510047	0.92	0.414	0	TOMM20	FB-a
0	0	0.509938	0.928	0.453	0	SSR2	FB-a
0	0	0.509821	0.588	0.061	0	RTL8A	FB-a
0	0	0.509702	0.874	0.249	0	ECHS1	FB-a
0	0	0.508442	0.644	0.1	0	TRAM2	FB-a
0	0	0.508258	0.904	0.333	0	FLNA	FB-a
0	0	0.507913	0.91	0.356	0	CTSB	FB-a
0	0	0.506637	0.758	0.155	0	DHCR24	FB-a
0	0	0.503757	0.532	0.066	0	NECTIN2	FB-a
0	0	0.503191	0.697	0.1	0	VEGFB	FB-a
0	0	0.501773	0.699	0.107	0	NREP	FB-a
0	0	0.500611	0.873	0.265	0	TMEM167A	FB-a
0	0	0.50009	0.898	0.335	0	SSBP1	FB-a
0	0	0.499157	0.856	0.226	0	SNF8	FB-a
0	0	0.498138	0.56	0.066	0	UFD1	FB-a
0	0	0.497878	0.398	0.052	0	PRXL2A	FB-a
0	0	0.497146	0.828	0.164	0	CFL2	FB-a
0	0	0.496682	0.713	0.108	0	RRP36	FB-a
0	0	0.494288	0.87	0.231	0	STOML2	FB-a
0	0	0.493791	0.97	0.768	0	SRP14	FB-a
0	0	0.493761	0.695	0.127	0	NT5E	FB-a
0	0	0.492866	0.937	0.517	0	RAN	FB-a
0	0	0.492609	0.933	0.498	0	HMGN1	FB-a
0	0	0.492337	0.467	0.064	0	HAND2	FB-a
0	0	0.492256	0.816	0.194	0	MRPL40	FB-a
0	0	0.492088	0.943	0.597	0	CLIC1	FB-a
0	0	0.492025	0.908	0.325	0	SNX6	FB-a
0	0	0.491462	0.396	0.049	0	DANCR	FB-a
0	0	0.490651	0.72	0.113	0	AXL	FB-a
0	0	0.489139	0.948	0.599	0	CALR	FB-a
0	0	0.488933	0.761	0.15	0	SMIM4	FB-a
0	0	0.488895	0.883	0.27	0	ETFB	FB-a
0	0	0.48818	0.748	0.129	0	SMARCA1	FB-a
0	0	0.487936	0.87	0.266	0	PSMB2	FB-a
0	0	0.487191	0.772	0.159	0	SWI5	FB-a
0	0	0.486018	0.84	0.208	0	RDX	FB-a
0	0	0.485563	0.653	0.098	0	P3H4	FB-a
0	0	0.485288	0.865	0.235	0	LAMTOR2	FB-a
0	0	0.48364	0.926	0.425	0	NDUFB4	FB-a
0	0	0.483312	0.914	0.326	0	CYB5R3	FB-a
0	0	0.48299	0.673	0.107	0	NR2F6	FB-a
0	0	0.482366	0.781	0.226	0	CARHSP1	FB-a
0	0	0.482061	0.341	0.047	0	PDZRN3	FB-a
0	0	0.481898	0.57	0.067	0	NSD3	FB-a
0	0	0.480839	0.363	0.061	0	GLIS3	FB-a
0	0	0.480823	0.575	0.055	0	AC010642.2	FB-a
0	0	0.480496	0.848	0.22	0	MRPL14	FB-a
0	0	0.480016	0.799	0.184	0	ACBD3	FB-a
0	0	0.479591	0.737	0.126	0	TP53I3	FB-a
0	0	0.479548	0.538	0.075	0	PAMR1	FB-a
0	0	0.479058	0.9	0.308	0	RPN2	FB-a
0	0	0.478425	0.531	0.055	0	FAM92A	FB-a
0	0	0.476155	0.834	0.214	0	TMED3	FB-a
0	0	0.47594	0.634	0.087	0	HACD1	FB-a
0	0	0.474733	0.858	0.212	0	SLC25A1	FB-a
0	0	0.474605	0.744	0.148	0	CAMK2N1	FB-a
0	0	0.473944	0.64	0.098	0	NXN	FB-a
0	0	0.473363	0.699	0.107	0	CDC42EP5	FB-a
0	0	0.473089	0.913	0.362	0	CCDC85B	FB-a
0	0	0.472673	0.74	0.152	0	ASAP1	FB-a
0	0	0.471943	0.48	0.063	0	FBN2	FB-a
0	0	0.471921	0.648	0.132	0	PLOD2	FB-a
0	0	0.470472	0.989	0.925	0	MT-ND4	FB-a
0	0	0.469891	0.903	0.311	0	MTPN	FB-a
0	0	0.469888	0.548	0.144	0	PITX1	FB-a
0	0	0.468674	0.916	0.375	0	NDUFB7	FB-a
0	0	0.467875	0.895	0.365	0	IL6ST	FB-a
0	0	0.467109	0.713	0.125	0	PGP	FB-a
0	0	0.466781	0.817	0.174	0	UBE2R2	FB-a
0	0	0.466204	0.619	0.136	0	PHGDH	FB-a
0	0	0.465194	0.795	0.154	0	TUSC3	FB-a
0	0	0.464486	0.924	0.412	0	NDUFB10	FB-a
0	0	0.463227	0.566	0.063	0	NAXE	FB-a
0	0	0.462913	0.609	0.089	0	DPP4	FB-a
0	0	0.46276	0.688	0.148	0	FILIP1L	FB-a
0	0	0.462671	0.825	0.181	0	BCL7C	FB-a
0	0	0.460766	0.76	0.186	0	TAX1BP3	FB-a
0	0	0.460601	0.407	0.075	0	ABCC4	FB-a
0	0	0.460286	0.37	0.038	0	LHFPL6	FB-a
0	0	0.45869	0.388	0.051	0	MAGI2-AS3	FB-a
0	0	0.457958	0.902	0.277	0	ADH5	FB-a
0	0	0.456296	0.764	0.141	0	MRC2	FB-a
0	0	0.456073	0.905	0.323	0	MRPL20	FB-a
0	0	0.456004	0.866	0.209	0	DPYSL2	FB-a
0	0	0.45534	0.758	0.34	0	TOMM5	FB-a
0	0	0.455165	0.768	0.159	0	PFN2	FB-a
0	0	0.455038	0.681	0.164	0	FBLN5	FB-a
0	0	0.454967	0.902	0.345	0	DYNLRB1	FB-a
0	0	0.454555	0.335	0.043	0	SGIP1	FB-a
0	0	0.454443	0.901	0.308	0	MRFAP1	FB-a
0	0	0.453999	0.778	0.156	0	FERMT2	FB-a
0	0	0.453667	0.892	0.341	0	BAX	FB-a
0	0	0.453605	0.589	0.128	0	SMURF2	FB-a
0	0	0.453397	0.567	0.061	0	SPART	FB-a
0	0	0.452822	0.82	0.198	0	PSMD1	FB-a
0	0	0.452408	0.698	0.111	0	BAG2	FB-a
0	0	0.452163	0.832	0.201	0	MRPS16	FB-a
0	0	0.451716	0.774	0.175	0	CHID1	FB-a
0	0	0.450413	0.818	0.17	0	MPV17	FB-a
0	0	0.44978	0.821	0.211	0	EIF3J	FB-a
0	0	0.449114	0.708	0.122	0	RECK	FB-a
0	0	0.447439	0.794	0.174	0	LSM1	FB-a
0	0	0.447071	0.868	0.273	0	CAPN2	FB-a
0	0	0.446836	0.909	0.338	0	SF3B5	FB-a
0	0	0.446322	0.905	0.324	0	NHP2	FB-a
0	0	0.446144	0.834	0.221	0	PPIC	FB-a
0	0	0.44614	0.803	0.241	0	MRPS6	FB-a
0	0	0.445317	0.467	0.088	0	APCDD1	FB-a
0	0	0.445266	0.562	0.064	0	BUD23	FB-a
0	0	0.444112	0.875	0.279	0	MDH1	FB-a
0	0	0.443107	0.868	0.278	0	GTF2I	FB-a
0	0	0.441869	0.872	0.243	0	FXR1	FB-a
0	0	0.441759	0.411	0.088	0	PSD3	FB-a
0	0	0.441473	0.651	0.104	0	BCAT1	FB-a
0	0	0.441054	0.62	0.11	0	STXBP6	FB-a
0	0	0.439675	0.712	0.124	0	MICA	FB-a
0	0	0.439191	0.684	0.14	0	SYNGR1	FB-a
0	0	0.438674	0.767	0.145	0	MMAB	FB-a
0	0	0.438167	0.822	0.189	0	IAH1	FB-a
0	0	0.437883	0.483	0.091	0	LPAR1	FB-a
0	0	0.436684	0.951	0.643	0	TUBA1B	FB-a
0	0	0.436648	0.519	0.062	0	MAP3K20	FB-a
0	0	0.435564	0.756	0.151	0	TRIP6	FB-a
0	0	0.434519	0.844	0.226	0	COPB2	FB-a
0	0	0.433322	0.619	0.119	0	MYO10	FB-a
0	0	0.433119	0.799	0.196	0	EMC6	FB-a
0	0	0.43268	0.541	0.076	0	MLLT11	FB-a
0	0	0.43166	0.556	0.066	0	CENPX	FB-a
0	0	0.431547	0.827	0.259	0	PHLDA2	FB-a
0	0	0.43144	0.727	0.143	0	PHLDA3	FB-a
0	0	0.431424	0.583	0.121	0	TPBG	FB-a
0	0	0.429466	0.625	0.103	0	NES	FB-a
0	0	0.429306	0.664	0.118	0	MGAT4B	FB-a
0	0	0.428275	0.847	0.234	0	COPZ1	FB-a
0	0	0.428005	0.566	0.093	0	DDAH1	FB-a
0	0	0.427847	0.714	0.174	0	FAM210B	FB-a
0	0	0.427745	0.906	0.327	0	NDUFA2	FB-a
0	0	0.427744	0.917	0.412	0	SNRPG	FB-a
0	0	0.427653	0.831	0.194	0	GRHPR	FB-a
0	0	0.427488	0.831	0.201	0	NDUFA8	FB-a
0	0	0.42682	0.512	0.124	0	CDK2AP1	FB-a
0	0	0.426803	0.897	0.298	0	MRPL57	FB-a
0	0	0.426229	0.601	0.11	0	TBX3	FB-a
0	0	0.424951	0.753	0.131	0	P4HA2	FB-a
0	0	0.424572	0.896	0.319	0	PGLS	FB-a
0	0	0.424533	0.959	0.652	0	PRDX1	FB-a
0	0	0.423699	0.688	0.101	0	PRAF2	FB-a
0	0	0.423652	0.388	0.049	0	SNHG32	FB-a
0	0	0.422494	0.575	0.087	0	SEMA5A	FB-a
0	0	0.421628	0.61	0.095	0	MFAP2	FB-a
0	0	0.421468	0.736	0.174	0	ISG15	FB-a
0	0	0.420946	0.518	0.095	0	LXN	FB-a
0	0	0.420769	0.895	0.327	0	NDUFS8	FB-a
0	0	0.42003	0.509	0.235	0	TRAPPC5	FB-a
0	0	0.419729	0.86	0.327	0	MZT2A	FB-a
0	0	0.419605	0.883	0.374	0	NDUFC1	FB-a
0	0	0.419197	0.884	0.269	0	APEX1	FB-a
0	0	0.419072	0.772	0.142	0	DBN1	FB-a
0	0	0.418865	0.929	0.429	0	ST13	FB-a
0	0	0.418607	0.902	0.295	0	CNN3	FB-a
0	0	0.418441	0.857	0.23	0	TRAPPC2L	FB-a
0	0	0.418047	0.389	0.045	0	CZIB	FB-a
0	0	0.417866	0.805	0.193	0	EIF4E2	FB-a
0	0	0.417238	0.708	0.121	0	MSRB3	FB-a
0	0	0.41716	0.967	0.76	0	COX7C	FB-a
0	0	0.41647	0.813	0.245	0	NUCB2	FB-a
0	0	0.415871	0.817	0.189	0	ERCC1	FB-a
0	0	0.414751	0.866	0.268	0	CLTC	FB-a
0	0	0.414745	0.783	0.197	0	FHL2	FB-a
0	0	0.414555	0.817	0.211	0	BOLA3	FB-a
0	0	0.414427	0.725	0.122	0	WIPI1	FB-a
0	0	0.414233	0.509	0.096	0	CENPV	FB-a
0	0	0.413425	0.995	0.963	0	RPS23	FB-a
0	0	0.413169	0.78	0.151	0	UROS	FB-a
0	0	0.412923	0.394	0.05	0	ANTKMT	FB-a
0	0	0.412491	0.845	0.244	0	CCT5	FB-a
0	0	0.412001	0.758	0.168	0	AAMDC	FB-a
0	0	0.411955	0.788	0.184	0	MRPL28	FB-a
0	0	0.411192	0.449	0.069	0	FAM89A	FB-a
0	0	0.410915	0.649	0.081	0	DPCD	FB-a
0	0	0.410038	0.772	0.156	0	FGFR1	FB-a
0	0	0.409949	0.81	0.192	0	LAMC1	FB-a
0	0	0.40958	0.871	0.261	0	MLEC	FB-a
0	0	0.40946	0.826	0.212	0	TNPO1	FB-a
0	0	0.409314	0.753	0.148	0	RCN3	FB-a
0	0	0.40906	0.7	0.141	0	GTF2F2	FB-a
0	0	0.408528	0.897	0.31	0	PSMA4	FB-a
0	0	0.408446	0.889	0.361	0	H2AFJ	FB-a
0	0	0.407936	0.734	0.183	0	LAPTM4B	FB-a
0	0	0.407856	0.797	0.167	0	C14orf119	FB-a
0	0	0.4069	0.835	0.211	0	COA4	FB-a
0	0	0.406371	0.708	0.114	0	PCYT2	FB-a
0	0	0.406225	0.865	0.246	0	NUTF2	FB-a
0	0	0.406152	0.815	0.208	0	COPS8	FB-a
0	0	0.406149	0.877	0.294	0	UGP2	FB-a
0	0	0.405941	0.892	0.314	0	MTCH1	FB-a
0	0	0.40544	0.891	0.299	0	SNRPD1	FB-a
0	0	0.405434	0.93	0.451	0	BRK1	FB-a
0	0	0.405084	0.801	0.197	0	TIMM17A	FB-a
0	0	0.404732	0.261	0.046	0	INHBA	FB-a
0	0	0.403986	0.672	0.109	0	ACO1	FB-a
0	0	0.40393	0.724	0.217	0	HCFC1R1	FB-a
0	0	0.403681	0.813	0.212	0	EPRS	FB-a
0	0	0.40342	0.878	0.271	0	CCT7	FB-a
0	0	0.403376	0.901	0.338	0	BANF1	FB-a
0	0	0.403214	0.68	0.114	0	SNAI2	FB-a
0	0	0.403212	0.558	0.118	0	ANTXR1	FB-a
0	0	0.402612	0.852	0.228	0	CFDP1	FB-a
0	0	0.401938	0.956	0.557	0	GPX4	FB-a
0	0	0.401434	0.993	0.946	0	RPS3	FB-a
0	0	0.401016	0.741	0.137	0	GAMT	FB-a
0	0	0.400798	0.919	0.401	0	LSM7	FB-a
0	0	0.400511	0.413	0.092	0	KLHL5	FB-a
0	0	0.400509	0.828	0.197	0	MRPS33	FB-a
0	0	0.400155	0.955	0.677	0	HINT1	FB-a
0	0	0.399673	0.845	0.232	0	CCNG1	FB-a
0	0	0.399518	0.808	0.237	0	PLEC	FB-a
0	0	0.399427	0.842	0.287	0	DNAJC15	FB-a
0	0	0.399026	0.797	0.188	0	ATP6V1D	FB-a
0	0	0.398853	0.918	0.408	0	VDAC2	FB-a
0	0	0.398751	0.774	0.156	0	IFT20	FB-a
0	0	0.398657	0.588	0.075	0	CCDC28B	FB-a
0	0	0.398324	0.789	0.183	0	HDDC2	FB-a
0	0	0.397771	0.937	0.493	0	SERBP1	FB-a
0	0	0.39733	0.942	0.629	0	ARPC2	FB-a
0	0	0.396783	0.789	0.185	0	MRPS12	FB-a
0	0	0.396713	0.614	0.157	0	FLNB	FB-a
0	0	0.396335	0.352	0.042	0	WNT5B	FB-a
0	0	0.394239	0.902	0.345	0	MDH2	FB-a
0	0	0.394074	0.347	0.03	0	SQOR	FB-a
0	0	0.394049	0.587	0.121	0	TPST1	FB-a
0	0	0.393693	0.84	0.216	0	AKR7A2	FB-a
0	0	0.393047	0.745	0.214	0	FNDC3B	FB-a
0	0	0.392707	0.722	0.158	0	TMEM98	FB-a
0	0	0.391975	0.723	0.14	0	ZMAT3	FB-a
0	0	0.39191	0.515	0.055	0	MCRIP2	FB-a
0	0	0.391907	0.696	0.138	0	PDLIM4	FB-a
0	0	0.391851	0.903	0.371	0	APLP2	FB-a
0	0	0.391684	0.349	0.09	0	PLAU	FB-a
0	0	0.391434	0.514	0.059	0	MINDY2	FB-a
0	0	0.390842	0.464	0.139	0	MEG3	FB-a
0	0	0.390301	0.858	0.259	0	PRKDC	FB-a
0	0	0.390275	0.503	0.109	0	NRP2	FB-a
0	0	0.389876	0.691	0.124	0	PDGFRB	FB-a
0	0	0.38955	0.663	0.101	0	NPM3	FB-a
0	0	0.389514	0.833	0.214	0	MRPL27	FB-a
0	0	0.389068	0.848	0.256	0	GNB1	FB-a
0	0	0.388711	0.695	0.14	0	HMGCR	FB-a
0	0	0.387477	0.681	0.15	0	EIF4G3	FB-a
0	0	0.387262	0.387	0.049	0	COA8	FB-a
0	0	0.386828	0.839	0.207	0	VAT1	FB-a
0	0	0.38675	0.86	0.282	0	GOLGA4	FB-a
0	0	0.386584	0.429	0.058	0	RAB3B	FB-a
0	0	0.386529	0.878	0.287	0	DCTN3	FB-a
0	0	0.386237	0.824	0.189	0	PPP1R7	FB-a
0	0	0.386226	0.589	0.128	0	HEG1	FB-a
0	0	0.38622	0.912	0.388	0	COX5A	FB-a
0	0	0.385186	0.45	0.091	0	C17orf49	FB-a
0	0	0.384804	0.834	0.256	0	PDIA4	FB-a
0	0	0.384749	0.758	0.139	0	NTAN1	FB-a
0	0	0.384635	0.469	0.062	0	IGF2BP1	FB-a
0	0	0.384478	0.538	0.084	0	SLIT2	FB-a
0	0	0.384384	0.655	0.148	0	FRMD6	FB-a
0	0	0.383929	0.934	0.5	0	EIF3F	FB-a
0	0	0.383703	0.868	0.28	0	CCT8	FB-a
0	0	0.383635	0.89	0.318	0	TLN1	FB-a
0	0	0.383117	0.719	0.147	0	RDH11	FB-a
0	0	0.383098	0.367	0.065	0	PKIB	FB-a
0	0	0.382922	0.959	0.649	0	SLC25A6	FB-a
0	0	0.382657	0.302	0.037	0	KIF26B	FB-a
0	0	0.38227	0.787	0.179	0	ERGIC1	FB-a
0	0	0.382206	0.594	0.079	0	FLNC	FB-a
0	0	0.381722	0.531	0.058	0	UTP11	FB-a
0	0	0.381604	0.814	0.198	0	PSMC1	FB-a
0	0	0.381479	0.629	0.091	0	NSDHL	FB-a
0	0	0.381453	0.941	0.549	0	GUK1	FB-a
0	0	0.381368	0.268	0.047	0	ITGA8	FB-a
0	0	0.38051	0.674	0.123	0	PGM3	FB-a
0	0	0.380306	0.838	0.216	0	CWC15	FB-a
0	0	0.380117	0.818	0.204	0	SEC61A1	FB-a
0	0	0.380051	0.71	0.161	0	IARS	FB-a
0	0	0.379853	0.383	0.049	0	FAM174C	FB-a
0	0	0.379768	0.617	0.09	0	HOMER3	FB-a
0	0	0.3794	0.513	0.058	0	HPF1	FB-a
0	0	0.378549	0.771	0.167	0	DNAJC21	FB-a
0	0	0.378517	0.473	0.09	0	CD109	FB-a
0	0	0.377868	0.402	0.07	0	TUBB2B	FB-a
0	0	0.377809	0.429	0.051	0	PRR16	FB-a
0	0	0.377193	0.924	0.436	0	SNU13	FB-a
0	0	0.37718	0.881	0.294	0	TXNL4A	FB-a
0	0	0.376969	0.775	0.167	0	GANAB	FB-a
0	0	0.376878	0.884	0.428	0	CD44	FB-a
0	0	0.376053	0.867	0.274	0	BUD31	FB-a
0	0	0.375939	0.509	0.053	0	SMIM30	FB-a
0	0	0.375611	0.824	0.267	0	CDV3	FB-a
0	0	0.375587	0.92	0.405	0	PRELID1	FB-a
0	0	0.375503	0.498	0.134	0	OGFRL1	FB-a
0	0	0.375281	0.763	0.173	0	DCUN1D5	FB-a
0	0	0.373839	0.726	0.154	0	NTMT1	FB-a
0	0	0.373734	0.876	0.272	0	FAAP20	FB-a
0	0	0.37317	0.439	0.051	0	MGARP	FB-a
0	0	0.373162	0.67	0.142	0	ECM1	FB-a
0	0	0.373091	0.843	0.243	0	SMS	FB-a
0	0	0.372678	0.913	0.397	0	SRSF9	FB-a
0	0	0.372285	0.45	0.052	0	GSTT2B	FB-a
0	0	0.372022	0.718	0.137	0	COPRS	FB-a
0	0	0.371663	0.525	0.113	0	COL12A1	FB-a
0	0	0.371641	0.892	0.39	0	ERP29	FB-a
0	0	0.371605	0.817	0.206	0	DENR	FB-a
0	0	0.371207	0.985	0.886	0	RPL10A	FB-a
0	0	0.371179	0.791	0.331	0	TMEM256	FB-a
0	0	0.37028	0.721	0.124	0	NT5C3B	FB-a
0	0	0.370198	0.681	0.135	0	SLC16A3	FB-a
0	0	0.369965	0.781	0.18	0	ISOC2	FB-a
0	0	0.369959	0.816	0.221	0	ARL1	FB-a
0	0	0.369956	0.771	0.162	0	RARS	FB-a
0	0	0.369852	0.513	0.051	0	WASHC3	FB-a
0	0	0.369444	0.951	0.593	0	HSP90B1	FB-a
0	0	0.368998	0.779	0.211	0	C7orf50	FB-a
0	0	0.368982	0.636	0.092	0	SCRN1	FB-a
0	0	0.368872	0.832	0.244	0	ACP1	FB-a
0	0	0.36867	0.995	0.956	0	RPL35A	FB-a
0	0	0.368426	0.789	0.179	0	NUDT5	FB-a
0	0	0.368102	0.918	0.39	0	RAB2A	FB-a
0	0	0.367132	0.619	0.148	0	PFKP	FB-a
0	0	0.366508	0.82	0.219	0	GLRX5	FB-a
0	0	0.366378	0.826	0.202	0	VTI1B	FB-a
0	0	0.366038	0.765	0.173	0	PON2	FB-a
0	0	0.365954	0.398	0.049	0	RFLNB	FB-a
0	0	0.365467	0.67	0.125	0	FAM98A	FB-a
0	0	0.36528	0.841	0.241	0	HSD17B12	FB-a
0	0	0.365108	0.844	0.242	0	TMEM147	FB-a
0	0	0.364914	0.846	0.24	0	PSMD2	FB-a
0	0	0.364255	0.712	0.135	0	UCHL3	FB-a
0	0	0.363619	0.768	0.165	0	TTC37	FB-a
0	0	0.362254	0.862	0.227	0	RGS10	FB-a
0	0	0.362207	0.94	0.661	0	COX6C	FB-a
0	0	0.361653	0.531	0.087	0	TNS3	FB-a
0	0	0.361301	0.912	0.369	0	NSA2	FB-a
0	0	0.36067	0.541	0.265	0	MRPS24	FB-a
0	0	0.360446	0.607	0.147	0	USP53	FB-a
0	0	0.360348	0.535	0.059	0	MEIS3	FB-a
0	0	0.360055	0.989	0.924	0	RPL6	FB-a
0	0	0.360052	0.67	0.118	0	MAP7D3	FB-a
0	0	0.359511	0.882	0.298	0	DYNC1H1	FB-a
0	0	0.35944	0.466	0.068	0	KCNMA1	FB-a
0	0	0.359348	0.424	0.057	0	SEMA3A	FB-a
0	0	0.35812	0.781	0.174	0	GLRX3	FB-a
0	0	0.357685	0.562	0.152	0	ASS1	FB-a
0	0	0.357434	0.942	0.552	0	EDF1	FB-a
0	0	0.357286	0.778	0.209	0	TMEM208	FB-a
0	0	0.356964	0.316	0.045	0	LRRC17	FB-a
0	0	0.356945	0.539	0.069	0	TWIST1	FB-a
0	0	0.356791	0.996	0.966	0	RPS14	FB-a
0	0	0.35553	0.935	0.569	0	ARPC3	FB-a
0	0	0.355438	0.907	0.349	0	XRCC5	FB-a
0	0	0.354431	0.657	0.143	0	NAV1	FB-a
0	0	0.354105	0.484	0.074	0	NID2	FB-a
0	0	0.353799	0.667	0.123	0	TMED1	FB-a
0	0	0.353071	0.922	0.405	0	FIS1	FB-a
0	0	0.353062	0.488	0.061	0	HDGFL3	FB-a
0	0	0.352153	0.359	0.07	0	FTX	FB-a
0	0	0.351701	0.753	0.194	0	UBE2H	FB-a
0	0	0.351445	0.801	0.19	0	ATP6V1E1	FB-a
0	0	0.351444	0.252	0.02	0	SMIM37	FB-a
0	0	0.351338	0.65	0.133	0	DKK3	FB-a
0	0	0.351232	0.752	0.166	0	MYO1C	FB-a
0	0	0.350761	0.649	0.146	0	ARHGAP29	FB-a
0	0	0.350465	0.718	0.19	0	PCOLCE	FB-a
0	0	0.350458	0.649	0.141	0	AK1	FB-a
0	0	0.34987	0.464	0.052	0	SELENON	FB-a
0	0	0.349293	0.84	0.233	0	COPA	FB-a
0	0	0.349277	0.789	0.211	0	LRRC59	FB-a
0	0	0.349248	0.752	0.156	0	LSM10	FB-a
0	0	0.349207	0.948	0.505	0	PEBP1	FB-a
0	0	0.349101	0.683	0.131	0	MED8	FB-a
0	0	0.348893	0.876	0.31	0	ARID5B	FB-a
0	0	0.348798	0.859	0.272	0	PSMD7	FB-a
0	0	0.348021	0.994	0.964	0	RPS19	FB-a
0	0	0.347952	0.779	0.181	0	COMMD1	FB-a
0	0	0.347942	0.699	0.138	0	MBOAT7	FB-a
0	0	0.3475	0.989	0.912	0	RPL5	FB-a
0	0	0.347131	0.54	0.095	0	CCDC71L	FB-a
0	0	0.347027	0.361	0.062	0	MAP3K7CL	FB-a
0	0	0.346395	0.876	0.361	0	NDUFA3	FB-a
0	0	0.346312	0.336	0.057	0	FENDRR	FB-a
0	0	0.346291	0.834	0.267	0	POLR2I	FB-a
0	0	0.346009	0.292	0.029	0	FGF5	FB-a
0	0	0.344857	0.731	0.144	0	SKA2	FB-a
0	0	0.344478	0.613	0.116	0	NID1	FB-a
0	0	0.34436	0.508	0.058	0	HDGFL2	FB-a
0	0	0.343817	0.88	0.31	0	LMAN2	FB-a
0	0	0.342809	0.492	0.109	0	AHNAK2	FB-a
0	0	0.342385	0.467	0.065	0	SEZ6L2	FB-a
0	0	0.342234	0.372	0.068	0	AMIGO2	FB-a
0	0	0.341639	0.815	0.194	0	PFDN4	FB-a
0	0	0.341343	0.637	0.105	0	STARD4	FB-a
0	0	0.341147	0.82	0.203	0	CUEDC2	FB-a
0	0	0.340769	0.507	0.087	0	BNC2	FB-a
0	0	0.340655	0.812	0.214	0	DPY30	FB-a
0	0	0.340481	0.729	0.146	0	SIL1	FB-a
0	0	0.340473	0.839	0.234	0	SERPINB6	FB-a
0	0	0.340456	0.865	0.277	0	RNF181	FB-a
0	0	0.340379	0.329	0.052	0	MIR100HG	FB-a
0	0	0.339932	0.428	0.051	0	ERBIN	FB-a
0	0	0.339686	0.652	0.111	0	FBXO22	FB-a
0	0	0.338931	0.817	0.206	0	RPL7L1	FB-a
0	0	0.338794	0.65	0.154	0	LMO7	FB-a
0	0	0.338665	0.733	0.152	0	MRPS23	FB-a
0	0	0.338593	0.844	0.278	0	LRPAP1	FB-a
0	0	0.338417	0.709	0.136	0	ITGA5	FB-a
0	0	0.338061	0.76	0.159	0	TSR3	FB-a
0	0	0.337614	0.788	0.181	0	IDH1	FB-a
0	0	0.337503	0.253	0.038	0	ZNF804A	FB-a
0	0	0.337256	0.881	0.551	0	COX8A	FB-a
0	0	0.337228	0.34	0.052	0	TMEM132A	FB-a
0	0	0.336882	0.724	0.143	0	NMT1	FB-a
0	0	0.336669	0.839	0.243	0	YIPF3	FB-a
0	0	0.336569	0.809	0.193	0	MRPL13	FB-a
0	0	0.336513	0.383	0.054	0	WNT5A	FB-a
0	0	0.336276	0.442	0.121	0	CLEC11A	FB-a
0	0	0.33613	0.894	0.316	0	TMCO1	FB-a
0	0	0.33611	0.932	0.516	0	ATP6V0E1	FB-a
0	0	0.335478	0.757	0.165	0	POLD2	FB-a
0	0	0.335428	0.478	0.087	0	DSEL	FB-a
0	0	0.335233	0.716	0.142	0	TARS	FB-a
0	0	0.335077	0.842	0.24	0	DPM3	FB-a
0	0	0.335065	0.614	0.089	0	P3H3	FB-a
0	0	0.335045	0.375	0.053	0	PALM2-AKAP2	FB-a
0	0	0.334847	0.845	0.241	0	SRP72	FB-a
0	0	0.334353	0.536	0.076	0	RAC3	FB-a
0	0	0.334303	0.738	0.166	0	LARP1	FB-a
0	0	0.333732	0.821	0.233	0	EMC7	FB-a
0	0	0.333675	0.848	0.252	0	LSM4	FB-a
0	0	0.333243	0.494	0.059	0	OGA	FB-a
0	0	0.333187	0.417	0.062	0	SAMD4A	FB-a
0	0	0.33293	0.563	0.092	0	ARID3A	FB-a
0	0	0.332755	0.336	0.064	0	SVEP1	FB-a
0	0	0.332228	0.743	0.179	0	ARCN1	FB-a
0	0	0.33165	0.863	0.305	0	NDUFAF3	FB-a
0	0	0.331114	0.317	0.051	0	STC2	FB-a
0	0	0.331008	0.844	0.267	0	PLD3	FB-a
0	0	0.33091	0.537	0.084	0	MTHFD1L	FB-a
0	0	0.330652	0.708	0.147	0	CTDNEP1	FB-a
0	0	0.330328	0.405	0.064	0	CHN1	FB-a
0	0	0.33	0.808	0.206	0	MRPL11	FB-a
0	0	0.329742	0.854	0.256	0	TXNL1	FB-a
0	0	0.32964	0.416	0.042	0	MOSMO	FB-a
0	0	0.329583	0.846	0.237	0	TFG	FB-a
0	0	0.329396	0.907	0.383	0	COX7A2L	FB-a
0	0	0.329298	0.771	0.193	0	CAV2	FB-a
0	0	0.32917	0.936	0.476	0	CSTB	FB-a
0	0	0.329095	0.707	0.127	0	LYRM4	FB-a
0	0	0.329094	0.447	0.041	0	SMIM27	FB-a
0	0	0.329088	0.786	0.185	0	MGMT	FB-a
0	0	0.328776	0.88	0.358	0	PSMB3	FB-a
0	0	0.328693	0.475	0.05	0	MRPL58	FB-a
0	0	0.328511	0.458	0.048	0	AC100810.1	FB-a
0	0	0.328255	0.331	0.047	0	PCLAF	FB-a
0	0	0.327833	0.284	0.042	0	PCDH10	FB-a
0	0	0.327477	0.692	0.124	0	ACOT13	FB-a
0	0	0.326905	0.7	0.163	0	GALNT1	FB-a
0	0	0.32672	0.911	0.376	0	NDUFV2	FB-a
0	0	0.326628	0.679	0.162	0	ITGAV	FB-a
0	0	0.326141	0.667	0.123	0	CCDC167	FB-a
0	0	0.326016	0.671	0.17	0	CHCHD3	FB-a
0	0	0.325969	0.394	0.05	0	TMEM119	FB-a
0	0	0.325595	0.531	0.073	0	AVEN	FB-a
0	0	0.325417	0.83	0.228	0	OLA1	FB-a
0	0	0.325388	0.749	0.157	0	AP2A1	FB-a
0	0	0.325277	0.536	0.083	0	ME1	FB-a
0	0	0.325099	0.684	0.16	0	ZEB1	FB-a
0	0	0.324882	0.478	0.051	0	NIPSNAP2	FB-a
0	0	0.324699	0.71	0.145	0	PAICS	FB-a
0	0	0.324457	0.674	0.135	0	FKBP14	FB-a
0	0	0.323987	0.514	0.07	0	NCS1	FB-a
0	0	0.323431	0.268	0.038	0	EGFL6	FB-a
0	0	0.323349	0.748	0.158	0	MRPL19	FB-a
0	0	0.32326	0.655	0.139	0	EVI5	FB-a
0	0	0.323028	0.847	0.246	0	PSMD4	FB-a
0	0	0.323009	0.752	0.156	0	NDUFV3	FB-a
0	0	0.322982	0.897	0.329	0	CALM3	FB-a
0	0	0.322862	0.889	0.339	0	MLF2	FB-a
0	0	0.322675	0.742	0.163	0	DPH3	FB-a
0	0	0.321596	0.747	0.153	0	DTD1	FB-a
0	0	0.321239	0.786	0.19	0	CCDC25	FB-a
0	0	0.321212	0.735	0.151	0	CBX1	FB-a
0	0	0.321113	0.798	0.196	0	MCTS1	FB-a
0	0	0.321103	0.536	0.099	0	SNHG19	FB-a
0	0	0.320832	0.858	0.255	0	TXN2	FB-a
0	0	0.320765	0.63	0.091	0	MORN2	FB-a
0	0	0.320644	0.878	0.276	0	PDAP1	FB-a
0	0	0.320636	0.411	0.089	0	MMP23B	FB-a
0	0	0.320197	0.665	0.237	0	MARCKSL1	FB-a
0	0	0.31963	0.874	0.284	0	SH3GLB1	FB-a
0	0	0.319305	0.619	0.1	0	DHRS4L2	FB-a
0	0	0.318424	0.79	0.18	0	TTC1	FB-a
0	0	0.318323	0.6	0.086	0	MARVELD1	FB-a
0	0	0.317284	0.699	0.136	0	MRPL15	FB-a
0	0	0.317205	0.804	0.262	0	VAMP5	FB-a
0	0	0.317015	0.911	0.384	0	DDT	FB-a
0	0	0.316998	0.723	0.175	0	RBPMS	FB-a
0	0	0.316715	0.456	0.054	0	TUT4	FB-a
0	0	0.316423	0.931	0.517	0	NDUFA1	FB-a
0	0	0.315659	0.587	0.09	0	FAM229B	FB-a
0	0	0.315319	0.882	0.297	0	SEC31A	FB-a
0	0	0.314912	0.792	0.193	0	SPAG7	FB-a
0	0	0.314624	0.724	0.151	0	ZCCHC17	FB-a
0	0	0.31393	0.913	0.373	0	RNH1	FB-a
0	0	0.313612	0.85	0.259	0	POLR2F	FB-a
0	0	0.31339	0.587	0.107	0	ITGB5	FB-a
0	0	0.311541	0.784	0.2	0	YIPF5	FB-a
0	0	0.311333	0.775	0.195	0	MRPL55	FB-a
0	0	0.310832	0.699	0.138	0	CTNNAL1	FB-a
0	0	0.310247	0.792	0.219	0	SRA1	FB-a
0	0	0.309981	0.472	0.055	0	TOMM70	FB-a
0	0	0.309396	0.766	0.194	0	RSU1	FB-a
0	0	0.308602	0.673	0.164	0	EBNA1BP2	FB-a
0	0	0.308446	0.784	0.189	0	MRPL22	FB-a
0	0	0.308408	0.869	0.299	0	CCT6A	FB-a
0	0	0.308312	0.561	0.087	0	ELOVL6	FB-a
0	0	0.308261	0.643	0.158	0	TERF1	FB-a
0	0	0.306857	0.489	0.069	0	RASSF8	FB-a
0	0	0.306375	0.359	0.047	0	LINC01578	FB-a
0	0	0.306343	0.821	0.229	0	PIN1	FB-a
0	0	0.306198	0.478	0.094	0	SMYD3	FB-a
0	0	0.306065	0.345	0.049	0	SNHG14	FB-a
0	0	0.305688	0.807	0.203	0	SAR1A	FB-a
0	0	0.305657	0.806	0.201	0	CLPP	FB-a
0	0	0.305271	0.967	0.835	0	CFL1	FB-a
0	0	0.305145	0.413	0.059	0	ADAMTS6	FB-a
0	0	0.30507	0.933	0.497	0	COX7B	FB-a
0	0	0.304824	0.844	0.26	0	NDUFB5	FB-a
0	0	0.304664	0.885	0.315	0	PFDN2	FB-a
0	0	0.304496	0.445	0.044	0	AC093673.1	FB-a
0	0	0.304084	0.834	0.235	0	NDUFA10	FB-a
0	0	0.304055	0.684	0.131	0	ZSCAN16-AS1	FB-a
0	0	0.303773	0.879	0.285	0	LSM3	FB-a
0	0	0.303506	0.868	0.299	0	PRMT1	FB-a
0	0	0.302961	0.598	0.144	0	CRIM1	FB-a
0	0	0.302588	0.506	0.078	0	LAYN	FB-a
0	0	0.302321	0.642	0.118	0	PLEKHO1	FB-a
0	0	0.302177	0.505	0.079	0	SRPX2	FB-a
0	0	0.302168	0.84	0.234	0	SARS	FB-a
0	0	0.301908	0.639	0.123	0	PAPSS2	FB-a
0	0	0.30154	0.984	0.892	0	UBA52	FB-a
0	0	0.301508	0.835	0.224	0	MTIF3	FB-a
0	0	0.301314	0.764	0.279	0	BLOC1S1	FB-a
0	0	0.300662	0.799	0.202	0	BZW2	FB-a
0	0	0.300465	0.659	0.117	0	GALK1	FB-a
0	0	0.300212	0.94	0.553	0	SSR4	FB-a
0	0	0.299836	0.777	0.2	0	NARS	FB-a
0	0	0.299597	0.806	0.191	0	TSPAN4	FB-a
0	0	0.299432	0.832	0.226	0	THOC7	FB-a
0	0	0.299406	0.629	0.109	0	P3H1	FB-a
0	0	0.299268	0.433	0.086	0	GPC6	FB-a
0	0	0.299115	0.402	0.04	0	FMC1	FB-a
0	0	0.299065	0.779	0.186	0	DAP	FB-a
0	0	0.299044	0.575	0.102	0	PTPN14	FB-a
0	0	0.298968	0.317	0.039	0	LINC02802	FB-a
0	0	0.298914	0.697	0.132	0	ARMCX6	FB-a
0	0	0.298803	0.682	0.225	0	SNRPN	FB-a
0	0	0.298217	0.817	0.209	0	MRPS18C	FB-a
0	0	0.298193	0.358	0.049	0	RO60	FB-a
0	0	0.29783	0.655	0.127	0	DESI1	FB-a
0	0	0.29782	0.398	0.05	0	ADAM12	FB-a
0	0	0.297517	0.35	0.035	0	SCG5	FB-a
0	0	0.297013	0.688	0.141	0	FUCA2	FB-a
0	0	0.296899	0.876	0.661	0	RPS4Y1	FB-a
0	0	0.296233	0.53	0.077	0	GCAT	FB-a
0	0	0.295581	0.861	0.272	0	ADI1	FB-a
0	0	0.294807	0.788	0.182	0	CBX5	FB-a
0	0	0.294689	0.762	0.172	0	SEC23A	FB-a
0	0	0.294291	0.385	0.071	0	CACNA2D1	FB-a
0	0	0.293986	0.68	0.134	0	SNRNP25	FB-a
0	0	0.293896	0.352	0.047	0	SLC12A8	FB-a
0	0	0.293714	0.818	0.295	0	MACF1	FB-a
0	0	0.293554	0.602	0.099	0	CD276	FB-a
0	0	0.293396	0.746	0.175	0	TSEN34	FB-a
0	0	0.293396	0.698	0.159	0	GALNT2	FB-a
0	0	0.293094	0.683	0.132	0	TM2D2	FB-a
0	0	0.293029	0.948	0.549	0	SOD1	FB-a
0	0	0.292947	0.77	0.178	0	TIMMDC1	FB-a
0	0	0.292766	0.885	0.319	0	NDUFA6	FB-a
0	0	0.292624	0.851	0.253	0	METTL9	FB-a
0	0	0.292077	0.458	0.303	0	ADIRF	FB-a
0	0	0.292052	0.852	0.247	0	MRPS36	FB-a
0	0	0.291927	0.943	0.601	0	SUB1	FB-a
0	0	0.291867	0.991	0.937	0	RPS6	FB-a
0	0	0.291856	0.353	0.043	0	ZNRD2	FB-a
0	0	0.291839	0.967	0.872	0	NACA	FB-a
0	0	0.291789	0.696	0.18	0	PTS	FB-a
0	0	0.29174	0.92	0.442	0	SPCS1	FB-a
0	0	0.291579	0.463	0.053	0	INTS11	FB-a
0	0	0.291415	0.668	0.197	0	CUX1	FB-a
0	0	0.2914	0.879	0.322	0	KIF5B	FB-a
0	0	0.291384	0.756	0.167	0	PDHB	FB-a
0	0	0.290386	0.862	0.283	0	MRPS34	FB-a
0	0	0.290217	0.687	0.126	0	CINP	FB-a
0	0	0.290204	0.777	0.198	0	UBE2V2	FB-a
0	0	0.29013	0.864	0.296	0	RCN2	FB-a
0	0	0.290129	0.253	0.036	0	SBSPON	FB-a
0	0	0.289546	0.793	0.238	0	ARL2	FB-a
0	0	0.289414	0.758	0.191	0	METTL5	FB-a
0	0	0.289409	0.368	0.062	0	PRICKLE2	FB-a
0	0	0.289257	0.877	0.295	0	SNRPB2	FB-a
0	0	0.289137	0.982	0.944	0	TMSB4X	FB-a
0	0	0.289104	0.596	0.15	0	HIPK2	FB-a
0	0	0.289098	0.841	0.249	0	MPC2	FB-a
0	0	0.289076	0.7	0.161	0	CORO1C	FB-a
0	0	0.288934	0.645	0.129	0	FAM207A	FB-a
0	0	0.288491	0.642	0.124	0	FAM89B	FB-a
0	0	0.288488	0.498	0.094	0	FSTL3	FB-a
0	0	0.288436	0.458	0.054	0	VIRMA	FB-a
0	0	0.288267	0.679	0.126	0	G6PC3	FB-a
0	0	0.288173	0.981	0.876	0	PPIA	FB-a
0	0	0.28807	0.474	0.214	0	CCND2	FB-a
0	0	0.287121	0.338	0.041	0	SEPTIN6	FB-a
0	0	0.286861	0.763	0.185	0	PTGR1	FB-a
0	0	0.286827	0.516	0.067	0	NAT14	FB-a
0	0	0.286597	0.576	0.1	0	ACSS2	FB-a
0	0	0.286559	0.857	0.266	0	CTSL	FB-a
0	0	0.286531	0.878	0.312	0	RANBP1	FB-a
0	0	0.28582	0.686	0.138	0	MICU1	FB-a
0	0	0.285676	0.731	0.148	0	SGCB	FB-a
0	0	0.285548	0.829	0.235	0	POLE4	FB-a
0	0	0.285465	0.743	0.164	0	MALSU1	FB-a
0	0	0.285225	0.799	0.207	0	CHCHD5	FB-a
0	0	0.285041	0.421	0.048	0	LMO7-AS1	FB-a
0	0	0.285027	0.785	0.224	0	COX20	FB-a
0	0	0.284895	0.715	0.159	0	VPS25	FB-a
0	0	0.28468	0.904	0.383	0	SUMO1	FB-a
0	0	0.284437	0.878	0.275	0	TIMP2	FB-a
0	0	0.284429	0.726	0.171	0	CHPF	FB-a
0	0	0.28428	0.926	0.458	0	CAPZB	FB-a
0	0	0.284114	0.672	0.13	0	RHOQ	FB-a
0	0	0.283806	0.774	0.202	0	SND1	FB-a
0	0	0.283437	0.933	0.519	0	AHNAK	FB-a
0	0	0.283125	0.595	0.118	0	IL1R1	FB-a
0	0	0.28306	0.928	0.444	0	ARL6IP4	FB-a
0	0	0.282827	0.451	0.055	0	PTPA	FB-a
0	0	0.282364	0.559	0.092	0	CARM1	FB-a
0	0	0.281993	0.438	0.053	0	PAXX	FB-a
0	0	0.281546	0.865	0.268	0	GLO1	FB-a
0	0	0.281439	0.549	0.093	0	ADGRA2	FB-a
0	0	0.281218	0.629	0.129	0	MYO1B	FB-a
0	0	0.281122	0.928	0.461	0	YWHAQ	FB-a
0	0	0.28105	0.928	0.473	0	SET	FB-a
0	0	0.280724	0.756	0.165	0	TRAPPC4	FB-a
0	0	0.280572	0.768	0.2	0	PPFIBP1	FB-a
0	0	0.280523	0.946	0.61	0	LDHA	FB-a
0	0	0.280376	0.85	0.292	0	GTF2A2	FB-a
0	0	0.28026	0.632	0.137	0	PAFAH1B3	FB-a
0	0	0.28	0.309	0.042	0	COL11A1	FB-a
0	0	0.279835	0.82	0.281	0	LPP	FB-a
0	0	0.279405	0.696	0.137	0	LRRC41	FB-a
0	0	0.278884	0.829	0.297	0	ALKBH7	FB-a
0	0	0.278834	0.667	0.128	0	FKBP7	FB-a
0	0	0.278655	0.389	0.151	0	HOPX	FB-a
0	0	0.278567	0.594	0.101	0	NEK6	FB-a
0	0	0.278201	0.805	0.208	0	PTRHD1	FB-a
0	0	0.278198	0.749	0.186	0	ARPC4	FB-a
0	0	0.278165	0.733	0.163	0	FAM200B	FB-a
0	0	0.27811	0.678	0.19	0	NR2F2	FB-a
0	0	0.278052	0.732	0.184	0	TAF9	FB-a
0	0	0.278045	0.688	0.126	0	DTYMK	FB-a
0	0	0.277929	0.344	0.041	0	DENND10	FB-a
0	0	0.27738	0.394	0.05	0	PCNX4	FB-a
0	0	0.277358	0.751	0.205	0	LDLR	FB-a
0	0	0.276994	0.718	0.184	0	RAB31	FB-a
0	0	0.276785	0.412	0.089	0	ITGA2	FB-a
0	0	0.276628	0.33	0.039	0	MAP4K3-DT	FB-a
0	0	0.2762	0.836	0.247	0	SEC13	FB-a
0	0	0.27606	0.857	0.288	0	DDOST	FB-a
0	0	0.275901	0.414	0.048	0	FBH1	FB-a
0	0	0.275892	0.944	0.576	0	SNRPD2	FB-a
0	0	0.275041	0.818	0.291	0	TMEM14B	FB-a
0	0	0.274855	0.612	0.115	0	CLPTM1L	FB-a
0	0	0.274823	0.42	0.057	0	HOXA10	FB-a
0	0	0.274784	0.401	0.052	0	AFDN	FB-a
0	0	0.274671	0.967	0.737	0	TOMM7	FB-a
0	0	0.274566	0.705	0.144	0	GLT8D1	FB-a
0	0	0.274534	0.448	0.058	0	FZD2	FB-a
0	0	0.274162	0.951	0.634	0	COX6B1	FB-a
0	0	0.274058	0.627	0.107	0	UBXN6	FB-a
0	0	0.273831	0.732	0.161	0	LLPH	FB-a
0	0	0.273346	0.796	0.208	0	NAA20	FB-a
0	0	0.273174	0.857	0.285	0	CCT2	FB-a
0	0	0.27271	0.717	0.151	0	MRPS11	FB-a
0	0	0.272227	0.606	0.089	0	CCDC92	FB-a
0	0	0.272197	0.88	0.307	0	RAB1A	FB-a
0	0	0.272032	0.697	0.153	0	BOD1	FB-a
0	0	0.272019	0.881	0.328	0	SSU72	FB-a
0	0	0.271746	0.778	0.197	0	MRPL3	FB-a
0	0	0.271605	0.838	0.246	0	SNRPC	FB-a
0	0	0.271525	0.259	0.031	0	RSPO2	FB-a
0	0	0.271402	0.763	0.196	0	GNG12	FB-a
0	0	0.270649	0.686	0.134	0	PLOD3	FB-a
0	0	0.270555	0.399	0.05	0	ASPHD1	FB-a
0	0	0.27039	0.706	0.171	0	MPZL1	FB-a
0	0	0.270072	0.515	0.071	0	B4GALT2	FB-a
0	0	0.270026	0.402	0.048	0	CFAP298	FB-a
0	0	0.269767	0.835	0.259	0	UBE2E3	FB-a
0	0	0.269575	0.866	0.291	0	TBCB	FB-a
0	0	0.269171	0.627	0.134	0	RNF24	FB-a
0	0	0.269134	0.702	0.145	0	SCFD1	FB-a
0	0	0.268966	0.708	0.173	0	HSPB6	FB-a
0	0	0.268667	0.882	0.302	0	EIF3D	FB-a
0	0	0.268278	0.988	0.956	0	RPLP2	FB-a
0	0	0.268187	0.794	0.195	0	PFDN1	FB-a
0	0	0.266692	0.572	0.097	0	ITSN1	FB-a
0	0	0.266635	0.708	0.159	0	CEP170	FB-a
0	0	0.266296	0.519	0.066	0	C2orf74	FB-a
0	0	0.266169	0.717	0.166	0	GIPC1	FB-a
0	0	0.265793	0.735	0.157	0	PLOD1	FB-a
0	0	0.26571	0.65	0.136	0	GDE1	FB-a
0	0	0.265439	0.912	0.433	0	HSPD1	FB-a
0	0	0.265343	0.342	0.035	0	BX284668.5	FB-a
0	0	0.264976	0.829	0.304	0	NME3	FB-a
0	0	0.264913	0.816	0.235	0	ZNF106	FB-a
0	0	0.264871	0.29	0.038	0	RESF1	FB-a
0	0	0.264826	0.634	0.131	0	SPATS2	FB-a
0	0	0.264821	0.609	0.108	0	GLRX2	FB-a
0	0	0.264548	0.664	0.143	0	SIGMAR1	FB-a
0	0	0.264359	0.73	0.164	0	MVB12A	FB-a
0	0	0.26429	0.327	0.043	0	PCNX1	FB-a
0	0	0.264249	0.512	0.083	0	CTDSPL	FB-a
0	0	0.264013	0.903	0.365	0	ENY2	FB-a
0	0	0.263989	0.988	0.917	0	RPS16	FB-a
0	0	0.263957	0.609	0.111	0	BCAR1	FB-a
0	0	0.263873	0.584	0.117	0	RRAS2	FB-a
0	0	0.263806	0.766	0.197	0	EEA1	FB-a
0	0	0.263526	0.449	0.082	0	MICAL2	FB-a
0	0	0.263396	0.435	0.061	0	NR2F1-AS1	FB-a
0	0	0.263364	0.724	0.163	0	ACBD6	FB-a
0	0	0.262966	0.58	0.097	0	ARMCX2	FB-a
0	0	0.262837	0.569	0.108	0	GNPNAT1	FB-a
0	0	0.262827	0.65	0.139	0	EXOSC7	FB-a
0	0	0.26237	0.671	0.23	0	NBEAL1	FB-a
0	0	0.262349	0.327	0.038	0	TMEM35B	FB-a
0	0	0.262202	0.729	0.17	0	PSMD14	FB-a
0	0	0.262154	0.891	0.352	0	C9orf16	FB-a
0	0	0.26207	0.697	0.143	0	KARS	FB-a
0	0	0.261919	0.421	0.051	0	ECPAS	FB-a
0	0	0.261797	0.868	0.293	0	CAMTA1	FB-a
0	0	0.261628	0.774	0.193	0	BAD	FB-a
0	0	0.261044	0.548	0.109	0	GGH	FB-a
0	0	0.260868	0.85	0.298	0	PDCD6	FB-a
0	0	0.260796	0.748	0.174	0	NCBP2	FB-a
0	0	0.26059	0.36	0.058	0	MRGPRF	FB-a
0	0	0.25994	0.664	0.143	0	ATXN2	FB-a
0	0	0.259763	0.552	0.097	0	DYRK4	FB-a
0	0	0.259474	0.472	0.095	0	TNC	FB-a
0	0	0.259046	0.386	0.046	0	PRRX2	FB-a
0	0	0.25841	0.395	0.044	0	SMIM29	FB-a
0	0	0.258376	0.833	0.235	0	PGD	FB-a
0	0	0.258145	0.428	0.062	0	FGF2	FB-a
0	0	0.258131	0.814	0.219	0	MRPL18	FB-a
0	0	0.257981	0.42	0.1	0	PRKCA	FB-a
0	0	0.257947	0.789	0.202	0	MRPL47	FB-a
0	0	0.257897	0.835	0.241	0	MRPL43	FB-a
0	0	0.257435	0.446	0.067	0	VGLL3	FB-a
0	0	0.257166	0.838	0.238	0	ITGB1BP1	FB-a
0	0	0.257058	0.678	0.205	0	GAS6	FB-a
0	0	0.25688	0.798	0.21	0	CDK4	FB-a
0	0	0.256788	0.545	0.089	0	PTK7	FB-a
0	0	0.256271	0.553	0.091	0	CSNK2A2	FB-a
0	0	0.255458	0.862	0.295	0	RPS19BP1	FB-a
0	0	0.255026	0.652	0.128	0	RUVBL1	FB-a
0	0	0.25498	0.331	0.037	0	AC090204.1	FB-a
0	0	0.254612	0.833	0.232	0	ILK	FB-a
0	0	0.2542	0.515	0.111	0	FAT1	FB-a
0	0	0.253934	0.665	0.127	0	APOC1	FB-a
0	0	0.253911	0.338	0.059	0	PTGS1	FB-a
0	0	0.253681	0.527	0.082	0	MSANTD3	FB-a
0	0	0.253494	0.51	0.088	0	RPS6KA2	FB-a
0	0	0.253459	0.687	0.148	0	CCDC88A	FB-a
0	0	0.253149	0.666	0.123	0	CFAP36	FB-a
0	0	0.252908	0.617	0.121	0	CDC42BPB	FB-a
0	0	0.25272	0.814	0.42	0	LY6E	FB-a
0	0	0.252701	0.702	0.15	0	COPG1	FB-a
0	0	0.252393	0.567	0.093	0	TFPT	FB-a
0	0	0.252188	0.336	0.039	0	GET3	FB-a
0	0	0.251903	0.552	0.127	0	ALCAM	FB-a
0	0	0.251412	0.83	0.239	0	CNIH4	FB-a
0	0	0.250918	0.607	0.117	0	ALDH7A1	FB-a
0	0	0.250583	0.498	0.075	0	PMF1	FB-a
0	0	0.250328	0.786	0.2	0	UBA1	FB-a
0	0	0.250074	0.41	0.047	0	PLPBP	FB-a
0	3.40331e-157	0.357353	0.997	0.974	1.1737e-152	FTH1	FB-a
0	1.6264e-58	0.25127	0.954	0.977	5.60896e-54	RPS28	FB-a
1	0	4.2172	0.664	0.024	0	CCL5	T-cell/NK
1	0	3.79106	0.513	0.059	0	CCL4	T-cell/NK
1	0	3.54525	0.639	0.119	0	IL7R	T-cell/NK
1	0	3.39846	0.826	0.017	0	CD3E	T-cell/NK
1	0	3.31596	0.476	0.015	0	NKG7	T-cell/NK
1	0	3.21817	0.909	0.228	0	IL32	T-cell/NK
1	0	3.06265	0.628	0.02	0	CD7	T-cell/NK
1	0	3.03717	0.447	0.011	0	GZMA	T-cell/NK
1	0	3.02828	0.498	0.011	0	KLRB1	T-cell/NK
1	0	2.84483	0.664	0.013	0	CD3D	T-cell/NK
1	0	2.83492	0.471	0.013	0	CST7	T-cell/NK
1	0	2.61104	0.859	0.133	0	PTPRC	T-cell/NK
1	0	2.573	0.67	0.079	0	HCST	T-cell/NK
1	0	2.43226	0.61	0.129	0	DUSP2	T-cell/NK
1	0	2.40184	0.54	0.01	0	CD2	T-cell/NK
1	0	2.39594	0.389	0.008	0	CD8A	T-cell/NK
1	0	2.37519	0.449	0.012	0	CTSW	T-cell/NK
1	0	2.34326	0.759	0.104	0	CD69	T-cell/NK
1	0	2.31052	0.6	0.257	0	TNFAIP3	T-cell/NK
1	0	2.30904	0.709	0.121	0	CORO1A	T-cell/NK
1	0	2.27581	0.805	0.243	0	ARHGDIB	T-cell/NK
1	0	2.2574	0.648	0.072	0	PTPRCAP	T-cell/NK
1	0	2.11856	0.874	0.252	0	SRGN	T-cell/NK
1	0	2.07903	0.78	0.139	0	CD52	T-cell/NK
1	0	2.07699	0.462	0.009	0	CD3G	T-cell/NK
1	0	2.06312	0.63	0.207	0	RAC2	T-cell/NK
1	0	2.05846	0.286	0.006	0	PRF1	T-cell/NK
1	0	2.04501	0.304	0.016	0	KLRD1	T-cell/NK
1	0	2.03602	0.749	0.147	0	CXCR4	T-cell/NK
1	0	2.01951	0.563	0.058	0	FYB	T-cell/NK
1	0	2.00581	0.339	0.007	0	TRBC1	T-cell/NK
1	0	2.00318	0.396	0.03	0	SYTL3	T-cell/NK
1	0	1.99703	0.352	0.056	0	RGS1	T-cell/NK
1	0	1.99483	0.54	0.064	0	IL2RG	T-cell/NK
1	0	1.9835	0.485	0.106	0	ALOX5AP	T-cell/NK
1	0	1.97479	0.427	0.01	0	GZMM	T-cell/NK
1	0	1.95506	0.79	0.462	0	TSC22D3	T-cell/NK
1	0	1.94659	0.396	0.066	0	LTB	T-cell/NK
1	0	1.92033	0.832	0.631	0	SARAF	T-cell/NK
1	0	1.91545	0.464	0.057	0	TRBC2	T-cell/NK
1	0	1.87871	0.537	0.264	0	EVL	T-cell/NK
1	0	1.87001	0.391	0.011	0	CD96	T-cell/NK
1	0	1.86895	0.433	0.013	0	LCK	T-cell/NK
1	0	1.81925	0.51	0.078	0	CYTIP	T-cell/NK
1	0	1.81046	0.566	0.093	0	LCP1	T-cell/NK
1	0	1.79516	0.536	0.34	0	LEPROTL1	T-cell/NK
1	0	1.76203	0.894	0.786	0	ZFP36L2	T-cell/NK
1	0	1.76124	0.355	0.008	0	CD247	T-cell/NK
1	0	1.76031	0.992	0.835	0	HLA-B	T-cell/NK
1	0	1.74574	1	0.99	0	B2M	T-cell/NK
1	0	1.72429	0.275	0.006	0	CD8B	T-cell/NK
1	0	1.71901	0.434	0.282	0	CREM	T-cell/NK
1	0	1.67371	0.495	0.142	0	RARRES3	T-cell/NK
1	0	1.67235	0.41	0.199	0	FYN	T-cell/NK
1	0	1.63648	0.366	0.042	0	GPR65	T-cell/NK
1	0	1.61838	0.42	0.178	0	GNG2	T-cell/NK
1	0	1.61051	0.462	0.087	0	TAGAP	T-cell/NK
1	0	1.58761	0.271	0.006	0	LINC00861	T-cell/NK
1	0	1.58101	0.446	0.068	0	CD48	T-cell/NK
1	0	1.5592	0.406	0.098	0	2024-09-01	T-cell/NK
1	0	1.55837	0.368	0.056	0	SAMSN1	T-cell/NK
1	0	1.55657	0.363	0.109	0	PTGER4	T-cell/NK
1	0	1.55165	0.41	0.201	0	RGCC	T-cell/NK
1	0	1.52835	0.489	0.241	0	STK17B	T-cell/NK
1	0	1.51282	0.309	0.03	0	RUNX3	T-cell/NK
1	0	1.5083	0.918	0.767	0	BTG1	T-cell/NK
1	0	1.50583	0.299	0.006	0	ITK	T-cell/NK
1	0	1.49257	0.465	0.22	0	ETS1	T-cell/NK
1	0	1.4914	0.322	0.022	0	LAT	T-cell/NK
1	0	1.48759	0.278	0.016	0	SH2D2A	T-cell/NK
1	0	1.48735	0.402	0.116	0	ISG20	T-cell/NK
1	0	1.48292	0.302	0.019	0	STAT4	T-cell/NK
1	0	1.47604	0.865	0.434	0	IFITM1	T-cell/NK
1	0	1.47585	0.316	0.032	0	PTPN22	T-cell/NK
1	0	1.46569	0.947	0.851	0	HLA-A	T-cell/NK
1	0	1.46344	0.456	0.099	0	GMFG	T-cell/NK
1	0	1.45784	0.957	0.841	0	HLA-C	T-cell/NK
1	0	1.43314	0.355	0.149	0	ARL4C	T-cell/NK
1	0	1.43039	0.315	0.026	0	SPOCK2	T-cell/NK
1	0	1.42039	0.652	0.289	0	CRIP1	T-cell/NK
1	0	1.41387	0.304	0.014	0	SKAP1	T-cell/NK
1	0	1.40126	0.346	0.083	0	ACAP1	T-cell/NK
1	0	1.39551	0.33	0.107	0	PARP8	T-cell/NK
1	0	1.38257	0.417	0.097	0	HCLS1	T-cell/NK
1	0	1.37927	0.386	0.296	0	PIK3R1	T-cell/NK
1	0	1.37754	0.49	0.31	0	STK4	T-cell/NK
1	0	1.37714	0.334	0.038	0	LCP2	T-cell/NK
1	0	1.36721	0.409	0.169	0	GPSM3	T-cell/NK
1	0	1.33532	0.341	0.204	0	ADGRE5	T-cell/NK
1	0	1.33257	0.275	0.009	0	ZAP70	T-cell/NK
1	0	1.32635	0.535	0.214	0	LSP1	T-cell/NK
1	0	1.32612	0.403	0.213	0	LIMD2	T-cell/NK
1	0	1.32166	0.282	0.037	0	TRAC	T-cell/NK
1	0	1.30741	0.264	0.008	0	CD6	T-cell/NK
1	0	1.30051	0.503	0.38	0	ELF1	T-cell/NK
1	0	1.29193	0.31	0.049	0	GIMAP7	T-cell/NK
1	0	1.28293	0.313	0.042	0	IKZF1	T-cell/NK
1	0	1.28219	0.296	0.044	0	PRKCH	T-cell/NK
1	0	1.27908	0.352	0.058	0	RHOH	T-cell/NK
1	0	1.27025	0.391	0.251	0	WIPF1	T-cell/NK
1	0	1.26315	0.406	0.089	0	CD53	T-cell/NK
1	0	1.26187	0.472	0.444	0	YPEL5	T-cell/NK
1	0	1.26062	0.312	0.1	0	LINC-PINT	T-cell/NK
1	0	1.25184	0.266	0.047	0	BCL11B	T-cell/NK
1	0	1.24794	0.279	0.084	0	AIM1	T-cell/NK
1	0	1.232	0.856	0.729	0	MYL12A	T-cell/NK
1	0	1.22394	0.262	0.095	0	PRDM1	T-cell/NK
1	0	1.21966	0.313	0.061	0	ITGB2	T-cell/NK
1	0	1.21495	0.595	0.466	0	DDIT4	T-cell/NK
1	0	1.20776	0.955	0.865	0	PFN1	T-cell/NK
1	0	1.20645	0.348	0.199	0	CDC42SE2	T-cell/NK
1	0	1.20052	0.272	0.026	0	TBC1D10C	T-cell/NK
1	0	1.18857	0.323	0.061	0	ARHGAP15	T-cell/NK
1	0	1.17911	0.999	0.989	0	ACTB	T-cell/NK
1	0	1.17221	0.271	0.058	0	MGAT4A	T-cell/NK
1	0	1.16805	0.351	0.158	0	2024-09-06	T-cell/NK
1	0	1.16735	0.286	0.054	0	GIMAP4	T-cell/NK
1	0	1.16724	0.422	0.359	0	STK17A	T-cell/NK
1	0	1.1654	0.838	0.721	0	HLA-E	T-cell/NK
1	0	1.16316	0.302	0.081	0	GPR183	T-cell/NK
1	0	1.1617	0.628	0.55	0	MBNL1	T-cell/NK
1	0	1.15961	0.506	0.297	0	NR4A2	T-cell/NK
1	0	1.15791	0.365	0.163	0	C9orf142	T-cell/NK
1	0	1.13774	0.339	0.206	0	ARHGEF1	T-cell/NK
1	0	1.13367	0.323	0.252	0	CCNH	T-cell/NK
1	0	1.13272	0.291	0.072	0	EMB	T-cell/NK
1	0	1.1218	0.999	0.942	0	TMSB4X	T-cell/NK
1	0	1.1207	0.337	0.213	0	RBL2	T-cell/NK
1	0	1.11759	0.27	0.127	0	ITGA4	T-cell/NK
1	0	1.11081	0.288	0.093	0	APBB1IP	T-cell/NK
1	0	1.1075	0.27	0.077	0	TC2N	T-cell/NK
1	0	1.10684	0.682	0.686	0	KLF6	T-cell/NK
1	0	1.10551	0.347	0.144	0	KIAA1551	T-cell/NK
1	0	1.10512	0.262	0.173	0	SOCS1	T-cell/NK
1	0	1.07504	0.257	0.09	0	CYFIP2	T-cell/NK
1	0	1.07045	0.739	0.551	0	CYBA	T-cell/NK
1	0	1.06995	0.34	0.281	0	CCND3	T-cell/NK
1	0	1.06929	0.999	0.964	0	RPS27	T-cell/NK
1	0	1.05838	0.3	0.165	0	ZNF331	T-cell/NK
1	0	1.05528	0.295	0.187	0	CNOT6L	T-cell/NK
1	0	1.04818	0.503	0.431	0	ID2	T-cell/NK
1	0	1.04064	0.312	0.148	0	RORA	T-cell/NK
1	0	1.03792	0.998	0.705	0	AC090498.1	T-cell/NK
1	0	1.03737	0.533	0.141	0	LAPTM5	T-cell/NK
1	0	1.03468	0.36	0.223	0	PSMB9	T-cell/NK
1	0	1.01608	0.311	0.185	0	SUN2	T-cell/NK
1	0	1.01397	0.353	0.297	0	FAM49B	T-cell/NK
1	0	1.00748	0.259	0.073	0	FMNL1	T-cell/NK
1	0	1.00166	0.63	0.629	0	SRSF7	T-cell/NK
1	0	1.00037	0.288	0.121	0	TMEM2	T-cell/NK
1	0	0.992417	0.376	0.245	0	CELF2	T-cell/NK
1	0	0.987876	0.346	0.253	0	CDKN1B	T-cell/NK
1	0	0.98117	0.613	0.625	0	PSME1	T-cell/NK
1	0	0.979675	0.83	0.816	0	HSPA8	T-cell/NK
1	0	0.964522	0.3	0.169	0	TUBA4A	T-cell/NK
1	0	0.961443	0.273	0.088	0	ANKRD44	T-cell/NK
1	0	0.955208	0.271	0.174	0	CBLB	T-cell/NK
1	0	0.952727	0.999	0.978	0	RPL39	T-cell/NK
1	0	0.93314	0.389	0.255	0	LBH	T-cell/NK
1	0	0.931842	0.303	0.208	0	UCP2	T-cell/NK
1	0	0.901062	0.358	0.258	0	CLEC2B	T-cell/NK
1	0	0.894877	0.426	0.319	0	IRF1	T-cell/NK
1	0	0.89036	0.548	0.541	0	FXYD5	T-cell/NK
1	0	0.869697	0.278	0.11	0	HLA-F	T-cell/NK
1	0	0.864854	0.998	0.967	0	RPS15A	T-cell/NK
1	0	0.856766	0.569	0.572	0	DAZAP2	T-cell/NK
1	0	0.854354	0.505	0.471	0	COTL1	T-cell/NK
1	0	0.852909	0.855	0.577	0	ATP5E	T-cell/NK
1	0	0.839182	0.984	0.921	0	RPS10	T-cell/NK
1	0	0.838183	0.999	0.966	0	RPS12	T-cell/NK
1	0	0.828874	0.998	0.976	0	RPL30	T-cell/NK
1	0	0.800695	0.984	0.928	0	RPS21	T-cell/NK
1	0	0.797238	0.999	0.983	0	RPL28	T-cell/NK
1	0	0.794164	0.394	0.301	0	SELK	T-cell/NK
1	0	0.792839	0.819	0.787	0	YWHAZ	T-cell/NK
1	0	0.777193	0.991	0.968	0	RPS26	T-cell/NK
1	0	0.723457	0.481	0.4	0	SLC2A3	T-cell/NK
1	0	0.709206	0.603	0.689	0	SRSF2	T-cell/NK
1	0	0.705273	0.779	0.783	0	PABPC1	T-cell/NK
1	0	0.70003	0.998	0.97	0	RPS27A	T-cell/NK
1	0	0.695215	0.84	0.821	0	CALM1	T-cell/NK
1	0	0.694139	0.696	0.499	0	ATP5L	T-cell/NK
1	0	0.684132	0.7	0.691	0	TXNIP	T-cell/NK
1	0	0.670794	0.903	0.854	0	CFL1	T-cell/NK
1	0	0.663505	0.998	0.977	0	RPL34	T-cell/NK
1	0	0.646349	0.78	0.776	0	PNRC1	T-cell/NK
1	0	0.644161	0.548	0.14	0	CD37	T-cell/NK
1	0	0.62593	0.832	0.837	0	JUNB	T-cell/NK
1	0	0.617581	1	0.992	0	RPLP1	T-cell/NK
1	0	0.616949	0.317	0.154	0	ITM2A	T-cell/NK
1	0	0.614233	0.887	0.878	0	EEF1D	T-cell/NK
1	0	0.611849	0.47	0.383	0	C19orf43	T-cell/NK
1	0	0.611207	0.659	0.728	0	FUS	T-cell/NK
1	0	0.610461	0.996	0.969	0	PTMA	T-cell/NK
1	0	0.60124	0.864	0.771	0	SH3BGRL3	T-cell/NK
1	0	0.598143	0.999	0.99	0	RPL10	T-cell/NK
1	0	0.597289	0.979	0.944	0	RPS25	T-cell/NK
1	0	0.597189	0.689	0.76	0	HNRNPDL	T-cell/NK
1	0	0.590466	0.997	0.979	0	RPL32	T-cell/NK
1	0	0.578335	0.706	0.694	0	ARPC2	T-cell/NK
1	0	0.575488	0.988	0.965	0	FAU	T-cell/NK
1	0	0.560718	0.698	0.731	0	COMMD6	T-cell/NK
1	0	0.527504	0.992	0.948	0	RPS3	T-cell/NK
1	0	0.514003	0.124	0.287	0	CMC1	T-cell/NK
1	0	0.492175	0.996	0.964	0	RPS19	T-cell/NK
1	0	0.486974	0.994	0.973	0	RPL19	T-cell/NK
1	0	0.482167	0.741	0.71	0	IFITM2	T-cell/NK
1	0	0.481448	0.791	0.527	0	S100A4	T-cell/NK
1	0	0.477806	0.797	0.863	0	DDX5	T-cell/NK
1	0	0.473192	1	0.993	0	EEF1A1	T-cell/NK
1	0	0.47029	0.986	0.966	0	RPS13	T-cell/NK
1	0	0.458877	0.989	0.957	0	RPLP2	T-cell/NK
1	0	0.451166	0.963	0.97	0	H3F3B	T-cell/NK
1	0	0.437446	0.995	0.977	0	RPL11	T-cell/NK
1	0	0.435676	0.998	0.983	0	RPL13	T-cell/NK
1	0	0.434138	0.254	0.45	0	MT1X	T-cell/NK
1	0	0.427015	0.77	0.725	0	ZFP36	T-cell/NK
1	0	0.422785	0.984	0.948	0	RPS3A	T-cell/NK
1	0	0.418668	0.992	0.945	0	RPL18A	T-cell/NK
1	0	0.416498	0.804	0.828	0	HNRNPA1	T-cell/NK
1	0	0.405278	0.964	0.846	0	RPS29	T-cell/NK
1	0	0.403766	0.848	0.854	0	PFDN5	T-cell/NK
1	0	0.386675	0.996	0.967	0	RPS28	T-cell/NK
1	0	0.386372	0.894	0.646	0	GNB2L1	T-cell/NK
1	0	0.385546	0.986	0.951	0	RPS7	T-cell/NK
1	0	0.383254	0.995	0.978	0	RPS15	T-cell/NK
1	0	0.380816	0.981	0.941	0	RPS4X	T-cell/NK
1	0	0.375986	0.956	0.927	0	RPS16	T-cell/NK
1	0	0.370635	0.94	0.93	0	RPL22	T-cell/NK
1	0	0.358961	0.992	0.968	0	RPS14	T-cell/NK
1	0	0.35559	0.945	0.762	0	MT-ATP8	T-cell/NK
1	0	0.351139	0.188	0.395	0	SYAP1	T-cell/NK
1	0	0.350421	1	0.991	0	MALAT1	T-cell/NK
1	0	0.334059	0.966	0.939	0	RPL14	T-cell/NK
1	0	0.327755	0.945	0.886	0	RPSA	T-cell/NK
1	0	0.326213	0.987	0.953	0	MT-ND4L	T-cell/NK
1	0	0.323498	0.983	0.96	0	RPL35A	T-cell/NK
1	0	0.312922	0.129	0.296	0	STARD3NL	T-cell/NK
1	0	0.300874	0.966	0.932	0	RPS5	T-cell/NK
1	0	0.294252	0.92	0.91	0	UBA52	T-cell/NK
1	0	0.280706	0.988	0.935	0	RPL26	T-cell/NK
1	0	0.278947	0.12	0.275	0	COMMD8	T-cell/NK
1	0	0.266982	0.991	0.982	0	TPT1	T-cell/NK
1	0	0.265577	0.971	0.928	0	RPL21	T-cell/NK
1	0	0.263793	0.991	0.962	0	RPL37	T-cell/NK
1	0	0.254379	0.156	0.335	0	STARD7	T-cell/NK
1	0	0.252287	0.982	0.958	0	RPL18	T-cell/NK
1	5.05532e-306	0.252233	0.125	0.28	1.74343e-301	SPTY2D1	T-cell/NK
1	1.29273e-300	0.254243	0.115	0.263	4.45825e-296	DAXX	T-cell/NK
1	1.04534e-299	0.265864	0.133	0.293	3.60507e-295	DNMT1	T-cell/NK
1	1.11582e-297	0.273722	0.19	0.388	3.84814e-293	RAB1B	T-cell/NK
1	2.98087e-294	0.912677	0.483	0.512	1.02801e-289	ARF6	T-cell/NK
1	3.68493e-294	0.303295	0.169	0.351	1.27082e-289	NAA50	T-cell/NK
1	7.69892e-292	0.258291	0.193	0.39	2.65513e-287	CNOT7	T-cell/NK
1	1.137e-287	0.258898	0.963	0.968	3.92118e-283	EIF1	T-cell/NK
1	1.05239e-285	0.270109	0.167	0.344	3.62939e-281	SLBP	T-cell/NK
1	2.63881e-284	0.293846	0.177	0.362	9.10047e-280	CEBPZ	T-cell/NK
1	1.18863e-279	0.256081	0.173	0.352	4.09924e-275	VASP	T-cell/NK
1	2.97765e-279	0.276406	0.191	0.383	1.0269e-274	MAPK1IP1L	T-cell/NK
1	4.16974e-278	0.272995	0.202	0.402	1.43802e-273	DNAJA2	T-cell/NK
1	3.13215e-276	0.296471	0.157	0.325	1.08018e-271	MAPK1	T-cell/NK
1	2.32664e-275	0.473034	0.635	0.683	8.02388e-271	SUB1	T-cell/NK
1	1.18357e-274	0.421939	0.169	0.351	4.08177e-270	ITGAE	T-cell/NK
1	3.82416e-273	0.865298	0.281	0.211	1.31884e-268	MBP	T-cell/NK
1	5.2594e-273	0.312871	0.896	0.953	1.81381e-268	UBC	T-cell/NK
1	8.95527e-267	0.261108	0.18	0.359	3.0884e-262	PRPF8	T-cell/NK
1	1.97862e-266	0.530383	0.591	0.639	6.82367e-262	TPM3	T-cell/NK
1	2.30873e-266	0.285829	0.22	0.43	7.96212e-262	SLTM	T-cell/NK
1	4.28198e-265	0.302052	0.154	0.317	1.47673e-260	DERL1	T-cell/NK
1	5.87479e-264	0.274833	0.151	0.312	2.02604e-259	WBP11	T-cell/NK
1	9.44066e-264	0.334344	0.86	0.842	3.2558e-259	EEF1B2	T-cell/NK
1	3.59482e-262	0.334094	0.175	0.352	1.23974e-257	TMF1	T-cell/NK
1	5.80422e-262	0.267336	0.161	0.331	2.0017e-257	IDH2	T-cell/NK
1	7.69881e-260	0.761352	0.505	0.563	2.65509e-255	ACTR3	T-cell/NK
1	2.60163e-255	0.618198	0.531	0.551	8.97224e-251	ARPC1B	T-cell/NK
1	9.73126e-253	0.27368	0.171	0.34	3.35602e-248	MOB4	T-cell/NK
1	1.55914e-251	0.300278	0.196	0.384	5.37701e-247	OTUB1	T-cell/NK
1	2.19588e-248	0.279944	0.217	0.418	7.57293e-244	IK	T-cell/NK
1	2.05257e-247	0.322533	0.163	0.328	7.07869e-243	SS18L2	T-cell/NK
1	3.02063e-247	0.272918	0.214	0.413	1.04173e-242	HSPA9	T-cell/NK
1	1.02281e-246	0.283218	0.179	0.351	3.52736e-242	ANP32E	T-cell/NK
1	1.81353e-245	0.276874	0.12	0.254	6.25432e-241	TMUB1	T-cell/NK
1	8.52582e-243	0.25409	0.174	0.341	2.9403e-238	TMX1	T-cell/NK
1	2.74949e-242	0.291768	0.154	0.308	9.48217e-238	ARIH2	T-cell/NK
1	8.0028e-242	0.298209	0.208	0.4	2.75993e-237	SMARCA5	T-cell/NK
1	2.47327e-240	0.258147	0.131	0.27	8.52958e-236	KDM2A	T-cell/NK
1	3.13643e-237	0.889573	0.334	0.288	1.08166e-232	SLC9A3R1	T-cell/NK
1	1.34399e-236	0.336712	0.18	0.352	4.63501e-232	CAPG	T-cell/NK
1	2.09555e-236	0.313784	0.641	0.527	7.22694e-232	ATP5G2	T-cell/NK
1	4.5317e-234	0.340872	0.14	0.286	1.56285e-229	LPIN1	T-cell/NK
1	1.18041e-233	0.314426	0.163	0.324	4.07089e-229	COMMD7	T-cell/NK
1	2.85476e-233	0.317455	0.145	0.292	9.84522e-229	SNRNP200	T-cell/NK
1	2.27006e-232	0.262168	0.236	0.445	7.82877e-228	RALY	T-cell/NK
1	1.8053e-228	0.29798	0.165	0.321	6.22595e-224	PTPN1	T-cell/NK
1	1.81048e-227	0.310877	0.751	0.85	6.2438e-223	HNRNPA2B1	T-cell/NK
1	1.77887e-226	0.291203	0.234	0.437	6.13478e-222	PPP1CB	T-cell/NK
1	2.99797e-226	0.341785	0.184	0.356	1.03391e-221	ADSS	T-cell/NK
1	2.18329e-223	0.263935	0.145	0.287	7.52952e-219	FUBP1	T-cell/NK
1	1.51756e-222	0.276888	0.171	0.329	5.23361e-218	MTHFD2	T-cell/NK
1	4.87832e-222	0.367169	0.157	0.307	1.68239e-217	EFHD2	T-cell/NK
1	5.44213e-222	1.1604	0.322	0.293	1.87683e-217	PPP2R5C	T-cell/NK
1	7.64994e-222	0.292898	0.14	0.28	2.63823e-217	GLIPR2	T-cell/NK
1	7.45992e-220	0.722696	0.497	0.499	2.5727e-215	EZR	T-cell/NK
1	1.6573e-219	0.300063	0.179	0.342	5.71551e-215	STT3B	T-cell/NK
1	1.56692e-215	0.510325	0.486	0.466	5.40385e-211	2024-09-07	T-cell/NK
1	3.60518e-215	0.747024	0.328	0.283	1.24332e-210	2024-09-09	T-cell/NK
1	1.88653e-214	0.321928	0.181	0.344	6.50606e-210	SRPRA	T-cell/NK
1	3.78062e-214	0.336804	0.162	0.315	1.30382e-209	HDAC1	T-cell/NK
1	7.04173e-212	0.993806	0.28	0.223	2.42848e-207	TSPYL2	T-cell/NK
1	2.4738e-210	0.396194	0.209	0.396	8.53139e-206	CORO1B	T-cell/NK
1	9.91556e-209	0.552514	0.31	0.241	3.41958e-204	VAMP8	T-cell/NK
1	1.09419e-207	0.252652	0.158	0.301	3.77354e-203	ZNF644	T-cell/NK
1	5.26229e-206	0.903123	0.262	0.209	1.8148e-201	PRKACB	T-cell/NK
1	5.24466e-205	0.335511	0.196	0.368	1.80872e-200	MED10	T-cell/NK
1	6.17022e-205	0.257721	0.159	0.302	2.12792e-200	PITHD1	T-cell/NK
1	4.01393e-204	0.276766	0.245	0.447	1.38428e-199	RNPS1	T-cell/NK
1	1.05128e-201	0.330089	0.157	0.301	3.62555e-197	POLR2B	T-cell/NK
1	5.58731e-201	0.35276	0.134	0.265	1.9269e-196	TSC22D4	T-cell/NK
1	6.54244e-200	0.298341	0.137	0.268	2.25629e-195	RNF126	T-cell/NK
1	1.86224e-198	0.331276	0.177	0.332	6.4223e-194	ADAR	T-cell/NK
1	6.6753e-197	0.349749	0.228	0.42	2.30211e-192	DHX36	T-cell/NK
1	1.43418e-196	0.938461	0.304	0.267	4.94606e-192	SLC38A1	T-cell/NK
1	1.4802e-195	0.733788	0.554	0.631	5.10476e-191	MCL1	T-cell/NK
1	1.16689e-194	0.253379	0.209	0.372	4.02426e-190	ZEB2	T-cell/NK
1	3.79601e-194	0.359216	0.195	0.363	1.30913e-189	GCC2	T-cell/NK
1	9.56109e-194	0.255969	0.173	0.32	3.29733e-189	SMARCA2	T-cell/NK
1	3.67409e-193	0.368514	0.172	0.324	1.26708e-188	AKIRIN1	T-cell/NK
1	6.73659e-193	0.303628	0.202	0.371	2.32325e-188	TAF15	T-cell/NK
1	3.47909e-190	1.03116	0.37	0.371	1.19983e-185	EML4	T-cell/NK
1	9.91853e-190	0.40813	0.163	0.311	3.4206e-185	HMOX2	T-cell/NK
1	1.24105e-189	0.720859	0.361	0.336	4.28e-185	AES	T-cell/NK
1	2.45253e-187	0.690778	0.257	0.197	8.45804e-183	SYNE2	T-cell/NK
1	9.17349e-187	0.266737	0.232	0.414	3.16366e-182	ODC1	T-cell/NK
1	1.55675e-185	0.468246	0.166	0.315	5.36877e-181	APMAP	T-cell/NK
1	2.52509e-180	0.294696	0.136	0.257	8.70828e-176	USP11	T-cell/NK
1	6.65879e-180	0.492751	0.586	0.707	2.29642e-175	PCBP1	T-cell/NK
1	5.56949e-179	0.411348	0.212	0.386	1.92075e-174	CACYBP	T-cell/NK
1	1.38604e-178	0.315708	0.205	0.368	4.78004e-174	KRAS	T-cell/NK
1	1.70847e-178	0.97895	0.375	0.388	5.89199e-174	ABRACL	T-cell/NK
1	5.68216e-178	0.397656	0.183	0.339	1.95961e-173	POLR3GL	T-cell/NK
1	2.82729e-173	0.269431	0.148	0.274	9.75048e-169	TNKS2	T-cell/NK
1	5.47423e-173	0.268746	0.293	0.517	1.8879e-168	RSL1D1	T-cell/NK
1	1.15082e-170	0.379568	0.196	0.354	3.96882e-166	MIER1	T-cell/NK
1	1.243e-170	0.640665	0.321	0.267	4.28673e-166	REL	T-cell/NK
1	3.42489e-170	0.323812	0.148	0.275	1.18114e-165	COQ10B	T-cell/NK
1	3.9717e-170	0.28919	0.275	0.486	1.36972e-165	ZNF207	T-cell/NK
1	1.41358e-169	0.999917	0.378	0.384	4.87502e-165	PPP1R2	T-cell/NK
1	3.28371e-168	0.317799	0.74	0.796	1.13245e-163	TOMM7	T-cell/NK
1	2.29018e-167	0.398025	0.257	0.464	7.89815e-163	GSPT1	T-cell/NK
1	1.01502e-166	0.413133	0.212	0.385	3.5005e-162	NAP1L4	T-cell/NK
1	7.47599e-165	0.424242	0.23	0.416	2.57824e-160	ARPC5L	T-cell/NK
1	2.23336e-164	0.271283	0.278	0.477	7.7022e-160	AMD1	T-cell/NK
1	2.72348e-164	0.351395	0.685	0.712	9.39247e-160	RPS4Y1	T-cell/NK
1	3.52595e-164	0.297361	0.143	0.263	1.21599e-159	NXT1	T-cell/NK
1	1.47456e-162	0.343537	0.144	0.265	5.0853e-158	NIN	T-cell/NK
1	1.7292e-161	0.941705	0.476	0.529	5.96349e-157	CITED2	T-cell/NK
1	4.32984e-160	0.346803	0.25	0.442	1.49323e-155	NCOR1	T-cell/NK
1	4.38659e-160	0.365951	0.225	0.399	1.5128e-155	WNK1	T-cell/NK
1	6.71419e-160	0.373434	0.161	0.293	2.31552e-155	ZNRD1	T-cell/NK
1	2.60464e-158	0.489667	0.392	0.35	8.98262e-154	GLTSCR2	T-cell/NK
1	2.31633e-157	0.344324	0.223	0.391	7.98831e-153	MEAF6	T-cell/NK
1	2.74751e-157	0.329865	0.218	0.382	9.47534e-153	LSM14A	T-cell/NK
1	3.52211e-156	0.387153	0.192	0.341	1.21467e-151	CCDC107	T-cell/NK
1	3.97251e-156	0.814761	0.28	0.24	1.37e-151	FAM107B	T-cell/NK
1	1.44735e-154	0.27299	0.148	0.266	4.99146e-150	ARID4A	T-cell/NK
1	2.44409e-154	0.383572	0.189	0.337	8.42894e-150	M6PR	T-cell/NK
1	1.25054e-150	0.336617	0.174	0.307	4.31272e-146	DNAJB14	T-cell/NK
1	1.7364e-148	0.332953	0.246	0.425	5.98832e-144	MOB1A	T-cell/NK
1	7.21078e-148	0.40313	0.175	0.311	2.48678e-143	BCAS2	T-cell/NK
1	4.64292e-147	0.410173	0.173	0.31	1.6012e-142	SSBP4	T-cell/NK
1	5.50483e-146	0.373627	0.189	0.333	1.89845e-141	AIP	T-cell/NK
1	3.50378e-145	0.26442	0.282	0.484	1.20835e-140	PAK2	T-cell/NK
1	6.76831e-144	0.441768	0.177	0.315	2.33419e-139	CMC2	T-cell/NK
1	1.4077e-142	0.326543	0.15	0.267	4.85472e-138	UBLCP1	T-cell/NK
1	4.57585e-140	0.264892	0.174	0.301	1.57807e-135	ABI1	T-cell/NK
1	6.02453e-139	0.302524	0.18	0.309	2.07768e-134	ZNF292	T-cell/NK
1	6.05618e-139	0.40951	0.205	0.357	2.0886e-134	ELOVL5	T-cell/NK
1	1.16445e-138	0.306787	0.147	0.26	4.01583e-134	TES	T-cell/NK
1	5.64142e-138	0.260476	0.309	0.528	1.94556e-133	SF3B2	T-cell/NK
1	2.34911e-137	0.762646	0.457	0.527	8.10138e-133	JAK1	T-cell/NK
1	2.11024e-136	0.670911	0.595	0.696	7.27757e-132	BRD2	T-cell/NK
1	4.56769e-136	0.533256	0.597	0.645	1.57526e-131	DNAJB1	T-cell/NK
1	8.81549e-136	0.310017	0.235	0.391	3.0402e-131	CKS2	T-cell/NK
1	1.54619e-135	0.274091	0.199	0.335	5.33235e-131	UTRN	T-cell/NK
1	1.34208e-133	0.806648	0.37	0.373	4.62843e-129	SMCHD1	T-cell/NK
1	5.89335e-131	0.300917	0.196	0.333	2.03244e-126	RBM4	T-cell/NK
1	2.65275e-130	0.309784	0.193	0.328	9.14854e-126	RPP21	T-cell/NK
1	5.16877e-127	0.870979	0.327	0.314	1.78255e-122	ZC3HAV1	T-cell/NK
1	5.73683e-127	0.833454	0.357	0.359	1.97846e-122	EPC1	T-cell/NK
1	1.95709e-125	0.388894	0.223	0.377	6.74941e-121	BAZ1A	T-cell/NK
1	2.75857e-125	0.826079	0.288	0.261	9.51347e-121	SMAP2	T-cell/NK
1	4.32333e-124	0.348799	0.271	0.461	1.49099e-119	UBE2N	T-cell/NK
1	2.49976e-121	0.296611	0.219	0.361	8.62092e-117	CFLAR	T-cell/NK
1	5.64352e-121	0.417153	0.188	0.32	1.94628e-116	TANK	T-cell/NK
1	1.65862e-119	0.357948	0.24	0.402	5.7201e-115	PPP2CA	T-cell/NK
1	1.05785e-118	0.982357	0.324	0.328	3.64819e-114	CKLF	T-cell/NK
1	3.58546e-118	0.679007	0.47	0.538	1.23652e-113	SF1	T-cell/NK
1	1.71176e-117	0.684552	0.472	0.568	5.90336e-113	PGK1	T-cell/NK
1	7.37936e-117	0.541955	0.271	0.231	2.54492e-112	SELT	T-cell/NK
1	1.15357e-115	0.341298	0.206	0.345	3.97832e-111	TAOK3	T-cell/NK
1	1.91538e-114	0.309011	0.203	0.335	6.60557e-110	PTBP3	T-cell/NK
1	1.45645e-113	0.419347	0.153	0.261	5.02288e-109	GYG1	T-cell/NK
1	2.7102e-112	0.448885	0.247	0.415	9.34666e-108	HNRNPUL1	T-cell/NK
1	1.36301e-109	0.511529	0.215	0.362	4.7006e-105	NOSIP	T-cell/NK
1	1.71443e-109	0.377559	0.227	0.375	5.91256e-105	MAGOH	T-cell/NK
1	9.2278e-109	0.90425	0.312	0.309	3.18239e-104	FNBP1	T-cell/NK
1	2.44305e-107	0.352967	0.199	0.327	8.42533e-103	FNBP4	T-cell/NK
1	3.48231e-107	0.320952	0.301	0.494	1.20094e-102	TMEM123	T-cell/NK
1	1.98884e-106	0.308641	0.298	0.492	6.85892e-102	RBMX	T-cell/NK
1	4.24928e-106	0.86708	0.382	0.422	1.46545e-101	PDCD4	T-cell/NK
1	1.37494e-102	0.393838	0.275	0.459	4.74177e-98	DCXR	T-cell/NK
1	1.26355e-101	0.335338	0.186	0.303	4.35762e-97	PPP6C	T-cell/NK
1	1.41496e-101	0.71253	0.426	0.494	4.87978e-97	RAP1B	T-cell/NK
1	4.84576e-100	0.351747	0.295	0.481	1.67116e-95	NDFIP1	T-cell/NK
1	1.3098e-99	0.498019	0.304	0.273	4.51709e-95	C19orf60	T-cell/NK
1	1.87282e-98	0.582807	0.487	0.54	6.45879e-94	RSRP1	T-cell/NK
1	1.45574e-97	0.369992	0.179	0.29	5.02042e-93	TMX4	T-cell/NK
1	1.51256e-97	0.513513	0.381	0.355	5.21636e-93	KLF2	T-cell/NK
1	1.58662e-97	0.677005	0.264	0.24	5.47179e-93	TSTD1	T-cell/NK
1	1.10768e-94	0.378408	0.158	0.259	3.82007e-90	PTPN2	T-cell/NK
1	1.90503e-94	0.80373	0.274	0.261	6.56989e-90	SH3KBP1	T-cell/NK
1	1.35688e-93	0.397267	0.258	0.428	4.67946e-89	GTF3A	T-cell/NK
1	2.25691e-93	0.50244	0.253	0.217	7.78341e-89	HN1	T-cell/NK
1	3.47947e-93	0.346434	0.269	0.432	1.19997e-88	RAD21	T-cell/NK
1	1.99204e-91	0.330363	0.167	0.269	6.86994e-87	DDX39A	T-cell/NK
1	1.65806e-88	0.424263	0.157	0.256	5.71814e-84	CCSER2	T-cell/NK
1	2.18056e-88	0.282156	0.437	0.402	7.52011e-84	USMG5	T-cell/NK
1	2.30387e-86	0.333358	0.162	0.259	7.94537e-82	PPP4R3B	T-cell/NK
1	1.87922e-85	0.270373	0.641	0.793	6.48086e-81	PCBP2	T-cell/NK
1	5.85314e-84	0.766796	0.385	0.444	2.01857e-79	CNN2	T-cell/NK
1	1.17924e-82	0.892402	0.325	0.344	4.06685e-78	OSTF1	T-cell/NK
1	1.61858e-81	0.298257	0.294	0.453	5.58201e-77	H1FX	T-cell/NK
1	3.86251e-80	0.486419	0.189	0.303	1.33206e-75	PHF20	T-cell/NK
1	1.40864e-78	0.436107	0.183	0.291	4.85799e-74	UHMK1	T-cell/NK
1	2.513e-78	0.443715	0.225	0.358	8.66657e-74	NOP58	T-cell/NK
1	2.69477e-78	0.300953	0.316	0.511	9.29346e-74	ARHGDIA	T-cell/NK
1	1.93306e-76	0.435	0.542	0.689	6.66654e-72	UBE2D3	T-cell/NK
1	1.40637e-74	0.382899	0.166	0.261	4.85013e-70	XRN1	T-cell/NK
1	2.82892e-73	0.444276	0.532	0.653	9.75611e-69	RBM3	T-cell/NK
1	4.23582e-71	0.372235	0.202	0.312	1.46081e-66	MAX	T-cell/NK
1	6.41584e-71	0.316947	0.226	0.342	2.21263e-66	CHD1	T-cell/NK
1	2.3466e-68	0.479231	0.223	0.349	8.0927e-64	RHOG	T-cell/NK
1	6.08871e-68	0.574561	0.301	0.289	2.09981e-63	CLK1	T-cell/NK
1	1.32219e-67	0.485657	0.264	0.418	4.55985e-63	EMD	T-cell/NK
1	3.93174e-67	0.357382	0.244	0.367	1.35594e-62	H2AFX	T-cell/NK
1	1.78983e-66	0.262996	0.331	0.526	6.1726e-62	UXT	T-cell/NK
1	8.50257e-65	0.340954	0.789	0.858	2.93228e-60	HSP90AA1	T-cell/NK
1	1.1096e-64	0.519031	0.178	0.279	3.82667e-60	SYNRG	T-cell/NK
1	2.4867e-62	0.437813	0.203	0.311	8.57587e-58	TBRG1	T-cell/NK
1	7.71378e-62	0.392438	0.309	0.484	2.66025e-57	CMPK1	T-cell/NK
1	4.24371e-61	0.720871	0.284	0.286	1.46353e-56	RNF149	T-cell/NK
1	6.50262e-61	0.399031	0.176	0.267	2.24256e-56	PPP4R3A	T-cell/NK
1	5.7311e-60	0.583833	0.204	0.316	1.97649e-55	STAT1	T-cell/NK
1	7.03534e-59	0.350367	0.198	0.295	2.42628e-54	PIAS1	T-cell/NK
1	1.91565e-58	0.450467	0.543	0.682	6.60651e-54	C12orf57	T-cell/NK
1	9.32914e-58	0.427623	0.203	0.304	3.21734e-53	GABARAPL1	T-cell/NK
1	1.33077e-56	0.301563	0.245	0.359	4.58941e-52	TLE4	T-cell/NK
1	7.12221e-56	0.365133	0.199	0.296	2.45624e-51	VPS13C	T-cell/NK
1	1.55438e-55	0.727658	0.259	0.257	5.36059e-51	PSMB10	T-cell/NK
1	2.21625e-55	0.353421	0.193	0.286	7.64318e-51	DDX3Y	T-cell/NK
1	2.9512e-55	0.525643	0.186	0.286	1.01778e-50	KIF2A	T-cell/NK
1	1.5434e-52	0.490608	0.214	0.328	5.32273e-48	FKBP11	T-cell/NK
1	2.34049e-52	0.441557	0.217	0.323	8.07165e-48	AKIRIN2	T-cell/NK
1	1.10938e-50	0.421803	0.298	0.457	3.82591e-46	EWSR1	T-cell/NK
1	7.69805e-50	0.437238	0.298	0.459	2.65483e-45	PAIP2	T-cell/NK
1	1.54224e-49	0.681628	0.399	0.466	5.31874e-45	GPBP1	T-cell/NK
1	1.65344e-49	0.466917	0.258	0.39	5.70222e-45	CHD2	T-cell/NK
1	5.91005e-49	0.439223	0.168	0.251	2.0382e-44	UBAC2	T-cell/NK
1	6.34091e-48	0.278097	0.379	0.37	2.18679e-43	ATP5B	T-cell/NK
1	1.14653e-46	0.418183	0.317	0.487	3.95405e-42	SRSF10	T-cell/NK
1	2.18631e-46	0.524657	0.265	0.254	7.53994e-42	CSRNP1	T-cell/NK
1	2.49526e-45	0.367946	0.278	0.421	8.60539e-41	ANXA6	T-cell/NK
1	1.89807e-44	0.439361	0.283	0.427	6.54589e-40	CD47	T-cell/NK
1	3.51271e-44	0.463735	0.171	0.251	1.21143e-39	SF3A1	T-cell/NK
1	2.8151e-43	0.889461	0.353	0.422	9.70845e-39	G3BP2	T-cell/NK
1	4.55536e-43	0.368649	0.24	0.349	1.57101e-38	SP100	T-cell/NK
1	1.33087e-42	0.336918	0.327	0.488	4.58975e-38	BAX	T-cell/NK
1	4.09775e-41	0.319972	0.556	0.712	1.41319e-36	HNRNPK	T-cell/NK
1	3.52626e-40	0.538594	0.459	0.585	1.2161e-35	PTP4A2	T-cell/NK
1	8.80215e-39	0.692574	0.398	0.466	3.0356e-34	LITAF	T-cell/NK
1	3.51772e-37	0.754858	0.363	0.428	1.21315e-32	AKAP13	T-cell/NK
1	1.17213e-36	0.393405	0.178	0.251	4.04234e-32	DNAJB9	T-cell/NK
1	1.67114e-36	0.393415	0.522	0.665	5.76325e-32	PTGES3	T-cell/NK
1	4.19905e-35	0.66074	0.399	0.503	1.44813e-30	CIB1	T-cell/NK
1	1.53512e-34	0.504968	0.247	0.362	5.29417e-30	DDX6	T-cell/NK
1	2.86357e-34	0.78938	0.305	0.337	9.87558e-30	IDS	T-cell/NK
1	4.85025e-34	0.829105	0.319	0.369	1.6727e-29	RNF213	T-cell/NK
1	7.59975e-34	0.368536	0.184	0.257	2.62093e-29	EPS15	T-cell/NK
1	2.01867e-33	0.659727	0.246	0.251	6.96177e-29	LNPEP	T-cell/NK
1	2.23368e-33	0.277229	0.366	0.559	7.70328e-29	EIF3G	T-cell/NK
1	3.15219e-33	0.591938	0.231	0.346	1.0871e-28	AAK1	T-cell/NK
1	2.27949e-32	0.557054	0.238	0.348	7.86126e-28	RANBP2	T-cell/NK
1	4.16451e-32	0.493924	0.453	0.579	1.43621e-27	ARL6IP5	T-cell/NK
1	6.62961e-32	0.50674	0.28	0.416	2.28635e-27	DHRS7	T-cell/NK
1	5.03919e-31	0.658802	0.41	0.522	1.73787e-26	GSTK1	T-cell/NK
1	1.01302e-30	0.318239	0.221	0.302	3.49361e-26	HMGB2	T-cell/NK
1	1.84572e-30	0.321262	0.377	0.574	6.36534e-26	RSL24D1	T-cell/NK
1	3.22152e-30	0.403312	0.351	0.525	1.11101e-25	SF3B1	T-cell/NK
1	3.28337e-29	0.557227	0.45	0.585	1.13234e-24	RBM8A	T-cell/NK
1	1.32209e-28	0.643187	0.427	0.552	4.55951e-24	DDX24	T-cell/NK
1	5.92287e-28	0.26604	0.359	0.525	2.04262e-23	ACTR2	T-cell/NK
1	1.78386e-26	0.694759	0.298	0.455	6.15199e-22	FAM177A1	T-cell/NK
1	6.18544e-26	0.306792	0.387	0.583	2.13317e-21	KHDRBS1	T-cell/NK
1	1.45549e-24	0.801509	0.262	0.286	5.01954e-20	ATM	T-cell/NK
1	5.739e-24	0.392418	0.335	0.478	1.97921e-19	STAT3	T-cell/NK
1	1.31713e-23	0.410319	0.277	0.387	4.54237e-19	HNRNPL	T-cell/NK
1	1.48407e-23	0.420777	0.191	0.263	5.11813e-19	ST3GAL1	T-cell/NK
1	1.26126e-22	0.547239	0.219	0.307	4.34971e-18	RNF167	T-cell/NK
1	1.7072e-22	0.319273	0.404	0.604	5.88761e-18	SRRM1	T-cell/NK
1	1.04198e-21	0.567382	0.393	0.495	3.59348e-17	PSME2	T-cell/NK
1	1.65853e-20	0.676972	0.303	0.346	5.71978e-16	VAMP2	T-cell/NK
1	3.50137e-20	0.263997	0.599	0.674	1.20752e-15	NFKBIA	T-cell/NK
1	1.52582e-18	0.754698	0.3	0.343	5.26209e-14	CLDND1	T-cell/NK
1	3.73253e-18	0.439656	0.324	0.479	1.28724e-13	WDR1	T-cell/NK
1	7.94113e-18	0.450873	0.202	0.271	2.73866e-13	SNHG15	T-cell/NK
1	8.72998e-18	0.455025	0.431	0.533	3.01071e-13	MYH9	T-cell/NK
1	9.8673e-18	0.315538	0.302	0.316	3.40294e-13	C11orf31	T-cell/NK
1	3.0105e-17	0.343241	0.382	0.56	1.03823e-12	BZW1	T-cell/NK
1	3.07305e-17	0.411885	0.35	0.504	1.0598e-12	LRRFIP1	T-cell/NK
1	8.89661e-17	0.688265	0.356	0.437	3.06817e-12	ANKRD12	T-cell/NK
1	1.45106e-16	0.560298	0.287	0.41	5.00427e-12	ARID4B	T-cell/NK
1	1.85257e-16	0.437047	0.486	0.654	6.38896e-12	RBM39	T-cell/NK
1	2.18368e-16	0.810979	0.348	0.425	7.53086e-12	NR3C1	T-cell/NK
1	7.68071e-16	0.331204	0.24	0.314	2.64885e-11	PTP4A1	T-cell/NK
1	9.6091e-15	0.25452	0.378	0.401	3.31389e-10	BTG2	T-cell/NK
1	1.77103e-14	0.448586	0.429	0.55	6.10774e-10	CAP1	T-cell/NK
1	4.38266e-14	0.370867	0.452	0.582	1.51145e-09	CAPZB	T-cell/NK
1	7.55526e-14	0.743866	0.304	0.367	2.60558e-09	BUB3	T-cell/NK
1	1.19165e-13	0.299119	0.417	0.615	4.10966e-09	EIF4B	T-cell/NK
1	2.90459e-13	0.465079	0.42	0.545	1.00171e-08	PRR13	T-cell/NK
1	7.57856e-13	0.630233	0.304	0.356	2.61362e-08	PSMB8	T-cell/NK
1	1.66861e-12	0.331042	0.4	0.576	5.75453e-08	CYCS	T-cell/NK
1	2.79552e-12	0.439309	0.229	0.308	9.64092e-08	OCIAD2	T-cell/NK
1	4.90047e-12	0.407922	0.357	0.505	1.69002e-07	N4BP2L2	T-cell/NK
1	6.19326e-12	0.441387	0.399	0.571	2.13587e-07	DDX3X	T-cell/NK
1	1.1664e-11	0.451876	0.384	0.451	4.02255e-07	CD55	T-cell/NK
1	1.49412e-11	0.784749	0.301	0.368	5.15275e-07	C9orf78	T-cell/NK
1	4.40841e-11	0.393884	0.501	0.66	1.52033e-06	SFPQ	T-cell/NK
1	9.97111e-11	0.326326	0.421	0.5	3.43874e-06	ATP6V0C	T-cell/NK
1	1.17922e-10	0.620429	0.377	0.477	4.06678e-06	KMT2E	T-cell/NK
1	1.827e-10	0.755438	0.235	0.262	6.30077e-06	RNF19A	T-cell/NK
1	2.62657e-10	0.750377	0.371	0.462	9.05824e-06	MYADM	T-cell/NK
1	4.01229e-09	0.71185	0.284	0.336	0.000138372	GLIPR1	T-cell/NK
1	1.44647e-08	0.531435	0.424	0.568	0.000498844	HNRNPF	T-cell/NK
1	4.5193e-08	0.482967	0.202	0.259	0.00155857	LBR	T-cell/NK
1	7.54477e-08	0.404744	0.465	0.665	0.00260196	DNAJA1	T-cell/NK
1	2.70982e-07	0.419387	0.363	0.527	0.00934536	UBE2D2	T-cell/NK
1	2.23611e-06	0.264522	0.275	0.295	0.0771167	2024-09-15	T-cell/NK
1	2.65224e-06	0.446967	0.342	0.478	0.0914679	MSN	T-cell/NK
1	7.94462e-06	0.608829	0.264	0.354	0.273986	FGFR1OP2	T-cell/NK
1	1.2302e-05	0.635901	0.277	0.375	0.424261	PRPF38B	T-cell/NK
1	1.50867e-05	0.34633	0.49	0.669	0.520297	CNBP	T-cell/NK
1	1.71978e-05	0.582896	0.243	0.315	0.593101	GTF2B	T-cell/NK
1	4.05127e-05	1.04997	0.247	0.295	1	ANKRD28	T-cell/NK
1	8.9501e-05	0.661187	0.284	0.342	1	PPP1R18	T-cell/NK
1	0.000116287	0.603335	0.229	0.298	1	SIGIRR	T-cell/NK
1	0.000259878	0.392406	0.236	0.256	1	SNHG12	T-cell/NK
1	0.000353942	0.547172	0.236	0.303	1	USP15	T-cell/NK
1	0.000424817	0.461525	0.335	0.459	1	ZYX	T-cell/NK
1	0.000445932	0.635152	0.252	0.295	1	ATF7IP	T-cell/NK
1	0.000520164	0.77318	0.206	0.265	1	PDCL3	T-cell/NK
1	0.000671242	0.462961	0.513	0.631	1	ANXA1	T-cell/NK
1	0.000692444	0.516699	0.238	0.301	1	IVNS1ABP	T-cell/NK
1	0.000783742	0.649492	0.307	0.385	1	RAP1A	T-cell/NK
1	0.000852362	0.28553	0.424	0.6	1	CDC42	T-cell/NK
1	0.00135013	0.580283	0.278	0.382	1	RGS10	T-cell/NK
1	0.00473974	0.752419	0.319	0.422	1	PRMT2	T-cell/NK
1	0.00535334	0.461357	0.431	0.573	1	HNRNPA0	T-cell/NK
2	0	5.1522	0.852	0.136	0	CFD	FB-b
2	0	5.0427	0.842	0.17	0	APOD	FB-b
2	0	4.99972	0.957	0.12	0	MGP	FB-b
2	0	4.58298	0.993	0.36	0	DCN	FB-b
2	0	4.35425	0.98	0.463	0	GSN	FB-b
2	0	4.0702	0.821	0.029	0	ADH1B	FB-b
2	0	3.96149	0.316	0.014	0	PLA2G2A	FB-b
2	0	3.87852	0.509	0.019	0	SFRP2	FB-b
2	0	3.82325	0.623	0.024	0	C7	FB-b
2	0	3.6955	0.948	0.326	0	FBLN1	FB-b
2	0	3.53663	0.923	0.273	0	SERPINF1	FB-b
2	0	3.45438	0.933	0.279	0	MMP2	FB-b
2	0	3.43863	0.69	0.021	0	DPT	FB-b
2	0	3.32548	0.958	0.263	0	SERPING1	FB-b
2	0	3.2956	0.899	0.191	0	MFAP4	FB-b
2	0	3.25406	0.345	0.059	0	PTGDS	FB-b
2	0	3.2453	0.759	0.036	0	C3	FB-b
2	0	3.14686	0.896	0.171	0	C1S	FB-b
2	0	3.03305	0.996	0.629	0	CST3	FB-b
2	0	2.96299	0.939	0.177	0	SPARCL1	FB-b
2	0	2.94091	0.715	0.292	0	IGFBP6	FB-b
2	0	2.85589	0.861	0.218	0	PLAC9	FB-b
2	0	2.70935	0.661	0.185	0	FBLN2	FB-b
2	0	2.68761	0.351	0.227	0	APOE	FB-b
2	0	2.6846	0.95	0.33	0	LUM	FB-b
2	0	2.64817	0.663	0.077	0	GPX3	FB-b
2	0	2.62727	0.494	0.234	0	PTN	FB-b
2	0	2.60397	0.406	0.008	0	MYOC	FB-b
2	0	2.58016	0.75	0.125	0	SOD3	FB-b
2	0	2.56497	0.421	0.009	0	PI16	FB-b
2	0	2.55647	0.775	0.139	0	CXCL12	FB-b
2	0	2.52595	0.882	0.403	0	IGFBP4	FB-b
2	0	2.50055	0.858	0.366	0	TIMP3	FB-b
2	0	2.49328	0.602	0.045	0	PRELP	FB-b
2	0	2.47508	0.711	0.162	0	C1R	FB-b
2	0	2.40628	0.635	0.114	0	CFH	FB-b
2	0	2.35815	0.767	0.247	0	PCOLCE	FB-b
2	0	2.35394	0.592	0.065	0	ABI3BP	FB-b
2	0	2.32511	0.727	0.249	0	PLPP3	FB-b
2	0	2.30872	0.578	0.088	0	ABCA8	FB-b
2	0	2.28366	0.608	0.065	0	RARRES2	FB-b
2	0	2.23904	0.507	0.088	0	HTRA3	FB-b
2	0	2.20662	0.491	0.124	0	EFEMP1	FB-b
2	0	2.17968	0.317	0.076	0	RARRES1	FB-b
2	0	2.16384	0.49	0.025	0	IGF1	FB-b
2	0	2.15228	0.407	0.08	0	MFAP5	FB-b
2	0	2.1464	0.945	0.362	0	COL6A2	FB-b
2	0	2.10805	0.403	0.108	0	PCOLCE2	FB-b
2	0	2.07969	0.458	0.015	0	OGN	FB-b
2	0	2.07775	0.667	0.234	0	CYBRD1	FB-b
2	0	2.07476	0.516	0.159	0	BGN	FB-b
2	0	2.05932	0.689	0.256	0	LTBP4	FB-b
2	0	2.05178	0.451	0.008	0	SCARA5	FB-b
2	0	2.03119	0.459	0.027	0	SERPINA3	FB-b
2	0	2.00289	0.693	0.309	0	HTRA1	FB-b
2	0	1.98528	0.798	0.327	0	CCDC80	FB-b
2	0	1.98415	0.59	0.337	0	CLU	FB-b
2	0	1.98318	0.38	0.013	0	SCN7A	FB-b
2	0	1.97255	0.449	0.057	0	TNFAIP6	FB-b
2	0	1.9487	0.515	0.126	0	GEM	FB-b
2	0	1.94482	0.601	0.246	0	PLTP	FB-b
2	0	1.92573	0.469	0.139	0	PDGFRL	FB-b
2	0	1.92318	0.735	0.262	0	NUPR1	FB-b
2	0	1.91637	0.48	0.026	0	ABCA6	FB-b
2	0	1.90696	0.635	0.269	0	PDGFRA	FB-b
2	0	1.90608	0.591	0.17	0	CTSK	FB-b
2	0	1.89362	0.79	0.392	0	IGFBP7	FB-b
2	0	1.88816	0.478	0.068	0	PODN	FB-b
2	0	1.85286	0.548	0.205	0	OLFML3	FB-b
2	0	1.85224	0.46	0.039	0	TNXB	FB-b
2	0	1.8462	0.686	0.33	0	LRP1	FB-b
2	0	1.8314	0.671	0.264	0	NFIA	FB-b
2	0	1.83012	0.69	0.289	0	PMP22	FB-b
2	0	1.8165	0.746	0.363	0	TIMP2	FB-b
2	0	1.80476	0.304	0.165	0	CXCL14	FB-b
2	0	1.79039	0.458	0.077	0	COL15A1	FB-b
2	0	1.78417	0.478	0.058	0	ISLR	FB-b
2	0	1.75779	0.456	0.099	0	LAMA2	FB-b
2	0	1.74238	0.411	0.134	0	MATN2	FB-b
2	0	1.73669	0.558	0.068	0	FXYD1	FB-b
2	0	1.72009	0.519	0.179	0	GPNMB	FB-b
2	0	1.71593	0.568	0.094	0	LHFP	FB-b
2	0	1.70234	0.332	0.009	0	CILP	FB-b
2	0	1.69162	0.488	0.214	0	SRPX	FB-b
2	0	1.67853	0.524	0.192	0	MXRA8	FB-b
2	0	1.67359	0.523	0.125	0	CRISPLD2	FB-b
[truncated: 7,930 more rows]
