# Supplementary material for: Subpopulations of fibroblasts derived from human iPS cells
Source: Commun Biol. 2024 Jun 18;7:736. doi: 10.1038/s42003-024-06419-8 (PMC11189496; doi:10.1038/s42003-024-06419-8)
Supplement: Supplementary file 4 — Supplemental Data 2 [file 42003_2024_6419_MOESM4_ESM.xlsx]

## Sheet: Supplementary Data 2
Supplementary Data 2. Proportions of cells in the clusters
		iPSC-derived Fibroblast			Primary Fibroblast			Organs
Clusters	Annotation	CFB	DFB	HFB	BJ	PSC-201-012	CCD-18Co	Bladder	Blood	Common bile duct	Esophagus	Heart	Liver	Lymph node	Marrow	Muscle	Rectum	Skin	Small intestine	Spleen	Stomach	Trachea
0	FB-a	2665	3495	4362	4544	5630	1770	68	62	8	275	572	11	163	64	519	25	187	166	92	58	57
		0.593541	0.633726	0.752199	0.748723	0.78086	0.755442	0.00898045	0.0440654	0.00253165	0.0301634	0.0725796	0.0038746	0.0209754	0.0198142	0.0905443	0.00398089	0.0242542	0.0384972	0.0203901	0.0109064	0.00757777
1	T-cell/NK	3	6	12	8	2	4	1721	988	1477	65	164	1122	2879	2350	575	1676	136	758	2517	2898	1733
		0.000668151	0.00108794	0.00206932	0.00131817	0.000277393	0.00170721	0.227285	0.702203	0.467405	0.00712954	0.0208095	0.39521	0.37048	0.727554	0.100314	0.266879	0.0176394	0.175788	0.557846	0.544942	0.230391
2	FB-b	10	17	19	47	33	7	2625	0	84	2905	3362	1	0	1	839	1179	702	3	0	99	637
		0.00222717	0.0030825	0.00327643	0.00774427	0.00457698	0.00298762	0.346672	0	0.0265823	0.318636	0.426596	0.000352237	0	0.000309598	0.146371	0.187739	0.0910506	0.000695733	0	0.018616	0.0846849
3	Epithelial cell (KRT13)	0	3	3	0	0	0	131	3	708	2827	0	56	27	25	16	708	3087	1632	3	441	2226
		0	0.000543971	0.000517331	0	0	0	0.0173006	0.0021322	0.224051	0.31008	0	0.0197253	0.00347446	0.00773994	0.00279135	0.112739	0.400389	0.378479	0.000664894	0.0829259	0.295932
4	B-cell	1	1	0	3	1	1	73	190	8	25	1	54	4312	463	7	576	14	96	1137	1058	215
		0.000222717	0.000181324	0	0.000494315	0.000138696	0.000426803	0.00964078	0.135039	0.00253165	0.00274213	0.000126887	0.0190208	0.554884	0.143344	0.00122121	0.0917197	0.00181582	0.0222635	0.251995	0.198947	0.0285828
5	Epithelial cell (KRT15)	7	15	8	11	9	7	1454	7	5	796	143	6	253	4	1782	90	586	1050	29	42	894
		0.00155902	0.00271985	0.00137955	0.00181249	0.00124827	0.00298762	0.192023	0.00497512	0.00158228	0.0873094	0.0181449	0.00211342	0.0325569	0.00123839	0.310886	0.0143312	0.0760052	0.243506	0.0064273	0.00789771	0.118851
6	Endothelial cell	3	0	4	0	0	0	315	0	102	881	1829	333	1	0	1137	83	1505	1	1	24	899
		0.000668151	0	0.000689774	0	0	0	0.0416006	0	0.0322785	0.0966327	0.232077	0.117295	0.000128684	0	0.19836	0.0132166	0.195201	0.000231911	0.000221631	0.00451297	0.119516
7	Mitotic cell	361	1229	989	1230	1004	426	24	19	69	496	27	107	23	130	27	63	309	27	159	44	88
		0.0804009	0.222847	0.170547	0.202669	0.139251	0.181818	0.00316957	0.0135039	0.0218354	0.0544039	0.00342596	0.0376893	0.00295972	0.0402477	0.0047104	0.0100318	0.0400778	0.0062616	0.0352394	0.00827379	0.011699
8	Macropayg/Monocyte	0	0	1	0	1	2	780	99	507	306	732	1090	25	140	180	950	141	30	317	91	321
		0	0	0.000172444	0	0.000138696	0.000853606	0.103011	0.0703625	0.160443	0.0335637	0.0928816	0.383938	0.00321709	0.0433437	0.0314027	0.151274	0.0182879	0.00695733	0.0702571	0.0171117	0.0426748
9	FB-c	1173	548	255	203	108	105	21	7	85	64	107	12	67	16	42	9	217	152	16	31	18
		0.261247	0.0993654	0.0439731	0.0334487	0.0149792	0.0448143	0.00277338	0.00497512	0.0268987	0.00701985	0.013577	0.00422684	0.0086218	0.00495356	0.00732729	0.00143312	0.0281453	0.0352505	0.0035461	0.00582926	0.00239298
10	Smooth muscle cell	0	10	12	0	2	3	288	0	63	359	903	32	0	0	603	160	561	0	0	11	197
		0	0.00181324	0.00206932	0	0.000277393	0.00128041	0.0380349	0	0.0199367	0.039377	0.114579	0.0112716	0	0	0.105199	0.0254777	0.0727626	0	0	0.00206845	0.0261898
11	Enterocyte	267	190	130	21	418	5	2	5	5	14	8	5	14	10	4	2	83	369	13	34	208
		0.0594655	0.0344515	0.0224177	0.00346021	0.057975	0.00213402	0.000264131	0.00355366	0.00158228	0.00153559	0.0010151	0.00176118	0.00180157	0.00309598	0.000697837	0.000318471	0.0107652	0.0855751	0.00288121	0.00639338	0.0276522
12	Plasma cell	0	1	4	2	2	13	9	27	2	94	2	8	7	27	1	578	2	28	228	487	29
		0	0.000181324	0.000689774	0.000329544	0.000277393	0.00554844	0.00118859	0.0191898	0.000632911	0.0103104	0.000253775	0.00281789	0.000900785	0.00835913	0.000174459	0.0920382	0.000259403	0.00649351	0.0505319	0.0915758	0.00385536
13	Melanocyte	0	0	0	0	0	0	61	0	37	10	31	2	0	0	0	181	180	0	0	0	0
		0	0	0	0	0	0	0.008056	0	0.0117089	0.00109685	0.00393351	0.000704473	0	0	0	0.0288217	0.0233463	0	0	0	0
	GSE ID	GSE244766	GSE244766	GSE244766	GSE221739	GSE167406	GSE233063	GSE159929	GSE159929	GSE159929	GSE159929	GSE159929	GSE159929	GSE159929	GSE159929	GSE159929	GSE159929	GSE159929	GSE159929	GSE159929	GSE159929	GSE159929
	GSM ID	GSM7829237	GSM7829236	GSM7829238	GSM6894025	GSM5104820	GSM7401132	GSM4850577	GSM4850578	GSM4850579	GSM4850580	GSM4850581	GSM4850582	GSM4850583	GSM4850584	GSM4850585	GSM4850586	GSM4850587	GSM4850588	GSM4850589	GSM4850590	GSM4850591
