# Supplementary material for: Subpopulations of fibroblasts derived from human iPS cells
Source: Commun Biol. 2024 Jun 18;7:736. doi: 10.1038/s42003-024-06419-8 (PMC11189496; doi:10.1038/s42003-024-06419-8)
Supplement: Supplementary file 5 — Supplemental Data 3 [file 42003_2024_6419_MOESM5_ESM.xlsx]

## Sheet: Supplementary Data 3
Supplementary Data 3. DEGs in each clusters
cluster	p_val	avg_log2FC	pct.1	pct.2	p_val_adj	gene
0	3.07184e-158	0.580792	0.987	0.923	7.25538e-154	PHLDA2
0	9.11748e-153	0.448685	0.999	0.989	2.15346e-148	AHNAK
0	6.42133e-151	0.413844	0.641	0.349	1.51665e-146	GPRC5A
0	9.97372e-139	0.69151	0.999	0.997	2.35569e-134	KRT8
0	1.5881e-136	0.479802	0.995	0.949	3.75093e-132	HMGCS1
0	6.55142e-129	0.391972	0.999	0.983	1.54738e-124	CYP51A1
0	3.274e-126	0.329789	0.999	0.987	7.73287e-122	SQLE
0	1.49988e-124	0.388563	0.998	0.985	3.54256e-120	MSMO1
0	1.99961e-124	0.306262	0.999	0.997	4.72288e-120	YWHAZ
0	2.53376e-123	0.312705	0.853	0.657	5.98449e-119	ACSS2
0	1.58135e-122	0.434413	0.974	0.928	3.735e-118	ACLY
0	2.59789e-118	0.50562	0.983	0.943	6.13596e-114	TGM2
0	2.73721e-117	0.464591	0.997	0.979	6.46503e-113	SCD
0	3.52218e-117	0.453944	0.958	0.838	8.31904e-113	ERRFI1
0	3.84526e-116	0.306816	0.901	0.744	9.08211e-112	WARS
0	4.31809e-116	0.486805	0.904	0.751	1.01989e-111	LMO7
0	4.49738e-113	0.412833	0.995	0.945	1.06224e-108	ACAT2
0	2.13912e-112	0.307194	1	0.992	5.0524e-108	TPM3
0	1.40465e-110	0.43266	0.987	0.941	3.31765e-106	GLRX
0	1.62713e-110	0.686235	1	0.995	3.84311e-106	KRT18
0	3.16826e-108	0.315473	1	0.998	7.48312e-104	ANXA5
0	4.71581e-106	0.339689	0.982	0.913	1.11383e-101	TXNRD1
0	1.9776e-104	0.332326	0.998	0.982	4.6709e-100	IDI1
0	1.34409e-103	0.689511	0.984	0.898	3.17459e-99	SERPINE1
0	6.60183e-102	0.612019	0.986	0.959	1.55929e-97	KRT19
0	4.42911e-100	0.340223	0.975	0.908	1.04611e-95	FASN
0	4.9901e-99	0.325039	1	1	1.17861e-94	RPS17
0	1.02304e-96	0.29912	1	0.998	2.41632e-92	ANXA2
0	3.55289e-96	0.265528	1	0.999	8.39157e-92	TPM4
0	5.25899e-96	0.353705	0.99	0.891	1.24212e-91	TNFRSF12A
0	1.63839e-94	0.289603	0.999	0.987	3.86972e-90	FDFT1
0	1.81368e-93	0.286834	0.982	0.902	4.28374e-89	LDLR
0	3.99029e-90	0.280369	0.888	0.742	9.42467e-86	MICU3
0	4.58317e-89	0.295665	0.969	0.906	1.0825e-84	GARS
0	1.57857e-88	0.315551	0.976	0.943	3.72843e-84	PPFIBP1
0	5.37341e-85	0.272221	0.839	0.667	1.26915e-80	ADARB1
0	1.01346e-84	0.257343	0.999	0.992	2.3937e-80	VCL
0	8.35508e-84	0.507736	0.899	0.772	1.97339e-79	EZR
0	5.01973e-83	0.406275	0.885	0.744	1.18561e-78	OGFRL1
0	6.38073e-81	0.309587	0.975	0.896	1.50706e-76	MVD
0	2.00281e-80	0.262297	0.996	0.971	4.73044e-76	PALLD
0	4.50637e-79	0.305759	0.596	0.379	1.06436e-74	ITGA6
0	9.53725e-79	0.261027	0.99	0.967	2.2526e-74	PDXK
0	1.12901e-78	0.408709	0.968	0.887	2.66661e-74	AKAP12
0	2.34883e-78	0.255919	0.983	0.927	5.54771e-74	EPRS
0	4.82929e-78	0.657719	0.996	0.984	1.14063e-73	MT2A
0	4.94129e-76	0.312013	0.898	0.774	1.16708e-71	AMIGO2
0	1.31886e-75	0.265776	1	1	3.11502e-71	RPL23
0	5.76493e-75	0.431246	0.519	0.339	1.36162e-70	IL18
0	7.0677e-75	0.366321	0.959	0.866	1.66932e-70	CAV1
0	1.53723e-72	0.341831	0.998	0.983	3.63079e-68	RPL22L1
0	1.36532e-71	0.645543	0.844	0.701	3.22475e-67	MT1E
0	1.14706e-70	0.251335	0.901	0.752	2.70923e-66	CRIM1
0	2.24403e-70	0.261664	0.987	0.945	5.30018e-66	FLNB
0	6.68468e-70	0.31256	1	0.999	1.57885e-65	RTN4
0	2.73781e-69	0.265718	0.979	0.916	6.46644e-65	PFKP
0	1.18344e-66	0.302693	0.998	0.99	2.79516e-62	FDPS
0	3.94909e-66	0.278941	0.998	0.995	9.32736e-62	SNHG5
0	8.54145e-66	0.399488	0.95	0.872	2.01741e-61	MME
0	2.46052e-65	0.251543	0.994	0.96	5.8115e-61	CYTOR
0	2.21561e-63	0.268027	0.83	0.684	5.23305e-59	SMURF2
0	1.4521e-59	0.265971	0.971	0.903	3.42972e-55	CAVIN1
0	7.53039e-59	0.331848	0.859	0.724	1.7786e-54	BDNF
0	4.4709e-58	0.254808	0.997	0.966	1.05598e-53	SLC38A2
0	4.41099e-54	0.252308	0.87	0.732	1.04183e-49	FRMD6
0	4.95195e-49	0.276465	0.947	0.874	1.1696e-44	SLC3A2
0	1.4328e-46	0.264419	0.985	0.967	3.38414e-42	PSMA5
0	2.75877e-42	0.353651	0.443	0.302	6.51593e-38	CEMIP
0	1.27302e-40	0.266559	1	0.997	3.00675e-36	S100A10
0	1.32725e-38	0.253071	0.923	0.876	3.13484e-34	PITX1
0	3.74197e-38	0.283521	0.834	0.728	8.83817e-34	ID1
0	2.90457e-37	0.506405	0.435	0.29	6.86031e-33	PCP4
0	2.16041e-26	0.289799	0.889	0.854	5.10267e-22	CLDN11
1	1.23904e-294	0.391273	1	1	2.9265e-290	RPS19
1	1.46634e-288	0.56802	1	0.999	3.46336e-284	OST4
1	7.40125e-284	0.40333	1	1	1.7481e-279	RPL28
1	1.45975e-262	0.465295	1	1	3.44779e-258	SERF2
1	1.02797e-253	0.35629	1	1	2.42796e-249	RPL32
1	1.45938e-241	0.330273	1	1	3.4469e-237	RPL18A
1	1.08805e-235	0.381044	1	1	2.56986e-231	TPT1
1	2.04892e-230	0.371207	1	1	4.83935e-226	RPS4X
1	4.31483e-220	0.324191	1	1	1.01912e-215	RPS18
1	1.28217e-219	0.365284	1	1	3.02837e-215	RPL12
1	9.67015e-218	0.379221	1	1	2.28399e-213	RPS12
1	5.03439e-215	0.353993	1	1	1.18907e-210	RPL29
1	1.72402e-213	0.460827	1	0.999	4.07196e-209	SNHG29
1	4.6038e-199	0.310239	1	1	1.08737e-194	RPL30
1	6.39902e-198	0.319551	1	1	1.51138e-193	RPS3A
1	7.6971e-195	0.3132	1	1	1.81798e-190	RPS23
1	2.4629e-189	0.356338	1	1	5.81712e-185	EEF1A1
1	5.21122e-188	0.333175	1	0.999	1.23084e-183	PFDN5
1	1.26846e-184	0.34955	1	1	2.99598e-180	RPL10
1	8.30518e-183	0.280985	1	1	1.9616e-178	RPLP1
1	2.31857e-180	0.330902	1	1	5.47623e-176	RPL34
1	7.9847e-176	0.298017	1	1	1.88591e-171	EEF1B2
1	3.70669e-169	0.299614	1	1	8.75482e-165	RPL26
1	1.86127e-168	0.345777	1	0.994	4.39614e-164	COMMD6
1	4.65847e-168	0.423725	0.985	0.823	1.10028e-163	COPZ2
1	1.88559e-166	0.267248	1	1	4.45358e-162	RPS27A
1	1.26058e-165	0.353868	1	0.994	2.97736e-161	ATOX1
1	1.19854e-164	0.358603	1	0.979	2.83082e-160	BRK1
1	4.15227e-163	0.341398	1	0.985	9.80724e-159	ATP6V1F
1	3.4982e-162	0.309808	1	1	8.26239e-158	RPS15A
1	4.80606e-160	0.256883	1	1	1.13514e-155	RPL13
1	1.15927e-159	0.366184	1	0.992	2.73809e-155	GUK1
1	6.14868e-159	0.355817	1	0.997	1.45226e-154	ZFAS1
1	8.47203e-159	0.254228	1	1	2.00101e-154	RPL15
1	8.63962e-159	0.290864	1	1	2.04059e-154	RPS6
1	1.43677e-154	0.258623	1	1	3.39352e-150	RPL11
1	3.09532e-154	0.276982	1	1	7.31085e-150	RPL9
1	1.02354e-153	0.336641	1	0.977	2.4175e-149	C1orf122
1	1.96529e-152	0.613185	1	1	4.64182e-148	FTL
1	3.7204e-152	0.308034	1	1	8.78722e-148	RPL39
1	2.96572e-150	0.467185	0.999	0.984	7.00475e-146	SELENOM
1	1.34999e-146	0.260777	1	1	3.18853e-142	RPS24
1	5.75063e-143	0.33018	1	0.997	1.35824e-138	UQCR11
1	1.0156e-140	0.358356	1	0.996	2.39874e-136	GABARAP
1	1.14391e-139	0.55922	0.998	0.99	2.7018e-135	MYL9
1	2.22523e-138	0.37477	1	0.999	5.25577e-134	SH3BGRL3
1	4.02145e-138	0.287479	1	0.997	9.49827e-134	SEC61B
1	1.69898e-136	0.262418	1	1	4.01282e-132	RPL19
1	2.87685e-135	0.278507	1	1	6.79483e-131	RPS5
1	4.2432e-134	0.335352	1	0.983	1.0022e-129	IFI27L2
1	3.05315e-133	0.299737	1	0.998	7.21123e-129	ATP5F1E
1	2.1741e-132	0.256675	1	1	5.135e-128	RPL8
1	4.12459e-132	0.318756	0.998	0.955	9.74186e-128	NBDY
1	1.51209e-131	0.2626	1	1	3.5714e-127	RPL14
1	2.52905e-129	0.250933	1	1	5.97336e-125	RPL17
1	1.36304e-126	0.303504	0.981	0.864	3.21937e-122	MMP24OS
1	1.43314e-126	0.326351	0.997	0.952	3.38493e-122	C9orf16
1	2.68249e-126	0.284477	1	0.988	6.33577e-122	RNF7
1	1.54177e-125	0.253911	1	1	3.64151e-121	RPL24
1	9.59193e-125	0.262864	0.893	0.576	2.26552e-120	FAM229B
1	4.51463e-123	0.273134	1	1	1.06631e-118	RPL35A
1	4.99912e-123	0.291635	1	0.997	1.18074e-118	ELOB
1	1.46208e-120	0.301081	1	1	3.4533e-116	RPS28
1	4.82488e-119	0.270768	1	1	1.13959e-114	RPS3
1	1.706e-117	0.331416	1	0.996	4.0294e-113	SELENOW
1	1.87176e-117	0.268197	1	1	4.42091e-113	RPL7A
1	2.45515e-117	0.339277	0.998	0.935	5.79883e-113	C4orf3
1	7.40763e-117	0.340736	1	0.997	1.74961e-112	TOMM7
1	8.15223e-117	0.427675	1	0.999	1.92548e-112	RPS10
1	1.78802e-116	0.321442	1	0.996	4.22312e-112	PHPT1
1	9.12365e-114	0.362962	1	0.996	2.15491e-109	NME4
1	1.13649e-109	0.263808	1	1	2.68428e-105	RPLP2
1	2.10697e-106	0.286248	0.987	0.876	4.97646e-102	COX14
1	6.86158e-106	0.280512	1	0.989	1.62064e-101	FKBP1A
1	1.17162e-105	0.294303	0.998	0.946	2.76724e-101	POLD4
1	6.7952e-105	0.339345	1	1	1.60496e-100	RPL41
1	2.53544e-102	0.256192	0.999	0.98	5.98846e-98	COX7A2L
1	2.84306e-102	0.327337	0.998	0.981	6.71502e-98	PDLIM2
1	2.91097e-102	0.276276	1	0.99	6.87541e-98	COPS9
1	1.82004e-101	0.292126	1	0.987	4.29876e-97	BRI3
1	3.54289e-101	0.260902	1	0.998	8.36795e-97	UBL5
1	4.93743e-99	0.373914	0.952	0.808	1.16617e-94	MMP23B
1	5.73036e-98	0.731607	0.961	0.835	1.35345e-93	CDKN1A
1	1.17767e-93	0.299126	1	1	2.78155e-89	RPS27
1	1.47339e-92	0.351232	0.999	0.996	3.47999e-88	PPDPF
1	1.60195e-90	0.253071	1	0.982	3.78364e-86	ZNHIT1
1	2.55407e-89	0.2883	0.979	0.829	6.03245e-85	CDC42EP5
1	6.70684e-88	0.317955	1	1	1.58409e-83	FTH1
1	2.18825e-84	0.324484	0.999	1	5.16843e-80	TMSB4X
1	3.02791e-82	0.353165	1	0.998	7.15163e-78	RPS27L
1	1.49647e-81	0.258058	1	0.993	3.53451e-77	ATP5MD
1	2.77231e-81	0.280172	0.998	0.991	6.54792e-77	BEX3
1	1.28929e-80	0.286944	0.996	0.952	3.04517e-76	RTL8C
1	3.42343e-80	0.25392	1	0.993	8.08581e-76	RHOC
1	2.61858e-78	0.256092	1	1	6.18482e-74	RPS21
1	2.54279e-77	0.251341	1	0.998	6.00582e-73	TMA7
1	3.00142e-76	0.292507	1	0.98	7.08905e-72	NDUFB1
1	1.30735e-75	0.643735	0.928	0.856	3.08784e-71	S100A6
1	3.25394e-73	0.294193	1	0.994	7.68547e-69	ATP5ME
1	2.05621e-69	0.340124	0.916	0.765	4.85656e-65	HSPB6
1	9.92619e-66	0.267596	1	0.999	2.34447e-61	NME2
1	3.03546e-62	0.395648	0.855	0.655	7.16944e-58	CRABP2
1	1.52536e-59	0.372402	0.938	0.752	3.60274e-55	MYLK
1	1.14221e-58	0.276259	0.999	0.984	2.69779e-54	H2AFJ
1	2.06764e-58	0.286572	0.992	0.962	4.88356e-54	SNHG8
1	3.29906e-56	0.267125	0.864	0.678	7.79205e-52	PPP1R14A
1	2.07855e-55	0.305572	0.985	0.911	4.90933e-51	THY1
1	2.66699e-53	0.339689	0.996	0.944	6.29916e-49	TGM2
1	1.31886e-44	0.252314	1	0.986	3.11502e-40	RAB13
1	9.90096e-44	0.50879	0.957	0.848	2.33851e-39	BAMBI
1	3.04727e-43	0.257973	0.999	0.998	7.19734e-39	PRDX6
1	4.01673e-42	0.255191	1	1	9.48712e-38	RPS29
1	9.06932e-38	0.282252	0.99	0.936	2.14208e-33	TCEAL4
1	5.45514e-35	0.34429	0.976	0.883	1.28845e-30	CYB5A
1	2.74226e-34	0.311343	1	1	6.47694e-30	TPM2
1	6.55279e-31	0.269927	0.621	0.485	1.5477e-26	CXCL14
1	1.99961e-29	0.29442	1	0.995	4.72288e-25	LGALS1
1	9.8366e-26	0.451464	0.749	0.64	2.32331e-21	CTHRC1
1	1.5899e-25	0.334593	0.541	0.411	3.75517e-21	PRAC1
1	2.39836e-17	0.340546	1	1	5.66469e-13	MDK
1	6.54536e-17	0.279084	0.992	0.939	1.54595e-12	IGFBP3
1	4.1951e-14	0.335395	0.998	0.977	9.90841e-10	TAGLN
1	5.08414e-13	0.364179	0.78	0.662	1.20082e-08	NPY
2	4.76736e-287	0.485329	1	1	1.126e-282	GAPDH
2	2.20113e-274	0.359714	1	1	5.19886e-270	RPL8
2	1.12641e-252	0.371514	1	1	2.66048e-248	RPS3
2	1.63937e-248	0.33941	1	1	3.87202e-244	RPL19
2	6.01059e-243	0.408227	1	0.996	1.41964e-238	ARPC3
2	6.38837e-235	0.421334	1	0.997	1.50887e-230	PRDX5
2	4.21014e-224	0.498949	1	1	9.94393e-220	GSTP1
2	2.07695e-215	0.340526	1	1	4.90555e-211	RPL29
2	7.28839e-212	0.325858	1	1	1.72145e-207	RPL3
2	2.93488e-211	0.356484	1	1	6.9319e-207	RACK1
2	3.55324e-203	0.328878	1	1	8.3924e-199	RPL7A
2	1.16804e-196	0.413686	0.999	0.995	2.75879e-192	COPE
2	3.00547e-194	0.32759	1	1	7.09862e-190	RPS4X
2	4.17956e-194	0.307426	1	1	9.8717e-190	RPS3A
2	2.83152e-188	0.329703	1	1	6.68777e-184	RPL10A
2	9.97753e-180	0.38121	1	0.999	2.35659e-175	SLC25A3
2	1.75841e-178	0.264281	1	1	4.1532e-174	RPL13
2	2.64673e-176	0.411894	1	0.998	6.25131e-172	PRDX1
2	2.77811e-175	0.264036	1	1	6.56163e-171	RPL11
2	1.30322e-174	0.329773	1	1	3.07808e-170	RPSA
2	2.29021e-172	0.273886	1	1	5.40924e-168	RPL18A
2	3.27939e-171	0.306013	1	1	7.7456e-167	RPS5
2	3.40482e-171	0.283429	1	1	8.04184e-167	RPL32
2	4.82083e-167	0.367985	0.999	0.982	1.13863e-162	MPG
2	5.42935e-164	0.276203	1	1	1.28236e-159	RPS18
2	1.82638e-163	0.31742	1	1	4.31373e-159	RPL10
2	6.79109e-163	0.383974	1	0.999	1.60399e-158	SNHG29
2	1.13278e-162	0.287908	1	1	2.67552e-158	RPL28
2	2.36839e-161	0.28729	1	1	5.59391e-157	RPS6
2	1.19981e-160	0.396324	0.999	0.986	2.83384e-156	YIF1A
2	1.44923e-160	0.286028	1	1	3.42293e-156	RPS9
2	3.12577e-160	0.343674	1	1	7.38276e-156	CD63
2	4.29702e-160	0.308966	1	1	1.01491e-155	RPS12
2	2.20823e-158	0.344807	1	0.993	5.21563e-154	COX5B
2	1.09583e-157	0.358765	0.98	0.977	2.58824e-153	RPS4Y1
2	1.97545e-157	0.280958	1	1	4.66583e-153	RPS7
2	2.37386e-156	0.359852	1	0.995	5.60682e-152	PSMB1
2	1.94044e-152	0.362921	0.999	0.972	4.58314e-148	CHMP2A
2	1.11049e-151	0.31608	1	1	2.62287e-147	RPL5
2	1.06763e-148	0.337807	1	0.991	2.52163e-144	ATP5MC3
2	1.60878e-148	0.36187	0.995	0.978	3.79979e-144	MDH2
2	5.27984e-148	0.457611	0.978	0.915	1.24705e-143	ECH1
2	2.94681e-145	0.37009	1	0.981	6.96008e-141	PSMB3
2	2.33538e-143	0.35083	1	0.997	5.51594e-139	SSR2
2	3.67219e-143	0.329307	1	0.995	8.67334e-139	BTF3
2	1.48551e-142	0.427615	0.999	0.991	3.50862e-138	PRDX2
2	1.08535e-140	0.347916	1	0.997	2.56348e-136	SEC61G
2	1.73251e-137	0.344193	0.999	0.978	4.09201e-133	ATP5PO
2	9.31858e-136	0.298554	1	0.996	2.20096e-131	COX6B1
2	1.12796e-135	0.306575	1	1	2.66413e-131	SERF2
2	6.54684e-134	0.291833	1	0.998	1.5463e-129	COX4I1
2	1.18598e-132	0.296949	0.999	0.99	2.80116e-128	EIF3K
2	1.21985e-132	0.309007	1	0.99	2.88116e-128	NDUFB8
2	3.25892e-132	0.348294	0.999	0.989	7.69725e-128	FKBP1A
2	4.99982e-131	0.391077	0.998	0.986	1.18091e-126	TALDO1
2	6.80307e-130	0.281215	1	0.999	1.60682e-125	MIF
2	2.72568e-129	0.343607	0.999	0.979	6.43778e-125	ATP5PD
2	2.91303e-128	0.297848	1	0.992	6.88028e-124	PSMB5
2	8.64853e-128	0.304266	1	0.989	2.0427e-123	NDUFB10
2	1.03593e-125	0.322829	1	0.992	2.44677e-121	NDUFB11
2	1.30219e-124	0.300134	0.998	0.989	3.07564e-120	TRAPPC1
2	1.64699e-124	0.320678	1	0.985	3.89003e-120	TRMT112
2	2.97021e-124	0.37549	0.998	0.984	7.01534e-120	COPS6
2	8.73282e-124	0.352685	1	0.994	2.0626e-119	MGST3
2	2.05594e-123	0.2898	1	0.997	4.85592e-119	ELOB
2	3.69451e-123	0.372094	1	0.995	8.72605e-119	REXO2
2	3.18228e-122	0.529689	1	1	7.51622e-118	FTL
2	1.0838e-120	0.425182	0.999	0.984	2.55982e-116	SELENOM
2	2.4106e-120	0.422109	1	0.996	5.69359e-116	NME4
2	3.00198e-120	0.306441	0.999	0.982	7.09037e-116	EIF3G
2	3.41802e-120	0.27589	1	0.999	8.07303e-116	SLC25A6
2	3.32072e-118	0.340879	1	0.994	7.84321e-114	LDHB
2	5.15129e-118	0.255123	1	1	1.21668e-113	RPL12
2	9.03816e-117	0.415202	1	0.998	2.13472e-112	PRDX6
2	7.64456e-116	0.300061	1	0.991	1.80557e-111	SOD1
2	1.18078e-115	0.316404	1	0.986	2.78888e-111	PSMB6
2	3.95566e-115	0.331479	1	0.992	9.34288e-111	TPI1
2	7.28882e-115	0.343826	1	0.991	1.72155e-110	PRDX4
2	9.56188e-115	0.253075	1	1	2.25842e-110	RPS15A
2	1.24484e-114	0.260461	1	1	2.94019e-110	EEF1A1
2	1.9777e-114	0.337207	1	0.999	4.67114e-110	SH3BGRL3
2	2.62166e-114	0.300214	1	0.998	6.19209e-110	MZT2B
2	5.97958e-114	0.32355	0.991	0.954	1.41232e-109	COPZ1
2	9.70953e-114	0.325884	0.999	0.971	2.29329e-109	ATP5F1C
2	1.01227e-113	0.33933	0.992	0.943	2.39089e-109	PSME2
2	1.98406e-113	0.286908	1	0.993	4.68616e-109	PSMD8
2	1.92794e-112	0.395906	1	1	4.55361e-108	FTH1
2	1.65123e-111	0.266671	1	1	3.90005e-107	RPS13
2	1.29545e-110	0.305751	1	0.993	3.05972e-106	ARF4
2	4.75579e-110	0.304362	0.998	0.977	1.12327e-105	NDUFS8
2	1.1703e-107	0.38933	0.974	0.896	2.76413e-103	GSTM3
2	2.22509e-106	0.326277	1	0.996	5.25544e-102	GABARAP
2	1.37202e-103	0.331899	0.91	0.749	3.24058e-99	GSTT2B
2	1.40921e-102	0.30894	1	0.998	3.32842e-98	EMP3
2	1.78636e-101	0.289671	0.995	0.959	4.2192e-97	ECHS1
2	1.95281e-101	0.295569	1	0.993	4.61235e-97	NDUFA12
2	1.03914e-100	0.257481	1	0.998	2.45435e-96	RABAC1
2	1.59356e-100	0.316195	0.998	0.981	3.76383e-96	RAB34
2	1.67894e-100	0.287901	1	0.999	3.9655e-96	CLIC1
2	2.26137e-100	0.287053	1	0.999	5.34114e-96	PPIA
2	5.94675e-100	0.341823	1	0.991	1.40456e-95	BEX3
2	2.0707e-99	0.276699	0.991	0.946	4.89078e-95	NDUFS7
2	3.938e-98	0.3998	1	0.999	9.30117e-94	RPS10
2	1.73766e-97	0.272224	1	0.995	4.10419e-93	SUB1
2	2.72513e-97	0.297745	0.998	0.971	6.43648e-93	NDUFAF3
2	9.36949e-96	0.318043	0.996	0.971	2.21298e-91	KDELR3
2	1.17336e-95	0.25181	1	0.997	2.77137e-91	UQCR11
2	5.08043e-94	0.268196	1	0.985	1.19995e-89	NDUFB4
2	7.96023e-94	0.263019	1	0.997	1.88013e-89	MYDGF
2	2.44796e-93	0.288757	0.996	0.967	5.78183e-89	ALKBH7
2	3.42491e-93	0.315883	0.976	0.907	8.08931e-89	TECR
2	4.07664e-93	0.290954	1	0.997	9.62863e-89	OSTC
2	9.80639e-93	0.290949	0.998	0.983	2.31617e-88	IFI27L2
2	9.121e-92	0.261415	0.999	0.988	2.15429e-87	RTRAF
2	9.53128e-92	0.322902	0.998	0.97	2.25119e-87	ERG28
2	1.61115e-91	0.278437	0.998	0.982	3.80538e-87	ZNHIT1
2	1.99123e-91	0.293224	1	0.997	4.70308e-87	GPX4
2	3.52212e-91	0.296944	0.993	0.966	8.31891e-87	VPS28
2	6.66308e-91	0.29511	0.991	0.971	1.57375e-86	SNRPN
2	4.92381e-90	0.271993	0.999	0.991	1.16296e-85	CUTA
2	5.93104e-90	0.312524	0.993	0.962	1.40085e-85	ETFB
2	7.11931e-90	0.254486	1	0.99	1.68151e-85	RBX1
2	8.65685e-90	0.26438	1	0.981	2.04466e-85	COX5A
2	1.22972e-89	0.299977	0.994	0.964	2.90448e-85	ATRAID
2	5.87697e-89	0.258133	0.999	0.982	1.38808e-84	MICOS13
2	9.00504e-89	0.26161	0.999	0.983	2.1269e-84	MRPL52
2	1.87219e-88	0.323115	0.957	0.826	4.42191e-84	COPZ2
2	2.12306e-88	0.583375	1	1	5.01445e-84	MDK
2	2.70048e-88	0.261538	1	0.991	6.37826e-84	NDUFA1
2	1.70202e-87	0.261996	1	0.976	4.02e-83	NDUFV2
2	1.84083e-86	0.256507	1	0.996	4.34785e-82	ATP5MG
2	9.7682e-85	0.272257	0.983	0.929	2.30715e-80	MRPL40
2	1.37083e-84	0.314895	1	0.994	3.23777e-80	ATP5ME
2	1.82851e-84	0.260207	1	0.996	4.31877e-80	COX6C
2	4.29986e-84	0.291991	1	0.988	1.01558e-79	EIF3F
2	5.38682e-84	0.2647	0.995	0.968	1.27231e-79	PGLS
2	5.61054e-84	0.262958	0.997	0.969	1.32515e-79	PSMA6
2	1.01494e-83	0.2816	0.998	0.967	2.39719e-79	NDUFA7
2	1.33061e-83	0.289009	1	0.994	3.14278e-79	ATP5MC2
2	2.20459e-83	0.289503	0.98	0.903	5.20701e-79	PSME1
2	8.50535e-83	0.265948	0.976	0.924	2.00888e-78	MRPL28
2	5.56868e-82	0.329625	0.999	0.989	1.31527e-77	S100A13
2	9.59104e-82	0.288595	0.987	0.94	2.26531e-77	DCXR
2	3.2479e-81	0.289164	0.992	0.958	7.67121e-77	NDUFB3
2	5.01255e-81	0.280166	1	0.999	1.18391e-76	OST4
2	8.22392e-81	0.288357	0.976	0.906	1.94241e-76	BLVRB
2	9.07334e-81	0.32325	0.985	0.945	2.14303e-76	FXYD5
2	2.49238e-80	0.375145	0.93	0.815	5.88675e-76	TM7SF2
2	2.26386e-79	0.266778	0.965	0.904	5.34702e-75	CYC1
2	2.73309e-79	0.259399	1	0.999	6.45528e-75	PFN1
2	4.58854e-79	0.260815	1	0.986	1.08377e-74	LAMTOR5
2	2.33746e-78	0.257618	0.99	0.939	5.52085e-74	CIB1
2	3.08917e-78	0.250072	0.975	0.899	7.29631e-74	MCTS1
2	4.7115e-78	0.260094	0.976	0.915	1.11281e-73	UQCRC2
2	8.11374e-77	0.27496	0.999	0.979	1.91639e-72	PPA1
2	2.21338e-76	0.270264	1	0.993	5.22778e-72	RHOC
2	2.30464e-76	0.268061	1	1	5.44333e-72	ACTG1
2	2.97425e-76	0.488132	0.998	0.986	7.02489e-72	CEBPD
2	4.39257e-76	0.267824	0.973	0.905	1.03748e-71	AKR1A1
2	7.3324e-76	0.286283	0.985	0.931	1.73184e-71	MYL6B
2	1.8922e-75	0.2827	0.995	0.972	4.46919e-71	NDUFA3
2	2.12262e-75	0.270834	0.998	0.984	5.0134e-71	TMEM141
2	6.15263e-75	0.277135	1	0.996	1.45319e-70	HSPB1
2	2.48205e-74	0.437707	0.827	0.642	5.86236e-70	LXN
2	2.88116e-74	0.478747	0.832	0.658	6.80501e-70	CRABP2
2	4.16321e-74	0.301572	0.998	0.99	9.83309e-70	MAGED2
2	1.49262e-73	0.271875	0.985	0.947	3.52542e-69	POLD4
2	1.52506e-72	0.376946	0.748	0.541	3.60203e-68	SERPINF1
2	1.17962e-71	0.336233	0.866	0.705	2.78614e-67	IGFBP6
2	5.87554e-71	0.305976	0.991	0.955	1.38774e-66	PDLIM1
2	6.38268e-71	0.250055	0.995	0.976	1.50753e-66	EIF3H
2	4.6154e-70	0.644272	0.905	0.858	1.09011e-65	S100A6
2	2.20834e-67	0.291923	0.996	0.973	5.21588e-63	MDH1
2	7.05139e-67	0.25643	0.995	0.96	1.66547e-62	CHCHD10
2	1.20205e-66	0.250025	0.952	0.866	2.83912e-62	TSEN34
2	1.25378e-66	0.262914	0.998	0.97	2.9613e-62	PRMT1
2	1.60938e-66	0.251165	0.921	0.834	3.80119e-62	GSTK1
2	2.88643e-66	0.250099	1	0.991	6.81745e-62	TMEM258
2	5.95868e-66	0.259712	0.969	0.917	1.40738e-61	PYCR1
2	6.22094e-66	0.289347	0.995	0.961	1.46932e-61	TMEM256
2	8.48999e-66	0.253277	0.962	0.91	2.00525e-61	CSNK2B
2	1.01984e-65	0.294556	0.995	0.961	2.40875e-61	CAVIN3
2	1.92312e-65	0.318347	0.998	0.967	4.54221e-61	PSMA5
2	8.92008e-65	0.251474	0.977	0.917	2.10683e-60	SAT2
2	4.10103e-64	0.277203	0.999	0.98	9.68622e-60	NDUFB1
2	2.25799e-63	0.268868	0.998	0.967	5.33314e-59	EBPL
2	4.11899e-63	0.270319	0.79	0.606	9.72865e-59	VTN
2	8.54613e-63	0.317991	0.864	0.689	2.01851e-58	NQO1
2	6.95477e-62	0.285324	1	0.998	1.64265e-57	CD99
2	1.23571e-61	0.286353	0.915	0.824	2.91861e-57	FKBP11
2	8.17162e-61	0.586834	0.998	0.991	1.93006e-56	LUM
2	1.18493e-56	0.442807	0.956	0.885	2.79869e-52	CYB5A
2	2.2456e-56	0.366762	0.955	0.931	5.30389e-52	CYBA
2	1.17896e-55	0.543467	0.683	0.534	2.78458e-51	PCOLCE
2	1.49921e-55	0.275672	0.994	0.981	3.54099e-51	QPRT
2	1.3333e-54	0.43245	0.998	0.984	3.14912e-50	CSRP2
2	2.3422e-54	0.301814	0.958	0.893	5.53204e-50	APOC1
2	8.5606e-53	0.313487	1	1	2.02193e-48	TIMP1
2	7.72534e-52	0.250494	0.919	0.834	1.82465e-47	PLTP
2	1.38182e-47	0.640391	0.934	0.85	3.26372e-43	TFPI2
2	1.72834e-45	0.271081	0.991	0.961	4.08217e-41	TSPO
2	2.08376e-45	0.258484	0.833	0.717	4.92164e-41	LGALS3
2	4.25107e-45	0.526536	0.926	0.851	1.00406e-40	BAMBI
2	3.83376e-44	0.322175	1	0.991	9.05496e-40	FDPS
2	7.41324e-43	0.309599	0.657	0.5	1.75093e-38	MFAP4
2	1.01733e-40	0.256377	0.805	0.669	2.40282e-36	JUNB
2	6.03983e-40	0.259627	0.473	0.314	1.42655e-35	STAR
2	3.41976e-39	0.371843	0.724	0.595	8.07714e-35	NFKBIA
2	1.34769e-36	0.348325	0.554	0.396	3.18311e-32	GBP2
2	1.40194e-36	0.25221	0.983	0.968	3.31124e-32	UCHL1
2	1.57044e-35	0.390444	0.571	0.408	3.70921e-31	PRAC1
2	4.71883e-34	0.274597	0.638	0.48	1.11454e-29	SOCS1
2	3.52324e-30	0.392571	0.98	0.96	8.32153e-26	KRT19
2	9.23662e-28	0.277402	0.889	0.778	2.1816e-23	HOPX
2	1.2326e-27	0.342675	0.998	0.996	2.91128e-23	LGALS1
2	2.72814e-27	0.484218	0.725	0.642	6.4436e-23	CTHRC1
2	1.81347e-23	0.259667	0.601	0.482	4.28324e-19	SBSPON
2	7.19189e-17	0.283384	0.208	0.129	1.69865e-12	CCL2
2	3.30361e-15	0.292746	0.812	0.709	7.80279e-11	MT1E
2	6.17186e-15	0.271714	0.928	0.892	1.45773e-10	TMEM88
3	0	1.91514	0.998	0.619	0	PTTG1
3	0	1.57664	0.996	0.943	0	UBE2S
3	0	1.52537	1	0.992	0	H2AFZ
3	0	1.35744	0.993	0.627	0	CKS1B
3	0	1.35515	1	0.991	0	TUBA1B
3	0	1.3147	1	0.998	0	HMGB1
3	0	1.28185	0.995	0.954	0	TUBB4B
3	0	1.22758	0.912	0.307	0	CDKN3
3	0	1.21071	0.999	0.896	0	STMN1
3	0	1.18485	0.999	0.974	0	HMGN2
3	0	1.07616	0.998	0.966	0	TUBA1C
3	0	1.01592	1	0.999	0	PTMA
3	0	1.00463	0.962	0.453	0	CENPW
3	0	0.995653	0.949	0.34	0	BIRC5
3	0	0.898693	0.959	0.657	0	HMGB3
3	0	0.87223	0.966	0.559	0	PCLAF
3	0	0.837495	0.772	0.223	0	CCNB2
3	0	0.833667	1	0.995	0	NUCKS1
3	0	0.833388	1	0.992	0	JPT1
3	0	0.825851	0.97	0.764	0	DTYMK
3	0	0.821433	0.705	0.159	0	CDC20
3	0	0.819736	0.923	0.494	0	PHF19
3	0	0.762294	0.905	0.367	0	TK1
3	0	0.744641	0.686	0.12	0	DLGAP5
3	0	0.733599	1	0.994	0	RAN
3	0	0.732607	0.75	0.218	0	PRC1
3	0	0.732383	0.999	0.971	0	SNRPB
3	0	0.730112	0.981	0.908	0	HNRNPH3
3	0	0.72792	0.997	0.966	0	H2AFV
3	0	0.719251	0.999	0.994	0	HNRNPA2B1
3	0	0.717845	1	0.971	0	ANP32B
3	0	0.714486	0.851	0.275	0	RRM2
3	0	0.709578	0.989	0.9	0	LSM5
3	0	0.709381	1	0.999	0	TUBB
3	0	0.687019	1	0.986	0	PTGES3
3	0	0.673673	0.854	0.403	0	TYMS
3	0	0.659447	0.998	0.98	0	SNRPG
3	0	0.650495	0.673	0.184	0	CENPF
3	0	0.592146	0.666	0.129	0	PBK
3	0	0.502248	0.619	0.173	0	HMMR
3	0	0.396555	0.626	0.142	0	MKI67
3	0	0.392667	0.513	0.097	0	PIMREG
3	0	0.37957	0.516	0.084	0	KIF20A
3	0	0.368815	0.519	0.109	0	CDCA3
3	6.59176e-308	0.668767	1	0.997	1.55691e-303	PTMS
3	8.38949e-304	0.766631	0.717	0.292	1.98151e-299	CCNB1
3	1.11034e-290	0.520975	0.998	0.998	2.62252e-286	UBB
3	1.15998e-290	0.328632	0.547	0.155	2.73976e-286	TROAP
3	1.39664e-289	0.621011	1	0.979	3.29872e-285	SNRPF
3	1.07052e-282	0.428527	0.705	0.293	2.52845e-278	CENPH
3	1.45107e-282	0.774373	1	0.987	3.42729e-278	HSPE1
3	1.70453e-279	0.563115	1	0.997	4.02594e-275	HMGN1
3	3.04125e-277	0.63187	0.964	0.776	7.18314e-273	RPA3
3	7.68301e-271	0.351236	0.569	0.16	1.81465e-266	NUSAP1
3	7.67002e-262	0.638386	0.998	0.98	1.81158e-257	LDHA
3	2.18191e-260	0.371772	0.613	0.214	5.15345e-256	CENPM
3	1.98549e-258	0.55865	0.992	0.942	4.68954e-254	LSM3
3	2.27817e-258	0.72699	0.987	0.863	5.3808e-254	PHGDH
3	1.25594e-257	0.566143	0.99	0.942	2.9664e-253	LSM4
3	1.59438e-253	0.681867	0.911	0.718	3.76577e-249	KPNA2
3	3.37815e-253	0.60781	0.998	0.973	7.97886e-249	RANBP1
3	3.02204e-251	0.853453	1	0.999	7.13775e-247	HSP90AA1
3	2.86986e-249	0.507758	1	1	6.77832e-245	NPM1
3	5.1883e-248	0.585614	0.998	0.976	1.22543e-243	SNRPD1
3	1.17145e-246	0.453416	0.765	0.394	2.76684e-242	CENPN
3	1.25049e-246	0.459735	0.743	0.362	2.95353e-242	ITGB3BP
3	1.9854e-246	0.648035	0.991	0.959	4.68933e-242	CCT5
3	6.52851e-245	0.606986	0.992	0.946	1.54197e-240	HNRNPM
3	5.34037e-244	0.417071	0.622	0.243	1.26134e-239	PRR11
3	2.21999e-243	0.608461	1	0.996	5.2434e-239	HNRNPA1
3	5.55123e-242	0.55711	0.943	0.779	1.31114e-237	NUDT1
3	8.90141e-242	0.64604	1	0.992	2.10242e-237	HSPD1
3	1.71858e-239	0.616457	0.938	0.752	4.05911e-235	NASP
3	4.37643e-234	0.446258	0.65	0.263	1.03367e-229	MAD2L1
3	1.291e-233	0.644803	0.969	0.85	3.04922e-229	DEK
3	1.52342e-231	0.601518	0.941	0.758	3.59816e-227	PSIP1
3	4.47025e-227	0.515937	0.998	0.976	1.05583e-222	SNRPE
3	5.8301e-226	0.549323	0.986	0.945	1.37701e-221	ILF2
3	2.81116e-221	0.60135	0.913	0.787	6.63967e-217	ANP32E
3	8.19747e-221	0.424098	0.668	0.321	1.93616e-216	NCAPD2
3	1.31995e-219	0.438883	1	0.999	3.11759e-215	PPIA
3	1.90376e-218	0.578571	0.976	0.921	4.49648e-214	HNRNPR
3	5.72795e-217	0.464633	0.779	0.47	1.35288e-212	DDX39A
3	1.9226e-216	0.534031	0.999	0.996	4.54099e-212	PPP1R14B
3	1.27197e-210	0.555184	0.988	0.933	3.00427e-206	SMS
3	1.32369e-210	0.419189	1	0.998	3.12643e-206	YBX1
3	3.76251e-206	0.370317	1	0.998	8.88667e-202	OAZ1
3	5.88994e-205	0.256867	0.39	0.1	1.39115e-200	KIF4A
3	4.43336e-203	0.559925	1	1	1.04712e-198	HSP90AB1
3	1.62841e-202	0.53824	1	0.992	3.84615e-198	SET
3	1.17689e-201	0.449873	0.755	0.455	2.77969e-197	RPL39L
3	3.2474e-195	0.458688	0.998	0.972	7.67004e-191	YWHAQ
3	1.23558e-194	0.391344	0.999	0.993	2.91832e-190	MRPL51
3	1.53785e-192	0.434942	1	0.998	3.63225e-188	PSMA7
3	1.59421e-191	0.503114	0.997	0.972	3.76537e-187	SLC25A5
3	7.30046e-190	0.450625	0.831	0.573	1.72429e-185	EXOSC8
3	2.48315e-188	0.504198	0.975	0.903	5.86496e-184	ANP32A
3	2.41268e-186	0.522139	0.999	0.992	5.69852e-182	ENO1
3	1.9452e-184	0.414655	0.809	0.572	4.59437e-180	PPIH
3	5.3304e-182	0.628243	0.984	0.917	1.25899e-177	FABP5
3	8.98866e-182	0.430997	0.993	0.974	2.12303e-177	ERH
3	3.51171e-179	0.395063	1	0.996	8.2943e-175	HINT1
3	7.02826e-179	0.586605	0.952	0.856	1.66e-174	ODC1
3	2.47726e-177	0.491232	0.989	0.972	5.85103e-173	CCT6A
3	4.64445e-176	0.48405	0.994	0.965	1.09697e-171	HNRNPDL
3	3.75813e-175	0.371532	1	0.994	8.87632e-171	SUMO2
3	2.04676e-174	0.476914	0.998	0.986	4.83425e-170	SLIRP
3	5.26238e-173	0.401225	1	0.998	1.24292e-168	H3F3B
3	6.65607e-171	0.456254	0.936	0.819	1.5721e-166	SNRPA1
3	6.80012e-171	0.432978	0.868	0.691	1.60612e-166	TPRKB
3	1.92628e-165	0.420121	0.998	0.975	4.54969e-161	BANF1
3	2.65285e-164	0.451133	0.98	0.948	6.26576e-160	CNIH4
3	1.26321e-163	0.456198	0.97	0.886	2.98357e-159	DUT
3	1.08505e-158	0.491088	0.99	0.976	2.56278e-154	HNRNPA3
3	1.42165e-157	0.403471	0.62	0.308	3.35779e-153	TPX2
3	1.97052e-156	0.424919	0.969	0.901	4.65418e-152	VDAC3
3	1.58059e-155	0.415585	0.998	0.992	3.7332e-151	TPI1
3	3.56881e-155	0.411763	0.99	0.977	8.42917e-151	CCT4
3	2.54086e-153	0.412534	0.992	0.975	6.00127e-149	PSMA4
3	4.00302e-153	0.600689	0.999	0.967	9.45474e-149	HMGA1
3	1.34679e-151	0.402511	0.998	0.986	3.18098e-147	PSMB6
3	8.73205e-151	0.403244	0.818	0.638	2.06242e-146	SEPHS1
3	1.59183e-148	0.53757	0.822	0.624	3.75973e-144	SMC4
3	7.03033e-148	0.501432	0.945	0.867	1.66049e-143	RBMX
3	3.56205e-146	0.413583	1	0.999	8.4132e-142	CLIC1
3	1.51288e-145	0.423072	0.945	0.861	3.57328e-141	SKA2
3	1.91906e-145	0.423308	0.951	0.855	4.53263e-141	FLOT1
3	1.39581e-143	0.429733	0.949	0.884	3.29676e-139	HNRNPD
3	7.84808e-142	0.466341	0.965	0.911	1.85364e-137	SFPQ
3	8.70027e-142	0.374794	0.99	0.981	2.05492e-137	CCT8
3	9.13969e-141	0.392182	0.961	0.887	2.1587e-136	LSM2
3	1.29613e-140	0.433983	0.815	0.653	3.06132e-136	MZT1
3	2.85547e-140	0.453005	0.884	0.747	6.74435e-136	CACYBP
3	1.98168e-139	0.419224	0.987	0.967	4.68053e-135	KHDRBS1
3	2.76529e-139	0.367631	0.979	0.935	6.53134e-135	SNRPC
3	7.04335e-139	0.385471	0.994	0.975	1.66357e-134	PSMB2
3	8.46276e-139	0.402421	0.991	0.96	1.99882e-134	EIF5A
3	1.27304e-138	0.355374	0.998	0.986	3.0068e-134	PSMA2
3	2.37176e-137	0.460839	0.989	0.962	5.60186e-133	SRP9
3	5.38781e-137	0.421302	0.973	0.918	1.27255e-132	CBX5
3	2.42976e-132	0.299791	1	1	5.73885e-128	TMSB10
3	2.8307e-131	0.376458	0.971	0.906	6.68584e-127	TMEM160
3	6.51412e-131	0.31614	0.719	0.467	1.53857e-126	RRM1
3	6.30458e-129	0.368989	0.864	0.724	1.48908e-124	SSRP1
3	1.02216e-127	0.383333	0.987	0.954	2.41424e-123	PSMA3
3	5.09555e-127	0.374639	0.998	0.988	1.20352e-122	PRELID1
3	6.61764e-127	0.3	1	1	1.56302e-122	RPL35
3	1.25675e-126	0.336494	0.796	0.612	2.96833e-122	EMC9
3	2.30091e-126	0.336028	0.996	0.983	5.43453e-122	ENY2
3	6.23384e-126	0.355614	1	0.994	1.47237e-121	DBI
3	7.92528e-125	0.293054	0.679	0.424	1.87187e-120	DHFR
3	2.55135e-124	0.322972	0.999	0.99	6.02603e-120	LSM7
3	1.38427e-123	0.34525	1	0.997	3.26952e-119	YWHAE
3	5.7384e-123	0.344028	1	0.994	1.35535e-118	LDHB
3	2.69298e-122	0.36167	1	0.999	6.36054e-118	DYNLL1
3	1.12967e-121	0.383564	0.995	0.981	2.66818e-117	PSMB3
3	2.07515e-121	0.367983	0.998	0.988	4.90129e-117	XRCC5
3	5.47072e-121	0.361507	0.979	0.936	1.29213e-116	STOML2
3	8.77888e-121	0.389424	0.987	0.964	2.07348e-116	RBM8A
3	1.92365e-120	0.364922	0.952	0.913	4.54347e-116	TCP1
3	7.53053e-119	0.442178	0.924	0.866	1.77864e-114	CBX1
3	3.31765e-117	0.347389	0.878	0.78	7.83595e-113	COMMD4
3	1.05104e-116	0.335349	0.999	0.995	2.48245e-112	PSMB1
3	4.2406e-116	0.257869	0.534	0.292	1.00159e-111	SPA17
3	8.61556e-116	0.42326	0.983	0.957	2.03491e-111	PA2G4
3	9.06772e-116	0.280436	0.528	0.276	2.1417e-111	KNSTRN
3	9.9267e-116	0.32609	0.997	0.985	2.34459e-111	ANAPC11
3	4.05438e-115	0.375145	0.996	0.982	9.57603e-111	PDCD5
3	8.01758e-115	0.35412	0.91	0.832	1.89367e-110	HDGF
3	3.27116e-114	0.340456	0.996	0.98	7.72615e-110	UQCC2
3	3.88634e-113	0.469066	0.985	0.952	9.17915e-109	TUBB3
3	1.17576e-112	0.346905	0.987	0.964	2.77703e-108	SNRPB2
3	1.73422e-110	0.348134	1	0.994	4.09605e-106	COX8A
3	3.01067e-110	0.396829	0.998	0.975	7.1109e-106	C1QBP
3	3.81742e-110	0.423642	0.978	0.961	9.01637e-106	CCT2
3	1.08894e-109	0.326781	0.971	0.943	2.57197e-105	PSMC5
3	1.66526e-109	0.344383	0.985	0.941	3.93317e-105	PSMD9
3	2.85776e-108	0.332298	0.905	0.833	6.74974e-104	VBP1
3	6.463e-108	0.357368	0.965	0.928	1.5265e-103	ECI2
3	6.53388e-108	0.342364	0.994	0.982	1.54324e-103	SSB
3	8.01926e-107	0.347049	0.913	0.819	1.89407e-102	PAICS
3	1.08858e-106	0.322902	0.96	0.907	2.57113e-102	MRPL22
3	4.73095e-106	0.319774	1	0.997	1.1174e-101	CALM1
3	5.03329e-105	0.330249	0.987	0.964	1.18881e-100	FKBP3
3	6.35478e-105	0.315328	0.978	0.948	1.50093e-100	GLRX5
3	1.88075e-104	0.311037	0.711	0.501	4.44215e-100	CMSS1
3	4.04911e-104	0.327985	0.982	0.943	9.5636e-100	SIVA1
3	1.40815e-103	0.308289	1	0.992	3.3259e-99	AURKAIP1
3	1.8803e-103	0.323557	1	1	4.44107e-99	EIF4A1
3	5.8967e-102	0.387498	0.998	0.98	1.39274e-97	SRSF3
3	9.80978e-102	0.357269	0.994	0.971	2.31697e-97	PRMT1
3	1.74752e-101	0.316251	0.767	0.598	4.12746e-97	TMEM106C
3	4.2307e-100	0.317738	0.934	0.866	9.99249e-96	GLRX3
3	6.67128e-100	0.30937	0.999	0.985	1.57569e-95	SNRPD2
3	8.10171e-100	0.276821	1	0.996	1.91354e-95	GNG5
3	1.2815e-99	0.321069	0.99	0.991	3.02677e-95	HNRNPK
3	2.2268e-99	0.578859	0.81	0.672	5.25948e-95	CKS2
3	1.88081e-98	0.325927	0.857	0.75	4.44228e-94	MAGOHB
3	3.20517e-98	0.280687	0.624	0.418	7.5703e-94	CCDC34
3	4.85293e-98	0.296086	1	0.99	1.14621e-93	RBX1
3	5.81801e-98	0.330379	0.977	0.967	1.37416e-93	NOL7
3	9.69287e-98	0.300782	0.646	0.459	2.28936e-93	BCL2L12
3	3.05259e-97	0.319963	0.837	0.701	7.2099e-93	GGH
3	4.43591e-97	0.351236	0.978	0.939	1.04772e-92	SRI
3	7.87396e-97	0.495415	0.688	0.485	1.85975e-92	HMGB2
3	2.11704e-96	0.303577	0.993	0.968	5.00024e-92	UBE2I
3	1.10903e-95	0.299311	0.995	0.976	2.61942e-91	NDUFV2
3	1.34006e-95	0.311528	0.981	0.96	3.1651e-91	GLO1
3	1.62437e-95	0.313333	0.972	0.941	3.83661e-91	XRCC6
3	3.59516e-95	0.299757	0.994	0.983	8.49141e-91	PSMB7
3	3.79448e-95	0.302803	0.998	0.993	8.96219e-91	DRAP1
3	1.49027e-94	0.288749	0.996	0.991	3.51986e-90	VDAC1
3	1.55147e-94	0.274359	1	0.993	3.66441e-90	PSMD8
3	1.88262e-94	0.308161	0.847	0.734	4.44657e-90	RUVBL1
3	2.67527e-94	0.294446	1	0.99	6.31872e-90	TBCA
3	5.55629e-94	0.260328	0.572	0.348	1.31234e-89	SMC2
3	3.18853e-93	0.293116	0.999	0.996	7.53098e-89	SKP1
3	3.32714e-93	0.324346	0.903	0.857	7.85837e-89	PSMD14
3	6.44844e-93	0.333516	0.959	0.91	1.52306e-88	EIF1AX
3	1.7906e-92	0.329318	0.979	0.954	4.22922e-88	DCTN3
3	2.35647e-92	0.302771	1	0.998	5.56574e-88	PRDX1
3	2.73417e-92	0.254412	1	0.995	6.45784e-88	PARK7
3	3.69818e-92	0.394929	0.972	0.928	8.73472e-88	SRSF7
3	5.59766e-92	0.299152	0.979	0.943	1.32211e-87	PIN1
3	1.4082e-91	0.304736	0.873	0.762	3.32603e-87	HINT2
3	2.34985e-91	0.302516	0.892	0.809	5.55012e-87	POLD2
3	2.42331e-91	0.281617	0.672	0.499	5.72362e-87	ZNF326
3	3.46169e-91	0.317476	0.987	0.961	8.17617e-87	ELOC
3	9.49096e-91	0.277934	0.751	0.593	2.24167e-86	MAD2L2
3	1.98686e-90	0.291253	0.413	0.198	4.69275e-86	TMSB15A
3	3.05987e-90	0.322021	0.989	0.974	7.2271e-86	BZW1
3	3.29069e-90	0.308989	0.973	0.939	7.77228e-86	POLR2F
3	3.5979e-90	0.277074	0.778	0.635	8.49789e-86	ALYREF
3	5.80155e-90	0.312646	0.918	0.832	1.37027e-85	CENPX
3	7.73944e-90	0.296517	0.999	0.991	1.82798e-85	SOD1
3	8.79975e-90	0.256952	0.605	0.42	2.07841e-85	NUDT15
3	6.32202e-89	0.340413	0.924	0.87	1.4932e-84	COPS8
3	1.89473e-88	0.29492	0.97	0.942	4.47517e-84	TXNL1
3	3.80701e-88	0.274885	1	0.995	8.99177e-84	BTF3
3	6.88455e-88	0.277095	0.998	0.989	1.62606e-83	RTRAF
3	1.20039e-87	0.30025	0.938	0.901	2.8352e-83	NDUFB6
3	1.52874e-87	0.335328	0.96	0.922	3.61074e-83	COX17
3	2.85057e-87	0.407504	0.976	0.916	6.73276e-83	MGST1
3	4.40003e-87	0.315532	1	0.994	1.03924e-82	TKT
3	8.30836e-87	0.30094	0.981	0.956	1.96235e-82	NDUFA6
3	5.45767e-86	0.320713	0.908	0.826	1.28905e-81	HSPB11
3	1.25155e-85	0.323476	0.976	0.943	2.95603e-81	NUDC
3	5.93793e-84	0.274393	0.987	0.972	1.40248e-79	DNAJC8
3	3.31148e-83	0.296017	0.966	0.914	7.82138e-79	MRPL11
3	8.07178e-83	0.304011	0.937	0.89	1.90647e-78	PCMT1
3	1.13169e-82	0.30403	0.913	0.872	2.67295e-78	HDAC2
3	4.81677e-82	0.297012	0.937	0.892	1.13767e-77	METTL5
3	8.11106e-82	0.286818	0.979	0.952	1.91575e-77	PRDX3
3	9.71677e-82	0.311027	0.98	0.96	2.295e-77	CBX3
3	1.04425e-81	0.298382	0.892	0.813	2.46641e-77	PAFAH1B3
3	1.96424e-81	0.262215	0.762	0.634	4.63934e-77	CDKN2AIPNL
3	2.08303e-81	0.274752	1	0.991	4.91991e-77	ATP5MC3
3	2.92056e-81	0.340044	0.991	0.962	6.89807e-77	CAVIN3
3	2.93123e-81	0.350897	0.996	0.977	6.92328e-77	NME1
3	4.54286e-81	0.282329	0.982	0.972	1.07298e-76	CCT7
3	4.97411e-81	0.328774	0.986	0.966	1.17483e-76	PRKDC
3	6.90868e-81	0.294373	0.971	0.947	1.63176e-76	ESD
3	8.85241e-81	0.281399	0.8	0.695	2.09085e-76	RUVBL2
3	1.2113e-80	0.279889	1	0.995	2.86097e-76	SERBP1
3	1.60834e-80	0.28989	0.945	0.898	3.79874e-76	ITGB1BP1
3	6.3536e-80	0.290264	0.823	0.728	1.50066e-75	MAGOH
3	1.1054e-79	0.259423	0.998	0.992	2.61084e-75	GADD45GIP1
3	1.12362e-79	0.286442	0.974	0.955	2.65388e-75	PDAP1
3	3.27849e-79	0.335467	0.995	0.991	7.74347e-75	LMNA
3	6.75305e-79	0.288633	0.995	0.985	1.595e-74	NDUFB4
3	1.30448e-78	0.260603	0.994	0.981	3.08104e-74	UBE2L3
3	3.7041e-78	0.343863	0.999	0.991	8.7487e-74	FDPS
3	1.2475e-77	0.335961	0.983	0.963	2.94648e-73	RHEB
3	1.9887e-77	0.275159	0.808	0.716	4.69711e-73	NAE1
3	2.05423e-77	0.270871	0.991	0.967	4.85188e-73	GTF2A2
3	2.4501e-77	0.282886	0.976	0.938	5.78689e-73	RPL26L1
3	2.90072e-77	0.289771	0.998	0.985	6.85121e-73	TRMT112
3	3.45524e-77	0.27709	0.991	0.97	8.16092e-73	PSMA6
3	1.50981e-76	0.253304	0.998	0.984	3.56602e-72	CIAO2B
3	2.24621e-76	0.28305	0.927	0.876	5.30533e-72	MRPL13
3	3.68621e-76	0.267989	0.913	0.862	8.70646e-72	DDX39B
3	1.6608e-75	0.427469	0.968	0.933	3.92263e-71	C12orf75
3	2.03817e-75	0.275825	0.985	0.953	4.81395e-71	NHP2
3	2.77663e-75	0.263793	0.998	0.989	6.55813e-71	PEBP1
3	4.20283e-75	0.335597	0.99	0.959	9.92667e-71	CYCS
3	4.53671e-75	0.287699	0.996	0.984	1.07153e-70	COPS6
3	5.68124e-75	0.28323	0.928	0.878	1.34185e-70	PFDN4
3	6.7832e-75	0.292651	0.975	0.94	1.60212e-70	ZCRB1
3	1.31091e-74	0.257922	0.998	0.983	3.09624e-70	MRFAP1
3	5.73773e-74	0.268479	0.905	0.856	1.35519e-69	PSMC6
3	9.5156e-74	0.303881	0.955	0.909	2.24749e-69	CENPV
3	1.77224e-73	0.308824	0.964	0.934	4.18585e-69	TCEA1
3	3.09329e-73	0.301624	0.945	0.906	7.30605e-69	CYC1
3	2.44972e-72	0.260956	0.954	0.939	5.78599e-68	H2AFY
3	5.55092e-71	0.304448	0.999	0.984	1.31107e-66	TOMM5
3	6.72747e-71	0.262818	0.875	0.809	1.58896e-66	COA6
3	8.34055e-71	0.276037	0.903	0.851	1.96995e-66	FBL
3	1.34578e-70	0.276673	0.903	0.847	3.17859e-66	THOC7
3	3.94656e-70	0.279408	0.899	0.86	9.32137e-66	MRPL3
3	4.05493e-70	0.285283	0.686	0.533	9.57733e-66	UBE2T
3	1.08815e-69	0.275945	0.987	0.94	2.57009e-65	DCXR
3	1.48186e-69	0.260109	0.95	0.931	3.49999e-65	PSMC1
3	1.88313e-69	0.291355	1	0.993	4.44776e-65	GSTO1
3	3.68046e-69	0.287775	0.964	0.916	8.69287e-65	BOLA3
3	8.97262e-69	0.259903	0.854	0.764	2.11924e-64	DTD1
3	6.654e-68	0.281032	0.692	0.565	1.57161e-63	LBR
3	8.10017e-68	0.253935	0.987	0.954	1.91318e-63	TMEM14B
3	2.08379e-67	0.265374	0.968	0.939	4.92169e-63	MRPS16
3	1.88915e-66	0.256866	0.971	0.948	4.46197e-62	RSL24D1
3	2.786e-66	0.26182	0.983	0.958	6.58025e-62	RPS19BP1
3	1.18875e-65	0.31349	0.711	0.554	2.80771e-61	HAND2-AS1
3	1.36762e-65	0.268249	0.999	0.988	3.23019e-61	TOMM6
3	3.90958e-65	0.273657	0.973	0.956	9.23404e-61	ZNF706
3	5.71927e-65	0.255355	0.989	0.98	1.35084e-60	CALM3
3	1.93077e-64	0.254778	0.808	0.755	4.56029e-60	AHSA1
3	2.11382e-64	0.287883	0.895	0.847	4.99262e-60	HNRNPH1
3	2.15502e-64	0.307188	0.66	0.494	5.08995e-60	GAL
3	2.70039e-64	0.250786	0.554	0.386	6.37805e-60	GABPB1-AS1
3	4.82109e-64	0.257134	0.99	0.968	1.13869e-59	NSA2
3	6.24233e-64	0.316645	0.897	0.849	1.47438e-59	DDAH2
3	6.51492e-64	0.276219	0.975	0.945	1.53876e-59	PSME2
3	6.52812e-64	0.255336	0.93	0.882	1.54188e-59	PSMC4
3	7.2724e-64	0.259768	0.994	0.975	1.71767e-59	NDUFC1
3	2.02284e-63	0.263112	0.933	0.884	4.77775e-59	RAD23A
3	7.07638e-63	0.257119	0.909	0.872	1.67137e-58	PPP1CC
3	2.0111e-62	0.297217	0.99	0.97	4.75002e-58	EIF4EBP1
3	2.91071e-62	0.336387	0.958	0.934	6.87481e-58	HNRNPAB
3	3.58951e-62	0.37342	0.869	0.848	8.47807e-58	ARL6IP1
3	7.13621e-62	0.281823	0.725	0.617	1.6855e-57	SNHG3
3	7.18689e-62	0.283802	0.941	0.901	1.69747e-57	DANCR
3	1.61729e-61	0.250375	0.958	0.922	3.81989e-57	MRPL47
3	2.40669e-61	0.270683	0.949	0.916	5.68435e-57	PPM1G
3	4.7328e-61	0.262878	0.936	0.901	1.11784e-56	PSMC3
3	7.69162e-61	0.473843	0.922	0.872	1.81668e-56	CAV1
3	6.09189e-60	0.45391	0.865	0.821	1.43884e-55	EBNA1BP2
3	7.57059e-59	0.322764	0.92	0.85	1.7881e-54	DNAJC15
3	2.4988e-58	0.256021	0.946	0.912	5.9019e-54	MRPS18C
3	9.63041e-58	0.289979	0.977	0.963	2.27461e-53	HNRNPU
3	3.38569e-57	0.251908	0.983	0.957	7.99666e-53	PFDN2
3	6.87134e-57	0.305229	0.792	0.686	1.62294e-52	H1FX
3	3.02269e-56	0.255617	0.892	0.853	7.1393e-52	STIP1
3	6.95264e-56	0.281337	0.981	0.974	1.64214e-51	RDX
3	4.67717e-55	0.270709	0.992	0.961	1.1047e-50	TMEM256
3	7.55166e-55	0.258137	0.849	0.8	1.78363e-50	ZNRD2
3	6.32043e-52	0.250499	0.925	0.899	1.49282e-47	SNRPD3
3	6.22917e-49	0.382661	0.985	0.977	1.47127e-44	TUBA1A
3	1.4386e-48	0.307007	0.891	0.792	3.39784e-44	PEG10
3	1.02052e-47	0.310007	0.99	0.947	2.41037e-43	ACAT2
3	1.83369e-47	0.29337	0.992	0.989	4.33099e-43	NCL
3	2.31821e-47	0.289114	0.998	0.988	5.47537e-43	FDFT1
3	2.58896e-47	0.27266	0.949	0.937	6.11486e-43	SRSF2
3	3.78761e-47	0.256492	0.994	0.989	8.94595e-43	SNU13
3	5.0101e-47	0.462094	0.888	0.841	1.18334e-42	GNG11
3	1.29822e-43	0.264753	0.868	0.846	3.06627e-39	FKBP4
3	2.52924e-39	0.305924	0.845	0.774	5.97381e-35	HAND2
3	1.90566e-38	0.263307	1	0.999	4.50097e-34	RTN4
3	2.31374e-37	0.251274	0.971	0.966	5.46482e-33	DNAJA1
3	2.51153e-36	0.301802	0.94	0.919	5.93198e-32	TXNRD1
3	2.55858e-36	0.280764	0.869	0.853	6.04312e-32	PLP2
3	4.70669e-36	0.31777	0.764	0.638	1.11167e-31	HGF
3	4.10858e-30	0.273783	0.85	0.827	9.70405e-26	RALA
3	5.76469e-30	0.441333	0.996	0.985	1.36156e-25	MT2A
3	2.89583e-29	0.324539	0.479	0.371	6.83965e-25	RAB27B
3	9.78022e-29	0.308919	0.998	0.983	2.30999e-24	RPL22L1
3	1.09556e-26	0.267854	0.747	0.692	2.5876e-22	TUBB2B
3	2.96356e-24	0.254749	0.942	0.952	6.99962e-20	MEIS2
3	4.62686e-19	0.250173	0.983	0.96	1.09282e-14	KRT19
4	0	1.86965	0.987	0.944	0	NEAT1
4	0	1.82046	0.988	0.949	0	LOX
4	0	1.79169	1	1	0	FN1
4	0	1.66733	1	0.999	0	SPARC
4	0	1.62913	0.981	0.871	0	FLT1
4	0	1.53313	1	0.984	0	COL5A1
4	0	1.51051	1	0.999	0	COL3A1
4	0	1.47838	1	0.999	0	COL1A1
4	0	1.36922	0.996	0.975	0	FBN1
4	0	1.36382	0.998	0.992	0	TGFBI
4	0	1.31366	1	0.98	0	COL4A1
4	0	1.16815	0.998	0.986	0	COL5A2
4	0	1.1498	0.998	0.953	0	MACF1
4	0	1.13237	1	0.996	0	HSPA5
4	0	1.12139	0.998	0.989	0	IL6ST
4	0	1.1054	0.992	0.911	0	CDH11
4	0	1.10377	0.998	0.962	0	PXDN
4	0	1.08836	0.998	0.992	0	FLNA
4	0	1.07717	1	0.998	0	PDIA3
4	0	1.05114	0.992	0.933	0	LAMC1
4	0	1.04009	0.989	0.896	0	ADAM10
4	0	1.02762	0.989	0.905	0	LAMB1
4	0	1.01886	0.985	0.915	0	LOXL2
4	0	1.00193	1	1	0	P4HB
4	0	0.995927	0.981	0.876	0	ITGAV
4	0	0.977131	0.993	0.938	0	COL18A1
4	0	0.976316	0.994	0.976	0	CANX
4	0	0.939768	1	1	0	HSP90B1
4	0	0.935662	1	0.998	0	CKAP4
4	0	0.934056	0.985	0.924	0	ECE1
4	0	0.930436	0.996	0.967	0	SPTBN1
4	0	0.893369	0.942	0.831	0	TMEM30A
4	0	0.892451	0.997	0.992	0	RRBP1
4	0	0.880899	0.986	0.919	0	SEC61A1
4	0	0.873835	0.98	0.915	0	FNDC3B
4	0	0.860874	1	1	0	ITGB1
4	0	0.842069	1	1	0	CALR
4	0	0.839319	1	0.999	0	SERPINH1
4	0	0.838267	0.992	0.977	0	DYNC1H1
4	0	0.836189	0.989	0.968	0	SURF4
4	0	0.827324	0.989	0.935	0	PSAP
4	0	0.826012	0.997	0.977	0	FKBP10
4	0	0.823485	0.974	0.87	0	MRC2
4	0	0.819122	0.99	0.933	0	GLG1
4	0	0.808204	0.979	0.88	0	RPN1
4	0	0.806025	0.985	0.911	0	ADAM9
4	0	0.795085	1	1	0	CALU
4	0	0.790127	0.985	0.947	0	SSR1
4	0	0.780551	0.986	0.919	0	GOLGB1
4	0	0.778586	0.929	0.687	0	LAMB2
4	0	0.724632	0.998	0.993	0	RPN2
4	1.04702e-307	1.97624	0.99	0.977	2.47297e-303	COL1A2
4	3.34031e-304	0.710016	0.998	0.996	7.88948e-300	LMAN1
4	6.38867e-304	1.17046	0.976	0.905	1.50894e-299	PLOD2
4	5.94048e-299	0.723619	0.967	0.904	1.40308e-294	GALNT2
4	3.58644e-296	0.79815	0.989	0.958	8.4708e-292	APP
4	6.30863e-295	1.51609	1	1	1.49004e-290	MALAT1
4	2.92336e-290	0.943153	0.961	0.89	6.90468e-286	ITGA1
4	1.14561e-289	0.735533	0.962	0.865	2.70581e-285	PLOD1
4	1.41591e-289	0.851389	0.927	0.735	3.34425e-285	ITGB5
4	3.69464e-289	0.696258	0.985	0.949	8.72636e-285	TM9SF3
4	4.61909e-289	0.87928	0.972	0.814	1.09098e-284	SNHG14
4	9.10165e-289	0.820523	0.959	0.864	2.14972e-284	P4HA2
4	1.23598e-288	0.679059	0.959	0.841	2.91925e-284	ATP2A2
4	1.43457e-287	1.23884	0.951	0.792	3.3883e-283	FBN2
4	2.19108e-286	0.752649	0.957	0.859	5.1751e-282	PCYOX1
4	5.36665e-284	0.656674	0.99	0.98	1.26755e-279	MAGED1
4	1.49148e-278	0.729211	0.993	0.96	3.52274e-274	APLP2
4	1.3068e-277	0.679507	0.959	0.868	3.08653e-273	LAMP1
4	7.89577e-277	0.606017	0.997	0.996	1.8649e-272	RCN1
4	9.36205e-273	0.849706	0.908	0.669	2.21122e-268	IGF1R
4	9.30861e-272	0.699877	0.984	0.97	2.1986e-267	CTSB
4	4.16472e-267	0.565648	0.998	0.997	9.83666e-263	HDLBP
4	2.16015e-265	0.757886	0.995	0.962	5.10207e-261	PLD3
4	7.60478e-265	0.943629	0.955	0.829	1.79617e-260	PLEC
4	6.97044e-263	0.891147	0.985	0.947	1.64635e-258	FLNB
4	4.92189e-262	0.857326	0.997	0.972	1.1625e-257	FSTL1
4	5.43721e-262	0.6959	0.949	0.837	1.28421e-257	LRP1
4	1.94613e-261	0.640982	0.99	0.984	4.59657e-257	VCP
4	1.42905e-260	0.8601	0.983	0.951	3.37526e-256	FADS2
4	8.11884e-260	0.663996	0.955	0.846	1.91759e-255	P3H1
4	1.80982e-257	0.591738	0.986	0.969	4.27461e-253	SEC31A
4	5.09302e-257	0.68866	0.945	0.809	1.20292e-252	BMPR2
4	2.58593e-255	0.670431	0.986	0.969	6.10771e-251	PTTG1IP
4	1.03496e-252	0.597987	0.863	0.6	2.44448e-248	EDEM3
4	2.34786e-252	0.664487	0.955	0.877	5.54542e-248	FKBP14
4	2.67271e-252	0.62961	0.906	0.737	6.31267e-248	SEL1L
4	4.23222e-251	0.739841	0.867	0.637	9.99609e-247	ENDOD1
4	1.12229e-249	0.595985	0.983	0.965	2.65073e-245	CD164
4	6.98848e-249	0.660448	0.997	0.986	1.65061e-244	PDIA4
4	9.91772e-246	0.872442	1	0.997	2.34247e-241	COL4A2
4	2.52276e-245	1.04591	0.826	0.556	5.95851e-241	SRPX2
4	9.40386e-245	0.747251	0.965	0.889	2.2211e-240	CHPF
4	1.66096e-244	0.744228	0.936	0.799	3.92303e-240	ITGA5
4	2.01344e-243	0.570407	0.964	0.874	4.75556e-239	SCARB2
4	4.06283e-243	0.877888	0.973	0.906	9.596e-239	LDLR
4	6.75246e-241	0.568404	0.859	0.603	1.59486e-236	SLC38A10
4	6.49394e-239	0.599001	0.937	0.783	1.5338e-234	SERINC1
4	2.48479e-238	0.601962	0.942	0.807	5.86882e-234	TAPBP
4	9.13341e-238	1.07736	0.919	0.669	2.15722e-233	KCNQ1OT1
4	1.85282e-237	0.962658	0.982	0.929	4.37618e-233	QSOX1
4	3.80132e-237	0.62929	0.923	0.729	8.97835e-233	PLXNB2
4	5.80712e-235	0.582299	0.989	0.974	1.37158e-230	CLTC
4	3.20787e-234	0.61042	0.908	0.716	7.57667e-230	IGF2R
4	6.94648e-233	0.635811	0.958	0.894	1.64069e-228	EIF4G1
4	3.66678e-229	0.577859	0.942	0.821	8.66057e-225	SIL1
4	1.71616e-228	0.936231	0.983	0.935	4.0534e-224	COL6A2
4	1.0142e-227	1.01748	0.976	0.897	2.39543e-223	LTBP1
4	1.04967e-224	0.904305	0.946	0.804	2.47921e-220	DST
4	2.49411e-224	0.918209	0.921	0.782	5.89085e-220	MYO10
4	3.33413e-224	0.559555	0.964	0.881	7.87489e-220	SLC39A7
4	1.41949e-223	0.651341	0.982	0.954	3.3527e-219	IQGAP1
4	3.478e-223	0.541825	0.88	0.661	8.21468e-219	CPD
4	3.54962e-223	0.579604	0.974	0.947	8.38384e-219	ATP6AP2
4	1.91222e-221	0.573848	0.941	0.83	4.51646e-217	NFE2L1
4	5.39135e-221	1.02429	0.994	0.98	1.27338e-216	SCD
4	1.17758e-218	0.580441	0.998	0.999	2.78133e-214	PDIA6
4	2.71769e-218	0.65873	0.992	0.967	6.41892e-214	ASPH
4	3.13847e-218	0.55008	0.874	0.673	7.41274e-214	DSE
4	1.39426e-216	0.712866	0.998	0.997	3.29311e-212	MAP1B
4	3.83341e-216	0.923832	0.883	0.647	9.05414e-212	DSP
4	1.89835e-215	0.707773	0.924	0.735	4.48372e-211	WSB1
4	5.72633e-214	0.521437	0.908	0.749	1.3525e-209	OS9
4	1.32174e-213	0.574848	0.934	0.832	3.12182e-209	LRP10
4	4.32714e-213	0.927292	0.976	0.902	1.02203e-208	HEG1
4	1.48691e-211	0.747546	0.988	0.965	3.51194e-207	CCND2
4	1.61762e-210	0.580885	0.938	0.812	3.82065e-206	P3H3
4	1.96051e-210	0.526526	0.92	0.799	4.63053e-206	SEC24D
4	2.21435e-210	0.734648	0.983	0.952	5.23007e-206	EXT1
4	1.17621e-209	0.587565	0.981	0.932	2.77808e-205	TEAD1
4	3.37665e-208	0.707319	0.998	0.992	7.97531e-204	VCL
4	1.28618e-207	0.836906	0.981	0.952	3.03783e-203	MFGE8
4	1.66649e-207	1.07104	0.983	0.954	3.93609e-203	COL6A1
4	9.37917e-207	0.821078	0.913	0.751	2.21527e-202	GLS
4	2.44864e-206	0.614617	0.955	0.88	5.78345e-202	MPZL1
4	2.74033e-206	0.633952	0.949	0.833	6.47239e-202	ADGRA2
4	8.1811e-206	1.26426	0.995	0.988	1.9323e-201	SERPINE2
4	8.22635e-206	0.640894	0.813	0.581	1.94298e-201	ADAMTS12
4	1.5338e-205	0.681432	0.959	0.881	3.62268e-201	ACSL3
4	1.26194e-204	0.5506	0.946	0.86	2.98057e-200	DNAJC10
4	4.94816e-204	0.745095	0.991	0.967	1.16871e-199	SLC38A2
4	9.61068e-204	1.33286	0.791	0.492	2.26995e-199	COL11A1
4	9.75834e-203	0.593879	0.899	0.747	2.30482e-198	SLC39A6
4	1.13758e-202	0.6238	0.944	0.845	2.68684e-198	ARHGAP5
4	4.1683e-202	1.18611	0.979	0.918	9.8451e-198	PAPPA
4	4.78671e-201	0.644232	0.932	0.808	1.13057e-196	MAP1A
4	8.82645e-201	0.561258	0.835	0.604	2.08472e-196	BMP1
4	1.79337e-200	0.970848	0.835	0.561	4.23575e-196	ADAM19
4	1.35534e-199	0.537204	0.947	0.87	3.20118e-195	SEC63
4	5.53661e-199	0.650283	0.769	0.457	1.30769e-194	GALNT10
4	6.13412e-198	0.487398	0.981	0.963	1.44882e-193	COPA
4	8.63931e-198	0.938784	0.788	0.524	2.04052e-193	MGAT5
4	9.29713e-198	0.550009	0.953	0.891	2.19589e-193	TGOLN2
4	1.15438e-197	0.576193	0.948	0.854	2.72654e-193	HUWE1
4	8.74091e-197	0.601334	0.983	0.937	2.06452e-192	SPTAN1
4	8.84836e-197	0.504989	0.93	0.823	2.08989e-192	TMED7
4	6.92385e-196	0.578203	0.979	0.948	1.63534e-191	GOLGA4
4	1.83193e-195	0.494346	0.829	0.582	4.32684e-191	UGGT1
4	1.06614e-194	0.622788	0.974	0.969	2.51812e-190	MCFD2
4	1.77813e-193	0.84308	0.993	0.956	4.19977e-189	MYH9
4	2.52097e-192	0.549767	0.946	0.85	5.95428e-188	CD46
4	6.84888e-192	0.572013	0.899	0.739	1.61764e-187	COLGALT1
4	1.09206e-191	0.628623	0.97	0.956	2.57934e-187	P4HA1
4	1.54011e-191	0.513766	0.918	0.823	3.63758e-187	IMPAD1
4	2.88141e-191	0.498366	0.912	0.75	6.80559e-187	GOLGA3
4	1.03504e-190	0.500354	0.929	0.847	2.44467e-186	SERINC3
4	1.97806e-190	0.551707	0.93	0.824	4.67199e-186	ATP1A1
4	4.87057e-190	0.533097	0.938	0.869	1.15038e-185	ATP6AP1
4	6.4833e-190	0.529383	0.872	0.721	1.53129e-185	STT3B
4	8.7323e-190	1.48737	0.829	0.567	2.06248e-185	COL12A1
4	1.4579e-189	0.490351	0.954	0.908	3.44343e-185	SEC23A
4	6.11356e-189	0.690894	0.996	0.989	1.44396e-184	CCND1
4	4.18657e-188	0.647603	0.93	0.763	9.88826e-184	PTPRF
4	6.60331e-188	0.492697	0.923	0.826	1.55963e-183	PLOD3
4	7.07732e-188	0.721413	0.903	0.709	1.67159e-183	FAT1
4	1.39609e-187	0.486638	0.899	0.717	3.29743e-183	TAOK1
4	8.24879e-187	0.517627	0.968	0.945	1.94828e-182	TRAM1
4	1.51337e-186	0.564273	0.955	0.915	3.57442e-182	P3H4
4	5.22599e-186	0.432084	0.775	0.513	1.23433e-181	GPR107
4	2.64471e-185	0.537493	0.882	0.69	6.24653e-181	DSG2
4	3.99881e-185	0.843151	0.913	0.769	9.44479e-181	FSTL3
4	5.05066e-185	0.50769	0.843	0.649	1.19291e-180	CHPF2
4	1.44578e-184	0.66169	0.978	0.92	3.41478e-180	LPP
4	8.28621e-184	0.632608	0.976	0.939	1.95712e-179	NORAD
4	5.47099e-183	0.485768	0.888	0.744	1.29219e-178	MAN1B1
4	9.42909e-183	0.493879	0.982	0.977	2.22706e-178	COPB2
4	3.14379e-182	0.477547	0.989	0.972	7.42531e-178	TXNDC5
4	1.95786e-181	0.467329	0.901	0.763	4.62426e-177	TOR1AIP2
4	1.00802e-180	0.748598	0.998	0.99	2.38083e-176	AHNAK
4	1.15469e-180	0.600897	0.938	0.888	2.72727e-176	BCAT1
4	7.08938e-180	1.30079	1	1	1.67444e-175	TIMP1
4	4.31774e-178	0.596689	0.922	0.797	1.01981e-173	FLNC
4	6.13166e-178	0.504929	0.91	0.785	1.44824e-173	GOLIM4
4	1.04625e-177	0.513397	0.874	0.687	2.47113e-173	HYOU1
4	1.23187e-177	0.616486	0.866	0.73	2.90955e-173	LGMN
4	4.2045e-177	0.458066	0.993	0.989	9.93061e-173	MLEC
4	2.32571e-176	0.569889	0.86	0.707	5.4931e-172	SLC31A1
4	2.96626e-176	0.592384	0.852	0.662	7.006e-172	HSPG2
4	3.90933e-176	0.443138	0.809	0.589	9.23345e-172	SEC16A
4	8.77506e-176	0.497368	0.919	0.832	2.07258e-171	GFPT1
4	2.60386e-175	0.494152	0.869	0.697	6.15005e-171	TMEM245
4	1.48441e-174	0.701084	0.959	0.9	3.50602e-170	ATP2B4
4	8.57028e-174	0.489716	0.943	0.877	2.02421e-169	PRKCSH
4	1.4637e-173	0.748983	0.867	0.702	3.45711e-169	LGALS3BP
4	1.50875e-172	0.753833	0.994	0.983	3.56352e-168	ACTN1
4	1.71043e-172	0.456639	0.84	0.638	4.03986e-168	GNS
4	2.21042e-172	0.480516	0.919	0.791	5.22079e-168	EIF4G3
4	6.20183e-172	0.469728	0.955	0.924	1.46481e-167	SDF4
4	1.19182e-170	0.517711	0.873	0.714	2.81497e-166	MAN2A1
4	3.35051e-170	0.67605	0.975	0.948	7.91357e-166	VMP1
4	1.02943e-168	0.514489	0.967	0.923	2.43141e-164	NECTIN2
4	2.42131e-168	0.460209	0.698	0.403	5.71888e-164	TNFRSF10D
4	2.60153e-168	0.551965	0.985	0.98	6.14455e-164	CD151
4	3.60135e-168	0.493132	0.9	0.743	8.50604e-164	RANBP2
4	4.40429e-168	1.41331	0.97	0.902	1.04025e-163	SERPINE1
4	1.12454e-167	0.549905	0.976	0.931	2.65605e-163	TGFB1
4	3.68463e-167	0.589431	0.89	0.735	8.70272e-163	STARD4
4	3.76363e-167	0.46527	0.925	0.808	8.88933e-163	PRRC2B
4	7.98341e-167	0.532845	0.91	0.808	1.8856e-162	AXL
4	3.65712e-166	0.46636	0.865	0.721	8.63776e-162	MAGT1
4	3.1647e-165	1.24544	0.898	0.795	7.4747e-161	VCAN
4	5.7001e-165	0.493739	0.873	0.721	1.34631e-160	AFF4
4	1.07698e-164	0.572691	0.805	0.562	2.54371e-160	ANTXR2
4	1.75793e-164	0.425101	0.835	0.631	4.15206e-160	FKBP9
4	5.25312e-164	0.286563	0.502	0.204	1.24074e-159	SLC9A7
4	1.30356e-162	0.451546	0.805	0.621	3.07889e-158	POFUT2
4	4.84401e-162	0.447248	0.839	0.639	1.14411e-157	KIAA0319L
4	4.93429e-162	0.429516	0.79	0.555	1.16543e-157	GNPTAB
4	7.19071e-162	0.552082	0.959	0.924	1.69837e-157	ANXA6
4	1.66814e-161	0.415204	0.696	0.426	3.93998e-157	SLC39A14
4	5.92112e-161	0.469714	0.995	0.992	1.39851e-156	TTC3
4	1.78401e-160	0.488608	0.924	0.847	4.21365e-156	GRN
4	1.40776e-159	0.617172	0.795	0.555	3.32499e-155	SULF2
4	1.73608e-159	0.496238	0.971	0.936	4.10046e-155	NUCB1
4	2.85866e-158	1.04441	0.994	0.992	6.75187e-154	MEST
4	7.40569e-158	0.932612	0.898	0.758	1.74915e-153	CRIM1
4	1.04577e-157	0.510458	0.973	0.967	2.47e-153	SARAF
4	3.52134e-157	0.442882	0.724	0.447	8.31704e-153	PCNX1
4	3.92218e-157	0.513681	0.92	0.801	9.2638e-153	AKAP13
4	6.93733e-157	0.446828	0.879	0.749	1.63853e-152	NPTN
4	8.37538e-157	0.465102	0.729	0.445	1.97818e-152	FTX
4	2.33937e-156	0.572909	1	1	5.52536e-152	MT-CO2
4	2.37032e-156	0.414322	0.807	0.601	5.59845e-152	2023-03-06
4	7.12333e-156	0.443639	0.801	0.606	1.68246e-151	EMC1
4	7.34611e-156	0.591677	0.926	0.825	1.73508e-151	PGRMC2
4	7.47186e-156	0.456375	0.779	0.549	1.76478e-151	UBR4
4	4.38925e-155	0.47183	0.889	0.739	1.0367e-150	LAMP2
4	1.05207e-154	0.41434	0.768	0.54	2.48488e-150	SLC30A7
4	1.50061e-154	0.437373	0.946	0.904	3.54429e-150	USO1
4	2.26376e-154	0.42908	0.998	0.999	5.34678e-150	TMBIM6
4	4.10393e-154	0.435553	0.979	0.94	9.69307e-150	GANAB
4	4.46686e-154	1.14775	0.932	0.846	1.05503e-149	THBS1
4	5.46756e-154	0.441091	0.938	0.887	1.29138e-149	HM13
4	7.10905e-154	0.398015	0.776	0.564	1.67909e-149	SLC35F5
4	7.73721e-154	0.394107	0.528	0.235	1.82745e-149	PLXDC2
4	8.00135e-154	0.455582	0.968	0.952	1.88984e-149	COPB1
4	3.93862e-153	1.12835	0.907	0.807	9.30264e-149	LIFR
4	8.38696e-153	0.510792	0.965	0.933	1.98092e-148	HSD17B12
4	5.76237e-152	0.512545	0.912	0.764	1.36101e-147	NKTR
4	7.52464e-152	0.697245	1	1	1.77725e-147	MT-ND4
4	8.1544e-152	0.51983	0.975	0.928	1.92599e-147	MYH10
4	8.45127e-152	0.685174	0.881	0.765	1.99611e-147	SEMA5A
4	9.34437e-152	0.359445	0.658	0.376	2.20705e-147	TPCN1
4	1.4478e-151	0.638493	0.985	0.973	3.41957e-147	PALLD
4	1.9428e-151	0.454463	0.876	0.739	4.58869e-147	CD276
4	3.66344e-151	0.430106	0.861	0.704	8.65267e-147	BIRC6
4	1.39248e-150	0.619483	0.809	0.598	3.2889e-146	FBLN5
4	1.78067e-149	0.482017	0.848	0.688	4.20575e-145	OSMR
4	2.03252e-149	0.840132	0.702	0.447	4.80061e-145	CCN4
4	1.63449e-148	0.546947	0.972	0.956	3.8605e-144	LAPTM4B
4	2.34317e-148	0.469674	0.988	0.972	5.53432e-144	SHC1
4	2.81621e-148	1.1213	0.717	0.46	6.65161e-144	CPA4
4	4.18639e-148	0.520877	0.872	0.691	9.88783e-144	ANTXR1
4	4.99105e-148	0.643743	0.77	0.55	1.17884e-143	SORT1
4	8.2387e-148	0.441248	0.761	0.53	1.9459e-143	TMEM87B
4	9.58923e-148	0.485452	0.537	0.25	2.26488e-143	SEMA3C
4	2.00287e-147	0.584183	0.91	0.779	4.73059e-143	ALCAM
4	7.19084e-147	0.471999	0.896	0.786	1.6984e-142	ERO1A
4	3.33197e-145	0.417246	0.852	0.713	7.86979e-141	LMF2
4	3.52918e-145	0.424838	0.975	0.957	8.33557e-141	MAP4
4	5.08637e-145	0.455703	0.984	0.958	1.20135e-140	DDX17
4	5.70375e-145	0.414808	0.843	0.686	1.34717e-140	ENTPD4
4	5.88242e-145	0.47642	0.806	0.626	1.38937e-140	IL13RA1
4	6.53128e-145	0.407966	0.975	0.974	1.54262e-140	TMED10
4	8.48129e-145	0.450474	0.98	0.927	2.0032e-140	ATRX
4	7.1805e-144	0.392606	0.724	0.465	1.69596e-139	KIRREL1
4	8.17938e-144	0.489985	0.866	0.73	1.93189e-139	PRNP
4	8.35527e-144	0.403857	0.834	0.657	1.97343e-139	NF1
4	1.47176e-143	0.388269	0.78	0.562	3.47615e-139	ARFGAP1
4	2.1207e-143	0.397584	0.864	0.692	5.00887e-139	TUG1
4	3.85729e-143	0.428203	0.856	0.719	9.11052e-139	CLSTN1
4	4.78639e-143	0.443982	0.873	0.754	1.1305e-138	SUCO
4	1.13425e-142	0.554745	0.852	0.69	2.679e-138	ADAM23
4	3.09468e-142	0.482783	0.865	0.745	7.30933e-138	TWSG1
4	6.87006e-142	0.412111	0.824	0.652	1.62264e-137	MARVELD1
4	1.76339e-141	0.61929	0.972	0.944	4.16494e-137	RAI14
4	2.56325e-141	0.425988	0.85	0.709	6.05413e-137	TMEM259
4	8.72566e-141	0.580036	0.768	0.55	2.06091e-136	DSC3
4	9.68307e-141	0.450338	0.778	0.582	2.28704e-136	SLC16A1
4	9.86068e-141	0.676285	0.8	0.595	2.32899e-136	SLC7A5
4	1.77228e-140	0.423752	0.86	0.706	4.18596e-136	CREB3L2
4	2.67564e-140	0.423113	0.776	0.564	6.31959e-136	GPC1
4	3.09805e-140	0.54634	0.826	0.683	7.31729e-136	INPP5F
4	3.73073e-140	0.445499	0.943	0.879	8.81162e-136	AKAP9
4	9.7827e-140	0.486903	0.792	0.548	2.31058e-135	CEMIP2
4	2.34345e-139	0.823627	0.959	0.913	5.53499e-135	THY1
4	4.51891e-139	0.392904	0.749	0.507	1.06732e-134	NFAT5
4	9.11921e-139	0.439783	0.929	0.871	2.15387e-134	ERGIC1
4	9.66284e-139	0.411135	0.801	0.607	2.28227e-134	GLB1
4	2.56264e-138	0.380538	0.79	0.585	6.05271e-134	EXT2
4	2.70509e-138	0.404775	0.822	0.65	6.38915e-134	SETX
4	2.71986e-138	0.444361	0.918	0.845	6.42403e-134	CHD9
4	3.81354e-138	0.501915	0.805	0.608	9.00719e-134	PDGFRB
4	2.47927e-137	0.461436	0.801	0.579	5.85578e-133	POLR2J3
4	7.55844e-136	0.423072	0.955	0.905	1.78523e-131	PJA2
4	3.93394e-135	0.41177	0.883	0.773	9.29158e-131	ZKSCAN1
4	5.37254e-135	0.656576	1	1	1.26894e-130	MT-CO3
4	7.8488e-135	0.548529	0.839	0.662	1.85381e-130	F2R
4	1.22139e-134	0.51625	0.834	0.666	2.88479e-130	GPC6
4	1.27216e-134	0.354822	0.679	0.434	3.00472e-130	PLXNA3
4	2.20518e-134	0.425716	0.892	0.814	5.20842e-130	CASC4
4	2.83811e-134	0.292683	0.616	0.34	6.70334e-130	ATRN
4	9.33295e-134	0.699773	0.885	0.761	2.20435e-129	TGFBR1
4	3.31912e-133	0.562067	0.968	0.937	7.83942e-129	CREB3L1
4	2.10311e-132	0.585356	0.951	0.873	4.96733e-128	NRP2
4	2.14601e-132	0.398356	0.88	0.795	5.06866e-128	MBTPS1
4	2.17101e-132	0.420392	0.789	0.593	5.12771e-128	ITPR2
4	3.56458e-132	0.484017	0.736	0.506	8.41917e-128	CD82
4	8.47011e-132	0.738875	0.979	0.963	2.00056e-127	PRSS23
4	1.27538e-131	0.381258	0.808	0.642	3.01232e-127	PRRC1
4	3.68209e-131	0.524845	0.902	0.781	8.69672e-127	HTRA1
4	4.19351e-131	0.429463	0.994	0.99	9.90465e-127	MAGED2
4	1.21873e-130	0.588205	1	0.999	2.87851e-126	MT-CYB
4	1.98466e-130	0.430086	0.918	0.843	4.68757e-126	TNFRSF1A
4	3.02642e-130	0.375101	0.753	0.527	7.1481e-126	PCSK7
4	7.44414e-130	0.377319	0.514	0.241	1.75823e-125	LTBP2
4	7.8837e-130	0.378989	0.899	0.785	1.86205e-125	KDM5A
4	9.29967e-130	0.369481	0.738	0.51	2.19649e-125	UGGT2
4	1.94035e-129	0.635153	0.843	0.744	4.58291e-125	DPP4
4	3.13453e-129	0.464372	0.749	0.541	7.40344e-125	ABCC4
4	3.19447e-129	0.427623	0.895	0.808	7.54501e-125	CTSA
4	3.82725e-129	0.348678	0.448	0.184	9.03959e-125	GPC4
4	4.11479e-129	0.458819	0.851	0.739	9.71871e-125	CLCN3
4	5.27914e-129	0.419754	0.653	0.417	1.24688e-124	B4GALT6
4	5.51616e-129	0.381318	0.738	0.516	1.30286e-124	KIAA1109
4	6.74809e-129	0.407636	0.773	0.552	1.59383e-124	TRIO
4	6.95538e-129	0.490992	0.875	0.723	1.64279e-124	MMP2
4	2.9163e-128	0.900591	0.705	0.462	6.88802e-124	F3
4	5.63965e-128	0.380013	0.787	0.607	1.33203e-123	TMEM181
4	1.85767e-127	0.445764	0.839	0.696	4.38763e-123	UTRN
4	1.86749e-127	0.422832	0.699	0.439	4.41082e-123	MMP14
4	4.19113e-127	0.347703	0.769	0.555	9.89903e-123	TTC17
4	5.02339e-127	0.327755	0.725	0.492	1.18647e-122	MAN2B2
4	8.2007e-127	0.361893	0.744	0.517	1.93692e-122	GXYLT1
4	9.55054e-127	0.491768	0.842	0.696	2.25574e-122	ADGRG6
4	1.23311e-126	0.474412	0.927	0.862	2.91248e-122	CTSD
4	1.32757e-126	0.341065	0.698	0.461	3.13559e-122	TMTC3
4	1.9696e-126	0.437478	0.795	0.624	4.652e-122	MVP
4	3.87384e-126	0.593894	0.951	0.878	9.14963e-122	HMGCR
4	3.93809e-126	0.454888	0.867	0.771	9.30138e-122	GSN
4	4.44712e-126	0.390387	0.868	0.72	1.05037e-121	OGA
4	8.20732e-126	0.395319	0.732	0.52	1.93849e-121	ITPRIPL2
4	1.14217e-125	0.366999	0.697	0.467	2.69768e-121	SGMS2
4	1.39581e-125	0.407327	0.84	0.691	3.29677e-121	MLXIP
4	1.50372e-125	0.467137	0.905	0.786	3.55164e-121	ZMAT3
4	3.09393e-125	0.467334	0.639	0.384	7.30756e-121	LRRC32
4	3.78899e-125	0.824819	0.825	0.727	8.94922e-121	NID2
4	4.5034e-125	0.405386	0.895	0.822	1.06366e-120	WNK1
4	6.7787e-125	0.424517	0.986	0.982	1.60106e-120	ACTR2
4	1.08155e-124	0.432905	1	0.999	2.55451e-120	BSG
4	1.70053e-124	0.369434	0.746	0.515	4.01648e-120	AGRN
4	2.31823e-124	0.401772	0.826	0.675	5.47543e-120	NOTCH2
4	7.04057e-124	0.379174	0.685	0.444	1.66291e-119	CACNA2D1
4	8.05772e-124	0.577877	0.851	0.717	1.90315e-119	DKK3
4	8.77837e-124	0.391288	0.74	0.514	2.07336e-119	CCPG1
4	8.81043e-124	0.375664	0.868	0.749	2.08094e-119	HECTD1
4	1.36551e-123	0.394435	0.94	0.891	3.22519e-119	SHISA5
4	1.74939e-123	0.368168	0.824	0.667	4.13189e-119	FAM234A
4	2.32314e-123	0.435288	0.952	0.915	5.48703e-119	CLIC4
4	6.49704e-123	0.439615	0.899	0.813	1.53454e-118	MYOF
4	7.4265e-123	0.409664	0.933	0.868	1.75406e-118	LASP1
4	1.88387e-122	0.44492	0.916	0.798	4.44952e-118	MAML2
4	2.07135e-122	0.399846	0.818	0.663	4.89233e-118	SPTLC2
4	7.86838e-122	0.396064	0.941	0.883	1.85843e-117	KDM5B
4	1.16684e-121	0.39488	0.891	0.796	2.75596e-117	DICER1
4	1.27861e-121	0.29694	0.618	0.362	3.01995e-117	DGCR2
4	1.84845e-121	0.383053	0.893	0.803	4.36585e-117	NCKAP1
4	1.94936e-121	0.83104	0.759	0.562	4.6042e-117	SLC20A1
4	3.7612e-121	0.53676	0.998	1	8.88359e-117	RTN4
4	4.31155e-121	0.343825	0.779	0.597	1.01834e-116	GCN1
4	4.78963e-121	0.415807	0.798	0.612	1.13126e-116	ANKLE2
4	5.66555e-121	0.399334	0.943	0.892	1.33815e-116	CTTN
4	7.95299e-121	0.395884	0.951	0.928	1.87842e-116	RDH11
4	9.13557e-121	0.446603	0.8	0.621	2.15773e-116	CHSY1
4	1.72388e-120	0.321759	0.759	0.552	4.07162e-116	UBE4A
4	2.13082e-120	0.430555	0.7	0.489	5.03279e-116	PVR
4	3.19289e-120	0.4604	0.802	0.652	7.54129e-116	PTK7
4	6.47913e-120	0.37592	0.817	0.674	1.53031e-115	NBAS
4	7.39756e-120	0.756622	0.993	0.98	1.74723e-115	CCDC80
4	1.58998e-119	0.507303	0.851	0.703	3.75537e-115	FBLN2
4	2.44414e-119	0.40439	0.987	0.977	5.77282e-115	GTF2I
4	4.18356e-119	0.321011	0.698	0.458	9.88114e-115	SLC33A1
4	1.02551e-118	0.339317	0.68	0.436	2.42215e-114	SLC26A2
4	1.37628e-118	0.41273	0.921	0.875	3.25064e-114	DNAJB11
4	2.21368e-118	0.312543	0.528	0.276	5.2285e-114	P3H2
4	7.45633e-118	0.443124	0.947	0.92	1.76111e-113	CAPN2
4	1.06998e-117	0.389467	0.664	0.428	2.52718e-113	ALDH1L2
4	1.33712e-117	0.438638	0.809	0.637	3.15813e-113	CDK6
4	3.9286e-117	0.552169	0.767	0.589	9.27896e-113	KCNK6
4	4.28187e-117	0.37104	0.933	0.908	1.01134e-112	PGM3
4	1.49645e-116	0.353709	0.745	0.527	3.53447e-112	PCNX4
4	3.70704e-116	0.392893	0.84	0.718	8.75565e-112	TMEM41B
4	4.46156e-116	0.406325	0.547	0.274	1.05378e-111	AUXG01000058.1
4	5.59851e-116	0.334013	0.663	0.423	1.32231e-111	LNPEP
4	5.64892e-115	0.513024	0.925	0.849	1.33422e-110	DHCR24
4	3.43242e-114	0.347958	0.787	0.631	8.10702e-110	ALDH18A1
4	3.58992e-114	0.495328	0.869	0.731	8.47903e-110	SKIL
4	8.87301e-114	0.615851	0.668	0.441	2.09572e-109	SLC2A1
4	1.35481e-113	0.37072	0.888	0.791	3.19992e-109	FGFR1
4	1.43299e-113	0.487105	0.955	0.941	3.38457e-109	YIPF5
4	2.19851e-113	0.402716	0.774	0.595	5.19266e-109	SDC4
4	9.78736e-113	0.345607	0.851	0.742	2.31168e-108	NPEPPS
4	3.21563e-112	0.348875	0.755	0.578	7.59499e-108	NCLN
4	3.80802e-112	0.48579	0.978	0.945	8.99416e-108	ITM2C
4	9.15117e-112	0.624884	0.853	0.738	2.16142e-107	FRMD6
4	2.67645e-111	0.350248	0.77	0.599	6.3215e-107	SPG7
4	3.24502e-111	0.336345	0.832	0.721	7.66442e-107	DERL1
4	3.63732e-111	0.288747	0.615	0.378	8.59098e-107	CD99L2
4	4.89153e-111	0.401407	0.981	0.976	1.15533e-106	FARP1
4	1.53845e-110	0.35918	0.855	0.743	3.63367e-106	ANKRD17
4	2.21888e-110	0.364028	0.81	0.655	5.24077e-106	VARS
4	4.7797e-110	0.42103	0.711	0.481	1.12892e-105	SLC5A3
4	1.57126e-109	0.371435	0.839	0.711	3.71117e-105	ZNF638
4	2.11099e-109	0.330327	0.694	0.483	4.98595e-105	PLXNA1
4	2.41896e-109	0.35042	0.827	0.718	5.71333e-105	SRPRA
4	3.60856e-109	0.359951	0.916	0.89	8.52307e-105	DYNC1LI2
4	4.70222e-109	0.379884	0.836	0.703	1.11062e-104	ATP2C1
4	6.23728e-109	0.445279	0.946	0.895	1.47318e-104	TIMP2
4	7.30376e-109	0.373424	0.852	0.725	1.72508e-104	DNAJC3
4	1.68361e-108	0.355882	0.888	0.829	3.97651e-104	SGCB
4	1.88109e-108	0.381172	0.976	0.951	4.44294e-104	TNPO1
4	3.26641e-108	0.342012	0.663	0.436	7.71495e-104	GALNT7
4	3.54482e-108	0.335244	0.799	0.652	8.37251e-104	ITFG1
4	3.80942e-108	0.365271	0.931	0.893	8.99746e-104	SMARCA4
4	4.04249e-108	0.359681	0.796	0.655	9.54795e-104	TM7SF3
4	4.13428e-108	0.506644	0.903	0.865	9.76476e-104	MICA
4	4.34584e-108	0.344794	0.852	0.736	1.02644e-103	RNF213
4	8.24775e-108	0.340682	0.696	0.495	1.94803e-103	OSTM1
4	9.45164e-108	0.290373	0.627	0.394	2.23238e-103	H6PD
4	1.41967e-107	0.360921	0.869	0.772	3.35312e-103	ERP44
4	1.65114e-107	0.63784	0.869	0.76	3.89984e-103	LMO7
4	4.01676e-107	0.342536	0.728	0.516	9.48719e-103	SMG1
4	4.82363e-107	0.3699	0.844	0.755	1.13929e-102	PIGS
4	7.64774e-107	0.475856	0.554	0.323	1.80632e-102	TRPV2
4	1.6003e-106	0.295458	0.678	0.453	3.77975e-102	NACC2
4	1.72759e-106	0.37014	0.79	0.624	4.0804e-102	ARID1B
4	2.56952e-106	0.333342	0.768	0.623	6.06896e-102	C6orf89
4	4.66845e-106	0.365254	0.773	0.599	1.10264e-101	FZD6
4	2.02943e-105	0.35349	0.926	0.868	4.79332e-101	TTC37
4	3.87944e-105	0.358624	0.929	0.884	9.16284e-101	CTNNA1
4	1.14976e-104	0.33396	0.873	0.765	2.71561e-100	USP34
4	2.00469e-104	0.306012	0.625	0.404	4.73487e-100	WFS1
4	3.45825e-104	0.276267	0.656	0.415	8.16804e-100	MON2
4	4.62453e-104	0.533761	0.794	0.635	1.09227e-99	CD248
4	7.12399e-104	0.396588	0.662	0.436	1.68261e-99	ABCA1
4	7.72963e-104	0.372274	0.959	0.918	1.82566e-99	CUX1
4	1.45596e-103	0.316022	0.801	0.615	3.43883e-99	KIDINS220
4	1.69469e-103	0.326882	0.661	0.437	4.00269e-99	AGO3
4	2.49488e-103	0.335854	0.853	0.727	5.89266e-99	TM9SF2
4	3.08846e-103	0.346557	0.758	0.595	7.29462e-99	CDC42BPA
4	3.17739e-103	0.352656	0.803	0.662	7.50467e-99	BACE1
4	3.56436e-103	0.494098	0.962	0.93	8.41867e-99	ACLY
4	4.90437e-103	0.359	0.778	0.623	1.15836e-98	ATM
4	6.38808e-103	0.366371	0.966	0.939	1.5088e-98	TMEM165
4	6.94708e-103	0.354597	0.836	0.703	1.64083e-98	PICALM
4	9.59312e-103	0.305589	0.758	0.578	2.2658e-98	ATL3
4	1.21985e-102	0.319935	0.719	0.511	2.88116e-98	FAM20B
4	1.27531e-102	0.495624	0.975	0.94	3.01215e-98	ASCC3
4	1.7409e-102	0.356378	0.903	0.834	4.11183e-98	TRIP12
4	2.59424e-102	0.47945	0.972	0.959	6.12734e-98	HIF1A
4	3.48304e-102	0.508913	0.976	0.945	8.22658e-98	ACTN4
4	4.11754e-102	0.329303	0.679	0.47	9.72521e-98	PHLDB1
4	5.07199e-102	0.324368	0.709	0.504	1.19795e-97	LRP11
4	5.65106e-102	0.345248	0.998	0.998	1.33472e-97	TMED9
4	1.34966e-101	0.838714	0.835	0.7	3.18775e-97	MASP1
4	1.6042e-101	0.3731	0.902	0.832	3.78897e-97	N4BP2L2
4	1.6312e-101	0.396089	0.906	0.848	3.85273e-97	EVI5
4	1.83578e-101	0.329577	0.77	0.607	4.33593e-97	TMX3
4	3.41827e-101	0.364952	0.803	0.663	8.0736e-97	TTYH3
4	3.56338e-101	0.318293	0.749	0.57	8.41635e-97	TMEM43
4	1.66699e-100	0.336031	0.838	0.722	3.93727e-96	CTNND1
4	1.97191e-100	0.342401	0.82	0.676	4.65745e-96	BAZ2A
4	2.39016e-100	0.342234	0.736	0.566	5.64531e-96	GAA
4	3.66226e-100	0.383591	0.839	0.713	8.64988e-96	SLC44A2
4	3.98416e-100	0.364078	0.991	0.98	9.41019e-96	EIF3A
4	1.08259e-99	0.794266	0.955	0.904	2.55696e-95	CD44
4	1.09743e-99	0.336169	0.8	0.649	2.59202e-95	MIA3
4	1.54454e-99	0.391475	0.826	0.735	3.64805e-95	MINDY2
4	1.56537e-99	0.358444	0.999	1	3.69724e-95	CD81
4	2.29251e-99	0.420028	0.865	0.732	5.41467e-95	NAV1
4	2.85296e-99	0.356514	0.868	0.773	6.7384e-95	NUFIP2
4	4.25574e-99	0.304708	0.999	1	1.00516e-94	EEF2
4	6.27723e-99	0.297099	0.643	0.414	1.48262e-94	TTC14
4	7.84341e-99	0.36486	0.949	0.891	1.85253e-94	BPTF
4	8.52352e-99	0.333591	0.981	0.984	2.01317e-94	SEPTIN2
4	1.02103e-98	0.297776	0.702	0.5	2.41157e-94	SLC12A4
4	1.08856e-98	0.427284	0.883	0.817	2.57108e-94	PAPSS2
4	1.50429e-98	0.276081	0.65	0.436	3.55297e-94	TMBIM1
4	1.56882e-98	0.306825	0.991	0.995	3.7054e-94	SON
4	1.80938e-98	0.383412	0.755	0.573	4.27358e-94	COL4A5
4	2.01143e-98	0.342337	0.997	0.994	4.75079e-94	DDX5
4	2.28254e-98	1.40136	0.714	0.498	5.39112e-94	SPON2
4	2.68725e-98	0.434493	0.945	0.913	6.34702e-94	GALNT1
4	4.16046e-98	0.459524	0.952	0.922	9.82658e-94	DHCR7
4	4.47961e-98	0.426343	0.714	0.468	1.05804e-93	SYNPO
4	5.31969e-98	0.336805	0.814	0.676	1.25646e-93	SUGP2
4	5.5104e-98	0.278686	0.633	0.402	1.3015e-93	CPLANE1
4	6.63817e-98	0.515194	0.964	0.906	1.56787e-93	CAVIN1
4	6.76558e-98	0.412554	0.802	0.642	1.59796e-93	CADM1
4	9.41914e-98	0.343544	0.826	0.687	2.22471e-93	PIK3C2A
4	1.05489e-97	0.334769	0.858	0.765	2.49154e-93	STT3A
4	5.15304e-97	0.426238	0.77	0.603	1.2171e-92	GAS6
4	6.84217e-97	0.350116	0.871	0.778	1.61605e-92	TRIP11
4	7.75312e-97	0.296726	0.616	0.38	1.83121e-92	MANBA
4	7.89164e-97	0.301446	0.715	0.542	1.86393e-92	TMEM184B
4	9.4535e-97	0.370552	0.948	0.905	2.23282e-92	MAP4K4
4	1.04713e-96	0.610599	0.736	0.522	2.47322e-92	GDF6
4	1.07931e-96	0.385258	0.839	0.744	2.54922e-92	MBNL2
4	1.18893e-96	0.411359	0.758	0.594	2.80813e-92	TRAM2
4	1.22415e-96	0.342253	0.869	0.776	2.89132e-92	CDC42BPB
4	3.17231e-96	0.26564	0.594	0.372	7.49268e-92	SLC2A10
4	3.23581e-96	0.482101	0.738	0.571	7.64265e-92	DDR2
4	3.43095e-96	0.528978	0.871	0.802	8.10357e-92	HERPUD1
4	3.59644e-96	0.260065	0.576	0.347	8.49443e-92	RETREG3
4	4.19707e-96	0.339576	0.745	0.569	9.91306e-92	DAG1
4	4.8769e-96	0.283147	0.577	0.34	1.15187e-91	CLCN5
4	4.90695e-96	0.372367	0.984	0.982	1.15897e-91	SPCS3
4	6.4038e-96	0.33871	0.854	0.774	1.51251e-91	GOLT1B
4	9.63279e-96	0.557668	1	1	2.27517e-91	CALD1
4	1.04335e-95	0.608443	0.947	0.912	2.46428e-91	UACA
4	1.63752e-95	0.349024	0.896	0.846	3.86766e-91	ZNF207
4	1.70643e-95	0.334332	0.828	0.701	4.03042e-91	DNAJB14
4	1.72767e-95	0.338178	0.845	0.733	4.08059e-91	CAND1
4	2.08087e-95	0.272451	0.653	0.44	4.9148e-91	ESYT2
4	2.29682e-95	0.294595	0.677	0.474	5.42487e-91	AKAP11
4	2.78792e-95	0.744202	0.54	0.3	6.58478e-91	CDKN2B
4	3.49979e-95	0.295902	0.758	0.611	8.26616e-91	GALNT11
4	4.1847e-95	0.316133	0.737	0.552	9.88384e-91	KMT2C
4	4.85551e-95	0.318911	0.809	0.672	1.14682e-90	B4GALT1
4	1.07777e-94	0.325496	0.815	0.681	2.54558e-90	ASH1L
4	1.78239e-94	0.360505	0.656	0.442	4.20983e-90	TENM3
4	2.1618e-94	0.30046	0.755	0.583	5.10596e-90	MIB1
4	2.67e-94	0.308488	0.754	0.605	6.30627e-90	ATF6
4	2.87108e-94	0.320843	0.512	0.28	6.7812e-90	ATP7B
4	3.2742e-94	0.323742	0.843	0.739	7.73333e-90	KLC1
4	3.55407e-94	0.33692	0.83	0.71	8.39435e-90	MED13L
4	3.61965e-94	0.455772	0.951	0.936	8.54924e-90	MSN
4	4.10701e-94	0.853965	0.983	0.956	9.70036e-90	GJA1
4	6.1322e-94	0.61289	0.997	0.998	1.44836e-89	MT-ND1
4	1.18787e-93	1.52281	0.809	0.759	2.80564e-89	TIMP3
4	2.18092e-93	0.337806	0.74	0.554	5.15111e-89	PTPN14
4	2.76565e-93	0.338947	0.737	0.574	6.53219e-89	NIBAN2
4	2.97107e-93	0.329113	0.895	0.841	7.01738e-89	ADD1
4	3.02822e-93	0.390884	0.868	0.799	7.15234e-89	ARID3A
4	4.48014e-93	0.463178	0.795	0.662	1.05816e-88	CLMP
4	6.36914e-93	0.346743	0.869	0.794	1.50433e-88	SRPRB
4	9.80292e-93	0.378269	0.823	0.713	2.31535e-88	PHTF2
4	9.8406e-93	0.365058	0.887	0.831	2.32425e-88	EHD2
4	1.55942e-92	0.336821	0.657	0.438	3.68319e-88	APBB2
4	2.22938e-92	0.303886	0.693	0.512	5.26557e-88	POFUT1
4	2.41957e-92	0.442133	0.82	0.681	5.71479e-88	DLC1
4	3.37511e-92	0.443715	0.922	0.905	7.97167e-88	HLA-C
4	3.82776e-92	0.317997	0.755	0.63	9.04079e-88	NCSTN
4	3.948e-92	0.479634	0.689	0.466	9.32479e-88	SIPA1L1
4	3.97594e-92	0.277132	0.611	0.399	9.39078e-88	SLC39A9
4	6.59305e-92	0.314764	0.747	0.563	1.55721e-87	ZMYM2
4	8.37893e-92	0.469879	0.777	0.65	1.97902e-87	MDM2
4	1.15821e-91	0.353849	0.901	0.836	2.73558e-87	CHD2
4	2.1494e-91	0.315228	0.752	0.589	5.07668e-87	ERC1
4	3.06405e-91	0.46637	0.418	0.202	7.23698e-87	WNT5A
4	3.09576e-91	0.415168	0.85	0.754	7.31187e-87	SDC3
4	3.29456e-91	0.288801	0.658	0.454	7.78142e-87	TMEM131
4	3.69133e-91	0.307214	0.753	0.599	8.71856e-87	JAM3
4	4.43403e-91	0.342565	0.866	0.8	1.04727e-86	TMED5
4	8.29065e-91	0.349946	0.876	0.791	1.95817e-86	RERE
4	1.38097e-90	0.304259	0.685	0.505	3.26171e-86	ZDHHC7
4	1.8778e-90	0.325177	0.847	0.728	4.43518e-86	NIPBL
4	2.03693e-90	0.256573	0.639	0.413	4.81102e-86	LRP6
4	3.89726e-90	0.327186	0.791	0.663	9.20493e-86	IBTK
4	5.07431e-90	0.296837	0.672	0.474	1.1985e-85	INTS6
4	6.30361e-90	0.315615	0.854	0.747	1.48885e-85	STAT3
4	6.96804e-90	0.294933	0.753	0.591	1.64578e-85	ECPAS
4	1.33397e-89	0.306908	0.824	0.706	3.15071e-85	USP9X
4	1.48448e-89	0.47882	0.577	0.353	3.5062e-85	CARMN
4	1.84734e-89	0.37142	0.833	0.73	4.36323e-85	PRKCI
4	2.80652e-89	0.320206	0.826	0.721	6.62872e-85	TMCO3
4	3.42509e-89	0.371914	0.861	0.743	8.08972e-85	MBNL1
4	3.43197e-89	0.568685	0.857	0.749	8.10598e-85	PDGFRA
4	8.8618e-89	0.273407	0.676	0.483	2.09307e-84	HERC1
4	1.153e-88	0.370046	0.911	0.877	2.72326e-84	GOLM1
4	1.7789e-88	0.608726	0.642	0.434	4.20158e-84	ANGPTL4
4	2.90313e-88	0.340424	0.688	0.495	6.85691e-84	FAM126A
4	3.0882e-88	0.319124	0.822	0.706	7.29403e-84	SREBF2
4	7.12572e-88	0.265	0.653	0.455	1.68302e-83	FOCAD
4	8.19903e-88	0.28196	0.71	0.523	1.93653e-83	SNX14
4	9.80104e-88	0.429117	0.975	0.965	2.31491e-83	TLN1
4	1.26681e-87	0.327638	0.892	0.852	2.99209e-83	FAM3C
4	1.9095e-87	0.32278	0.756	0.62	4.51004e-83	SLC35E1
4	2.01787e-87	0.263692	0.65	0.435	4.76601e-83	ATP6V0A1
4	2.04508e-87	0.374835	0.755	0.587	4.83028e-83	SYNE1
4	2.1792e-87	0.297702	0.706	0.537	5.14705e-83	SMPD1
4	2.91126e-87	0.281213	0.654	0.461	6.8761e-83	PEAK1
4	3.73167e-87	0.30954	0.647	0.449	8.81383e-83	HACD2
4	6.03265e-87	0.359739	0.732	0.544	1.42485e-82	SACS
4	6.75975e-87	0.485636	0.952	0.937	1.59659e-82	TCAF1
4	7.65588e-87	0.283186	0.495	0.275	1.80824e-82	COL16A1
4	1.65711e-86	0.489778	0.979	0.969	3.91392e-82	SEPTIN11
4	2.31953e-86	0.324134	0.613	0.404	5.47849e-82	GALNT6
4	3.0463e-86	0.315771	0.762	0.647	7.19507e-82	CLPTM1
4	3.25892e-86	0.281477	0.638	0.429	7.69725e-82	HCG18
4	4.98094e-86	0.928601	0.805	0.662	1.17645e-81	PDPN
4	5.89003e-86	0.311032	0.811	0.727	1.39117e-81	TMEM248
4	1.33777e-85	0.32608	0.68	0.488	3.15967e-81	RSRP1
4	1.73574e-85	0.299355	0.757	0.625	4.09964e-81	TPP1
4	1.80085e-85	0.315366	0.933	0.892	4.25344e-81	SCAF11
4	2.32459e-85	0.28432	0.697	0.522	5.49045e-81	MAVS
4	2.56065e-85	0.308336	0.985	0.985	6.048e-81	PRRC2C
4	3.38322e-85	0.298592	0.757	0.613	7.99083e-81	CCDC47
4	4.00766e-85	0.453402	0.647	0.458	9.46569e-81	SLC2A3
4	7.74674e-85	0.285966	0.72	0.564	1.8297e-80	SEC23IP
4	8.34044e-85	0.254487	0.607	0.388	1.96993e-80	AC005261.1
4	1.02485e-84	0.480473	0.985	0.985	2.4206e-80	CYP51A1
4	1.05677e-84	0.368523	0.738	0.55	2.49599e-80	ECM1
4	1.36018e-84	0.291893	0.712	0.523	3.21262e-80	VPS13C
4	1.85817e-84	0.289669	0.657	0.467	4.38882e-80	LIPA
4	3.46921e-84	0.308803	0.796	0.676	8.19393e-80	TNFRSF10B
4	3.76498e-84	0.461819	0.818	0.71	8.89252e-80	HIPK2
4	7.72212e-84	0.294975	0.708	0.542	1.82389e-79	GPATCH2L
4	7.85567e-84	0.368109	0.784	0.653	1.85543e-79	MYADM
4	1.2864e-83	0.545022	0.822	0.659	3.03835e-79	ITGA3
4	1.85047e-83	0.300656	0.792	0.664	4.37063e-79	YTHDF3
4	8.24236e-83	0.279783	0.681	0.517	1.94676e-78	ERLIN2
4	9.65853e-83	0.904285	0.921	0.877	2.28125e-78	MME
4	1.01701e-82	0.297931	0.744	0.584	2.40208e-78	HERC4
4	1.45199e-82	0.345631	0.825	0.717	3.42945e-78	ACSL4
4	1.65453e-82	0.340673	0.997	0.999	3.90783e-78	UBC
4	2.55296e-82	0.407364	0.991	0.988	6.02983e-78	SQLE
4	2.7787e-82	0.379851	0.899	0.845	6.563e-78	SC5D
4	3.10692e-82	0.352198	0.626	0.414	7.33823e-78	DCBLD1
4	5.6433e-82	0.322653	0.86	0.803	1.33289e-77	HLA-E
4	7.78781e-82	0.299921	0.758	0.611	1.8394e-77	ZBTB1
4	8.66856e-82	0.347849	0.93	0.927	2.04743e-77	AHCYL1
4	1.14214e-81	0.284921	0.635	0.44	2.69761e-77	STON1
4	1.42291e-81	0.350633	0.97	0.935	3.36076e-77	ANKRD11
4	1.86921e-81	0.271886	0.753	0.609	4.41489e-77	NISCH
4	2.33216e-81	0.299673	0.916	0.891	5.50832e-77	SND1
4	3.10369e-81	0.33411	0.942	0.893	7.33062e-77	SMARCA1
4	3.22597e-81	0.281941	0.723	0.579	7.61942e-77	HEATR5A
4	6.27965e-81	0.485579	0.594	0.386	1.48319e-76	SLC7A2
4	6.38165e-81	0.366086	0.874	0.795	1.50728e-76	SEZ6L2
4	9.47013e-81	0.304558	0.625	0.418	2.23675e-76	TNS1
4	1.54669e-80	0.303204	0.963	0.967	3.65313e-76	TMED2
4	1.55186e-80	0.397721	0.849	0.787	3.66535e-76	SLC16A3
4	1.63319e-80	0.276511	0.667	0.478	3.85742e-76	SLC22A17
4	1.86113e-80	0.260546	0.576	0.375	4.39579e-76	PBXIP1
4	2.5895e-80	0.256516	0.599	0.395	6.11613e-76	MGA
4	3.76514e-80	0.304786	0.843	0.767	8.89289e-76	MGAT1
4	5.40589e-80	0.294125	0.647	0.455	1.27682e-75	LENG8
4	5.72139e-80	0.337287	0.836	0.744	1.35134e-75	SDC2
4	6.13273e-80	0.536122	1	0.999	1.44849e-75	MT-CO1
4	7.3903e-80	0.273976	0.769	0.635	1.74551e-75	TMEM33
4	8.15243e-80	0.337997	0.711	0.539	1.92552e-75	ATP13A3
4	1.03662e-79	0.289356	0.755	0.6	2.44839e-75	GTF3C1
4	1.15915e-79	0.266234	0.71	0.565	2.73779e-75	SEC24A
4	1.17517e-79	0.259481	0.69	0.512	2.77564e-75	PSME4
4	1.24639e-79	0.577376	0.997	0.996	2.94385e-75	MT-ND2
4	1.9397e-79	0.298439	0.798	0.709	4.58137e-75	TMEM214
4	2.5955e-79	0.423259	0.805	0.691	6.13031e-75	SMURF2
4	2.69062e-79	0.288191	0.685	0.528	6.35498e-75	CASK
4	3.93048e-79	0.336632	0.8	0.692	9.28339e-75	CD47
4	4.06097e-79	0.318396	0.92	0.897	9.59161e-75	DBN1
4	4.44219e-79	0.299173	0.648	0.482	1.0492e-74	NIPAL3
4	4.45798e-79	0.323327	0.669	0.499	1.05293e-74	ST5
4	4.94922e-79	0.250607	0.66	0.465	1.16896e-74	VPS53
4	5.0858e-79	1.10437	0.427	0.223	1.20122e-74	AQP1
4	6.56512e-79	0.324455	0.881	0.838	1.55062e-74	RO60
4	6.68129e-79	0.306425	0.57	0.365	1.57805e-74	SPRY4
4	9.92354e-79	0.394756	0.861	0.761	2.34384e-74	PALM2-AKAP2
4	1.01046e-78	0.269092	0.642	0.46	2.3866e-74	GBA
4	1.17378e-78	0.408854	0.808	0.645	2.77235e-74	MICAL2
4	1.20457e-78	0.276227	0.657	0.484	2.84506e-74	HGSNAT
4	1.42141e-78	0.318645	0.764	0.628	3.35723e-74	MYO9B
4	1.77968e-78	0.321623	0.822	0.724	4.20343e-74	CLIP1
4	2.15318e-78	0.315358	0.901	0.844	5.08559e-74	DDX3X
4	2.4146e-78	0.338179	0.908	0.876	5.70304e-74	IARS
4	3.11324e-78	0.257828	0.524	0.315	7.35317e-74	PAG1
4	3.48133e-78	0.295542	0.74	0.594	8.22254e-74	MGAT2
4	3.55556e-78	0.2715	0.647	0.458	8.39787e-74	TSPAN9
4	4.53774e-78	0.525747	0.852	0.782	1.07177e-73	AMIGO2
4	5.44533e-78	0.527009	0.362	0.174	1.28613e-73	SYPL2
4	7.45098e-78	0.312882	0.986	0.986	1.75985e-73	CYB5R3
4	7.72694e-78	0.617096	0.512	0.304	1.82503e-73	OLR1
4	8.2084e-78	0.427188	0.582	0.383	1.93874e-73	TFRC
4	8.90525e-78	0.330917	0.927	0.94	2.10333e-73	ERLEC1
4	1.75343e-77	0.329518	0.926	0.897	4.14142e-73	IGF2BP1
4	2.37593e-77	0.31834	0.929	0.913	5.61171e-73	ARMCX3
4	3.57781e-77	0.389026	0.913	0.855	8.45043e-73	WLS
4	4.28141e-77	0.305513	0.822	0.718	1.01123e-72	PACSIN2
4	4.57633e-77	0.337196	0.981	0.981	1.08088e-72	LRPAP1
4	6.42739e-77	0.322177	0.71	0.58	1.51809e-72	DNASE1L1
4	7.42347e-77	0.33642	0.723	0.546	1.75335e-72	AASS
4	7.84398e-77	0.537989	0.644	0.478	1.85267e-72	KCTD12
4	1.09343e-76	0.277826	0.798	0.692	2.58258e-72	PDCD6IP
4	1.12813e-76	0.316209	0.985	0.973	2.66454e-72	KPNB1
4	1.18662e-76	0.257324	0.599	0.408	2.80269e-72	PLPPR2
4	2.0502e-76	0.424026	0.756	0.581	4.84236e-72	ITGA11
4	2.34438e-76	0.289855	0.715	0.562	5.5372e-72	TRIM56
4	2.74765e-76	0.338187	0.946	0.932	6.48967e-72	EPRS
4	2.91184e-76	0.316785	0.361	0.172	6.87748e-72	LAMA2
4	4.96583e-76	0.258893	0.683	0.509	1.17288e-71	APC
4	5.17388e-76	0.270174	0.738	0.615	1.22202e-71	ELP2
4	5.64751e-76	0.287905	0.773	0.64	1.33389e-71	HEXA
4	6.6741e-76	0.320515	0.878	0.818	1.57636e-71	MYCBP2
4	1.02661e-75	0.296925	0.777	0.629	2.42476e-71	NUMB
4	1.2457e-75	0.300494	0.594	0.4	2.94223e-71	BHLHE40
4	1.38762e-75	0.282135	0.701	0.532	3.27741e-71	CDK13
4	1.47339e-75	0.288271	0.752	0.632	3.48001e-71	CCDC186
4	1.50182e-75	0.265083	0.74	0.597	3.54716e-71	OSBP
4	2.5212e-75	0.285186	0.843	0.729	5.95483e-71	NSD1
4	2.7231e-75	0.277736	0.758	0.628	6.43168e-71	AGPAT3
4	3.15549e-75	0.282474	0.8	0.69	7.45295e-71	USP47
4	4.832e-75	0.286196	0.901	0.88	1.14127e-70	YME1L1
4	5.28816e-75	0.635616	0.979	0.99	1.24901e-70	IGFBP7
4	5.32756e-75	0.293588	0.978	0.982	1.25832e-70	CSNK1A1
4	5.71316e-75	0.278604	0.551	0.341	1.34939e-70	HOXB3
4	7.76735e-75	0.27417	0.691	0.527	1.83457e-70	CAMSAP2
4	8.3262e-75	0.417284	0.892	0.835	1.96657e-70	PDLIM5
4	8.808e-75	0.270617	0.65	0.48	2.08036e-70	SLC17A5
4	9.12975e-75	0.342611	0.934	0.936	2.15636e-70	TMED3
4	9.55208e-75	0.294973	0.663	0.496	2.25611e-70	MINPP1
4	1.14071e-74	0.264737	0.724	0.567	2.69425e-70	HELZ
4	1.51565e-74	0.261501	0.671	0.5	3.57981e-70	WASHC4
4	2.61584e-74	0.289936	0.754	0.627	6.17835e-70	ARHGEF12
4	3.34895e-74	0.28026	0.751	0.621	7.90988e-70	UBA6
4	3.5715e-74	0.282755	0.757	0.614	8.43554e-70	PIEZO1
4	4.86494e-74	0.284888	0.672	0.506	1.14905e-69	PRICKLE2
4	4.93852e-74	0.369626	0.52	0.322	1.16643e-69	SPTBN2
4	6.00285e-74	0.291664	0.822	0.729	1.41781e-69	KPNA6
4	7.67141e-74	0.302229	0.727	0.595	1.81191e-69	CERCAM
4	1.34257e-73	0.516678	0.699	0.502	3.17103e-69	STC2
4	2.03488e-73	0.29655	0.851	0.788	4.80618e-69	TMF1
4	3.48513e-73	0.279064	0.71	0.544	8.23152e-69	POGLUT3
4	4.12719e-73	0.376529	0.672	0.467	9.74802e-69	PCDH7
4	4.47229e-73	0.356117	0.848	0.752	1.05631e-68	BACH1
4	5.94791e-73	0.261755	0.773	0.64	1.40484e-68	LONP2
4	7.65403e-73	0.287796	0.72	0.586	1.80781e-68	AMOTL1
4	7.95818e-73	0.509697	0.999	0.999	1.87964e-68	MT-ATP6
4	8.21095e-73	0.350723	0.776	0.627	1.93934e-68	SLC38A1
4	8.33844e-73	0.255832	0.681	0.517	1.96946e-68	STAT2
4	9.55265e-73	0.26469	0.667	0.504	2.25624e-68	ARSA
4	1.12451e-72	0.550031	0.936	0.941	2.65597e-68	CCN1
4	1.28487e-72	0.260979	0.71	0.562	3.03473e-68	ETNK1
4	1.37124e-72	0.279267	0.72	0.594	3.23873e-68	GGCX
4	1.67014e-72	0.297918	0.852	0.781	3.9447e-68	ACO1
4	1.77242e-72	0.287845	0.865	0.809	4.18628e-68	GOLGA2
4	1.90231e-72	0.316633	0.76	0.601	4.49307e-68	PHLDB2
4	2.08635e-72	0.266624	0.717	0.585	4.92774e-68	TM9SF4
4	2.11284e-72	0.289272	0.924	0.884	4.99032e-68	BOD1L1
4	2.49154e-72	0.332205	0.513	0.321	5.88478e-68	ADAMTS9
4	3.66324e-72	0.481141	0.835	0.762	8.6522e-68	MAN1A1
4	7.43582e-72	0.272797	0.835	0.7	1.75627e-67	SETD5
4	1.43279e-71	0.273453	0.697	0.539	3.38412e-67	MFSD12
4	2.42452e-71	0.26165	0.724	0.593	5.72648e-67	EFCAB14
4	2.64506e-71	0.282706	0.997	0.998	6.24736e-67	CST3
4	3.24538e-71	0.28354	0.99	0.988	7.66526e-67	MTDH
4	3.47109e-71	0.286308	0.936	0.917	8.19837e-67	ERGIC3
4	3.52997e-71	0.349228	0.772	0.647	8.33744e-67	NIN
4	4.09911e-71	0.58102	0.849	0.74	9.68169e-67	DCBLD2
4	4.32002e-71	0.266486	0.753	0.634	1.02034e-66	DCTN5
4	4.59436e-71	0.268877	0.732	0.596	1.08514e-66	WDR26
4	5.87289e-71	0.278563	0.679	0.499	1.38712e-66	PTGFRN
4	6.09425e-71	0.262167	0.715	0.544	1.4394e-66	AHCTF1
4	8.85967e-71	0.282842	0.962	0.952	2.09256e-66	PARVA
4	1.80179e-70	0.267846	0.855	0.775	4.25565e-66	HOOK3
4	2.26036e-70	0.279498	0.89	0.835	5.33875e-66	TMEM123
4	3.77033e-70	0.265755	0.573	0.389	8.90515e-66	EFNB1
4	4.7125e-70	0.272118	0.793	0.694	1.11304e-65	RHOQ
4	5.26e-70	0.51961	0.926	0.893	1.24236e-65	AKAP12
4	7.04119e-70	0.502858	0.933	0.903	1.66306e-65	LMCD1
4	7.32035e-70	0.333416	0.966	0.973	1.72899e-65	KDELR3
4	7.4065e-70	0.267688	0.865	0.818	1.74934e-65	DDB1
4	1.16036e-69	0.630323	0.663	0.528	2.74067e-65	TEK
4	1.638e-69	0.327891	0.908	0.869	3.8688e-65	RBMS1
4	2.62573e-69	0.296258	0.855	0.779	6.20172e-65	EIF3B
4	2.91112e-69	0.270013	0.686	0.544	6.87578e-65	HSPA13
4	2.98881e-69	0.257919	0.71	0.584	7.05928e-65	POMGNT1
4	3.8225e-69	0.268432	0.61	0.445	9.02837e-65	CSGALNACT2
4	4.9875e-69	0.327134	0.552	0.358	1.178e-64	VGLL3
4	5.52177e-69	0.283691	0.718	0.563	1.30419e-64	FOXN3
4	5.80494e-69	0.269532	0.784	0.703	1.37107e-64	SPTLC1
4	6.19629e-69	0.483497	0.786	0.704	1.4635e-64	STOM
4	6.7207e-69	0.301847	0.766	0.658	1.58736e-64	TNS3
4	7.84446e-69	0.260667	0.734	0.589	1.85278e-64	GSK3B
4	9.09765e-69	0.312181	0.827	0.744	2.14877e-64	YAP1
4	1.07755e-68	0.3051	0.565	0.366	2.54507e-64	PURPL
4	1.41761e-68	0.340381	0.59	0.41	3.34826e-64	PDE5A
4	1.55456e-68	0.503468	0.735	0.569	3.67172e-64	ENC1
4	1.61507e-68	0.320764	0.697	0.552	3.81463e-64	SYNGR2
4	1.64573e-68	0.275144	0.846	0.801	3.88706e-64	PIGT
4	2.09618e-68	0.269819	0.822	0.726	4.95097e-64	SPAG9
4	2.26235e-68	0.264385	0.644	0.481	5.34345e-64	MOGS
4	5.31365e-68	0.275099	0.885	0.838	1.25503e-63	DEGS1
4	7.14759e-68	0.264608	0.867	0.837	1.68819e-63	APMAP
4	7.59895e-68	0.271676	0.798	0.683	1.7948e-63	STX16
4	8.21576e-68	0.293071	0.942	0.926	1.94048e-63	UBE2H
4	1.02478e-67	0.611221	0.852	0.752	2.42043e-63	OGFRL1
4	2.43049e-67	0.390191	0.903	0.866	5.74057e-63	KLF6
4	2.61085e-67	0.295083	0.748	0.617	6.16658e-63	PANK3
4	5.4325e-67	0.36817	0.937	0.897	1.2831e-62	FBLN1
4	6.33895e-67	0.254541	0.788	0.685	1.4972e-62	ANO6
4	7.3247e-67	0.287721	0.724	0.589	1.73002e-62	ZCCHC24
4	9.88368e-67	0.413058	0.878	0.794	2.33443e-62	UGCG
4	1.15807e-66	0.298542	0.822	0.745	2.73525e-62	MCL1
4	1.58557e-66	0.344984	0.915	0.859	3.74496e-62	CEP170
4	2.22504e-66	0.281879	0.948	0.942	5.25532e-62	ARCN1
4	2.31147e-66	0.892009	0.592	0.372	5.45946e-62	INHBA
4	2.84198e-66	0.307589	0.575	0.398	6.71247e-62	GAS7
4	2.95935e-66	0.501365	0.775	0.694	6.98969e-62	NES
4	3.10774e-66	0.323337	0.671	0.504	7.34018e-62	TMEM200A
4	3.62234e-66	0.263176	0.819	0.733	8.55561e-62	PDXDC1
4	4.43288e-66	0.420936	0.687	0.508	1.047e-61	NUAK1
4	6.19156e-66	0.273963	0.829	0.757	1.46238e-61	MAN1A2
4	7.33212e-66	0.276523	0.776	0.671	1.73177e-61	C6orf62
4	7.51639e-66	0.756177	0.927	0.904	1.7753e-61	HMGA2
4	1.10212e-65	0.297269	0.929	0.897	2.60309e-61	MXRA7
4	1.14787e-65	0.256318	0.797	0.695	2.71115e-61	MARK3
4	1.32444e-65	0.284289	0.852	0.787	3.12819e-61	ROCK2
4	1.40986e-65	0.253421	0.713	0.59	3.32995e-61	RAB3GAP2
4	1.53322e-65	0.262895	0.722	0.597	3.62131e-61	PPIP5K2
4	1.59699e-65	0.283131	0.846	0.792	3.77192e-61	SCYL1
4	1.71233e-65	0.296395	0.843	0.786	4.04436e-61	SLC52A2
4	2.18122e-65	0.356955	0.723	0.593	5.15183e-61	PERP
4	2.23579e-65	0.259771	0.761	0.65	5.28071e-61	SLC30A5
4	2.67333e-65	1.07555	0.658	0.594	6.31413e-61	EGFL6
4	2.78581e-65	0.405988	0.938	0.921	6.57981e-61	PFKP
4	3.11051e-65	0.389577	0.724	0.58	7.34672e-61	EPAS1
4	3.3222e-65	0.286262	0.752	0.645	7.8467e-61	EHD1
4	3.44171e-65	0.26824	0.779	0.685	8.12899e-61	C5orf15
4	3.64865e-65	0.277456	0.772	0.652	8.61775e-61	KIF1B
4	4.45213e-65	0.338092	0.916	0.895	1.05155e-60	SLC1A5
4	4.7221e-65	0.316677	0.334	0.159	1.11531e-60	HSD17B2
4	7.26005e-65	0.278936	0.731	0.622	1.71475e-60	ERBIN
4	1.60138e-64	0.315892	0.866	0.822	3.78229e-60	PPP3CA
4	1.64438e-64	0.346231	0.924	0.933	3.88385e-60	PON2
4	1.74693e-64	0.263944	0.748	0.628	4.12607e-60	TMEM87A
4	2.20164e-64	0.251386	0.739	0.647	5.20005e-60	TMEM106B
4	2.37315e-64	0.348371	0.768	0.639	5.60514e-60	TGFBR2
4	2.56692e-64	0.258332	0.747	0.617	6.06281e-60	POR
4	3.48814e-64	0.274355	0.864	0.81	8.23863e-60	AP3D1
4	4.86341e-64	0.258502	0.688	0.554	1.14869e-59	NUS1
4	4.93186e-64	0.317718	0.929	0.932	1.16486e-59	IKBIP
4	4.9718e-64	0.33513	0.748	0.626	1.17429e-59	WWC2
4	5.93832e-64	0.316577	0.873	0.846	1.40257e-59	CTSZ
4	6.44591e-64	0.261796	0.65	0.511	1.52246e-59	GPR180
4	7.03122e-64	0.308073	0.65	0.487	1.6607e-59	SESN3
4	1.25114e-63	0.300173	0.859	0.82	2.95507e-59	FAM98A
4	1.36829e-63	0.289096	0.582	0.395	3.23178e-59	MAF
4	1.68114e-63	0.335011	0.603	0.422	3.97067e-59	RUNX1
4	1.72884e-63	0.304466	0.758	0.658	4.08335e-59	GNAI1
4	2.11107e-63	0.404806	0.987	0.98	4.98614e-59	FADS1
4	2.27582e-63	0.261279	0.686	0.524	5.37527e-59	ATP10D
4	2.30918e-63	0.541261	0.539	0.355	5.45405e-59	WNT2
4	2.71476e-63	0.324613	0.802	0.716	6.41199e-59	RAB11FIP1
4	2.88836e-63	0.251922	0.677	0.513	6.82203e-59	SPEN
4	4.53283e-63	0.335289	0.883	0.855	1.07061e-58	MBOAT7
4	4.61557e-63	0.281175	0.694	0.551	1.09015e-58	TMEM132A
4	4.92208e-63	0.320968	0.926	0.911	1.16255e-58	GARS
4	5.99462e-63	0.268741	0.751	0.635	1.41587e-58	VEZT
4	7.55594e-63	0.281363	0.844	0.754	1.78464e-58	KMT2A
4	1.13549e-62	0.609448	0.902	0.869	2.68192e-58	CCN2
4	3.03268e-62	0.375977	0.732	0.625	7.16288e-58	ST3GAL5
4	3.49141e-62	0.279117	0.908	0.875	8.24636e-58	AAK1
4	6.49366e-62	0.255813	0.749	0.64	1.53374e-57	APPBP2
4	6.6148e-62	0.250244	0.743	0.619	1.56235e-57	CEP350
4	2.2033e-61	0.258709	0.758	0.655	5.20397e-57	XIAP
4	2.31272e-61	0.250542	0.75	0.636	5.46241e-57	KIAA2013
4	3.02103e-61	0.271072	0.855	0.783	7.13537e-57	DDX6
4	3.8708e-61	0.58485	0.97	0.953	9.14243e-57	HMGCS1
4	3.99787e-61	0.291136	0.749	0.617	9.44256e-57	SLC25A37
4	4.50911e-61	0.344771	0.733	0.627	1.06501e-56	NID1
4	7.29196e-61	0.307076	0.758	0.66	1.72229e-56	MORC4
4	1.68173e-60	0.260781	0.816	0.765	3.97207e-56	CLPTM1L
4	2.78241e-60	0.373377	0.838	0.748	6.57177e-56	IGFBP4
4	3.71003e-60	0.320941	0.957	0.946	8.76272e-56	PPFIBP1
4	3.76751e-60	0.277019	0.588	0.425	8.89849e-56	ACVR2A
4	5.04135e-60	0.290532	0.928	0.916	1.19072e-55	RTN3
4	5.06562e-60	0.353438	0.478	0.294	1.19645e-55	COL25A1
4	5.48791e-60	0.254056	0.711	0.585	1.29619e-55	SETD2
4	8.55173e-60	0.329221	0.574	0.382	2.01983e-55	NSG1
4	9.64191e-60	0.268682	0.806	0.734	2.27732e-55	PUS7L
4	1.65237e-59	0.318586	0.876	0.814	3.90272e-55	TCF4
4	1.79864e-59	0.25826	0.839	0.763	4.24821e-55	PKN2
4	1.94688e-59	0.253249	0.875	0.844	4.59833e-55	UBA1
4	2.3965e-59	0.296158	0.578	0.395	5.6603e-55	GCNT1
4	4.48823e-59	0.251326	0.806	0.734	1.06008e-54	HK1
4	5.41687e-59	0.254982	0.757	0.643	1.27941e-54	MAP4K3
4	9.63692e-59	0.262285	0.781	0.676	2.27614e-54	ZFYVE16
4	1.05453e-58	0.27747	0.9	0.877	2.49069e-54	HSPA4
4	1.70466e-58	0.29667	0.827	0.75	4.02623e-54	TNRC6B
4	2.47458e-58	0.258111	0.744	0.641	5.84471e-54	ZBTB7A
4	2.48956e-58	0.321912	0.694	0.569	5.8801e-54	IVNS1ABP
4	2.90754e-58	0.292963	0.674	0.522	6.86732e-54	RPS6KA2
4	8.47539e-58	0.251012	0.691	0.559	2.0018e-53	PAM
4	8.77925e-58	0.25736	0.93	0.902	2.07357e-53	SF3B1
4	9.41008e-58	0.354652	0.814	0.724	2.22257e-53	FURIN
4	1.23538e-57	0.331329	0.947	0.958	2.91785e-53	UGP2
4	1.45986e-57	0.397998	0.69	0.552	3.44805e-53	S1PR3
4	1.63292e-57	0.281257	0.908	0.839	3.85679e-53	ARGLU1
4	1.82328e-57	0.279238	0.895	0.884	4.3064e-53	TAF7
4	2.38302e-57	0.257354	0.902	0.861	5.62845e-53	USP22
4	2.64397e-57	0.265247	0.981	0.987	6.24478e-53	LMAN2
4	2.72276e-57	0.292428	0.912	0.886	6.43089e-53	CTNNB1
4	3.61634e-57	0.375117	0.728	0.601	8.54142e-53	DUSP6
4	5.59883e-57	0.309308	0.79	0.697	1.32239e-52	FZD2
4	5.78381e-57	0.283732	0.862	0.821	1.36608e-52	ZFAND5
4	7.92319e-57	0.250398	0.759	0.666	1.87138e-52	SLC35F6
4	1.12509e-56	0.433674	0.95	0.929	2.65736e-52	CDH2
4	4.06337e-56	0.347636	0.977	0.982	9.59727e-52	MANF
4	4.41674e-56	0.253141	0.85	0.815	1.04319e-51	FAM120A
4	1.02748e-55	0.261651	0.733	0.602	2.4268e-51	NCOR2
4	1.45591e-55	0.253493	0.75	0.64	3.43871e-51	MSI2
4	1.69711e-55	0.250692	0.775	0.68	4.00841e-51	CRK
4	1.85952e-55	0.292504	0.897	0.869	4.39199e-51	CCDC88A
4	2.86586e-55	0.259729	0.812	0.756	6.76887e-51	CRELD1
4	5.41483e-55	0.280551	0.891	0.844	1.27893e-50	MYO1C
4	6.29479e-55	0.26608	0.816	0.75	1.48677e-50	PTK2
4	6.96665e-55	0.250158	0.745	0.64	1.64545e-50	TP53BP1
4	9.43374e-55	0.252373	0.763	0.648	2.22815e-50	ZFC3H1
4	1.07885e-54	0.252031	0.872	0.82	2.54814e-50	HSPA9
4	1.53499e-54	0.491338	0.393	0.229	3.6255e-50	ITGA2
4	1.59333e-54	0.257106	0.683	0.542	3.76328e-50	LOXL1
4	1.08087e-53	0.266214	0.821	0.781	2.5529e-49	EML4
4	1.32086e-53	0.297778	0.753	0.659	3.11975e-49	GABARAPL1
4	4.048e-53	0.27009	0.581	0.422	9.56098e-49	SYNM
4	4.08553e-53	0.294376	0.636	0.482	9.64962e-49	HS2ST1
4	4.55235e-53	0.289632	0.7	0.592	1.07522e-48	LINC00632
4	5.37439e-53	0.257633	0.776	0.691	1.26938e-48	CELF1
4	6.65748e-53	0.251941	0.905	0.891	1.57243e-48	LEPROT
4	7.72738e-53	0.270111	0.61	0.448	1.82513e-48	SVEP1
4	1.78473e-52	0.255918	0.822	0.761	4.21535e-48	REST
4	2.30958e-52	0.26259	0.659	0.52	5.455e-48	ARHGAP23
4	5.99163e-52	0.30088	0.758	0.681	1.41516e-47	LSS
4	1.18676e-51	0.259222	0.912	0.891	2.803e-47	ROCK1
4	2.25611e-51	0.292266	0.998	0.999	5.32871e-47	SSR4
4	2.72192e-51	0.290947	0.937	0.935	6.42891e-47	PSMD2
4	3.76153e-51	0.420279	0.739	0.649	8.88435e-47	NT5E
4	3.96332e-51	0.294415	0.942	0.942	9.36097e-47	WDR1
4	5.54438e-51	0.267128	0.865	0.794	1.30953e-46	PACS1
4	1.31823e-50	0.268122	0.999	0.999	3.11354e-46	RABAC1
4	2.71064e-50	0.367973	0.878	0.837	6.40226e-46	PLTP
4	3.26399e-50	0.250494	0.884	0.849	7.70922e-46	SMARCC1
4	3.39729e-50	0.272519	0.649	0.521	8.02406e-46	PTPN13
4	4.02172e-50	0.319069	0.915	0.876	9.49889e-46	PLS3
4	5.32656e-50	0.269965	0.809	0.719	1.25808e-45	GFPT2
4	7.57832e-50	0.44751	0.581	0.429	1.78992e-45	KCNG1
4	1.58233e-49	0.262449	0.486	0.299	3.73729e-45	LRATD2
4	2.18646e-49	0.437066	0.982	0.987	5.1642e-45	MSMO1
4	4.31189e-49	0.254177	0.938	0.922	1.01843e-44	NRDC
4	8.7775e-49	0.289654	0.504	0.35	2.07316e-44	MXRA5
4	2.56267e-48	0.484924	0.869	0.86	6.05277e-44	CTSL
4	3.68183e-48	0.258781	0.985	0.996	8.69611e-44	SEC62
4	6.63878e-48	0.255237	0.683	0.6	1.56801e-43	NDFIP2
4	1.08179e-47	0.303812	0.943	0.951	2.55507e-43	PPIC
4	1.9806e-47	1.07767	0.95	0.923	4.67798e-43	IGFBP5
4	2.39158e-47	0.283698	0.561	0.401	5.64867e-43	MATN2
4	4.88329e-47	0.32714	0.402	0.25	1.15338e-42	LOXL4
4	7.80857e-47	0.264627	0.963	0.979	1.84431e-42	ARL6IP5
4	1.13182e-46	0.337695	0.603	0.487	2.67326e-42	LRRN4
4	2.52727e-46	0.278355	0.616	0.495	5.96916e-42	EPHB2
4	4.13754e-46	0.431546	0.738	0.618	9.77245e-42	PCDH10
4	4.23675e-46	0.316091	0.791	0.716	1.00068e-41	ATP1B1
4	5.1243e-46	0.283725	0.937	0.947	1.21031e-41	ATP1B3
4	6.72752e-46	0.282442	0.933	0.959	1.58897e-41	EMC7
4	6.99152e-46	0.330283	1	1	1.65133e-41	CD63
4	7.18566e-46	0.257986	0.371	0.221	1.69718e-41	PROM1
4	7.92314e-46	0.26662	0.625	0.5	1.87137e-41	AFAP1L2
4	2.7448e-45	0.252029	0.98	0.99	6.48294e-41	VKORC1
4	2.78754e-45	0.302922	0.938	0.926	6.5839e-41	PNISR
4	9.20163e-45	0.261718	0.74	0.644	2.17333e-40	LPIN1
4	1.01567e-44	0.345499	0.783	0.737	2.39892e-40	RCN3
4	1.80062e-44	0.403652	0.745	0.669	4.25289e-40	RESF1
4	4.17269e-44	0.388736	0.795	0.717	9.85547e-40	ATP2B1
4	4.52221e-44	0.272727	0.927	0.909	1.0681e-39	HLA-A
4	6.55824e-44	0.295728	0.228	0.107	1.54899e-39	CDH6
4	3.58963e-43	0.542046	0.589	0.476	8.47835e-39	IL7R
4	1.45462e-42	0.301302	0.494	0.356	3.43566e-38	METTL7A
4	1.79475e-42	0.408772	0.898	0.847	4.23902e-38	ERRFI1
4	2.10162e-42	0.290298	0.924	0.903	4.96383e-38	FUS
4	2.28095e-42	0.256568	0.814	0.773	5.38737e-38	GDE1
4	3.67817e-42	1.10223	0.743	0.662	8.68747e-38	COL6A3
4	5.13167e-42	0.318744	0.655	0.542	1.21205e-37	KIF26B
4	6.15471e-42	0.316433	0.552	0.413	1.45368e-37	TENT5A
4	1.84993e-41	0.26561	0.65	0.528	4.36935e-37	CCNL1
4	4.54233e-41	0.278041	0.547	0.426	1.07285e-36	CHRM2
4	5.7229e-41	0.276319	0.987	0.992	1.35169e-36	LMNA
4	6.15039e-41	0.304102	0.986	0.994	1.45266e-36	CD59
4	6.17223e-41	0.284425	0.496	0.356	1.45782e-36	STK17B
4	8.47979e-41	0.253879	0.907	0.903	2.00284e-36	TSPAN4
4	1.23194e-40	0.260729	0.966	0.978	2.90973e-36	TMEM59
4	1.71329e-40	0.280282	0.594	0.432	4.04661e-36	EDIL3
4	1.78059e-40	0.250405	0.603	0.496	4.20558e-36	LAMA5
4	1.90297e-40	0.275128	0.754	0.68	4.49462e-36	ADARB1
4	2.66471e-40	0.341974	0.943	0.913	6.29379e-36	FASN
4	3.10362e-40	0.270549	0.96	0.969	7.33043e-36	ACTR3
4	3.34543e-40	0.366253	0.906	0.877	7.90158e-36	SOX4
4	1.35911e-39	0.305336	0.543	0.391	3.21008e-35	ANK3
4	2.22715e-39	0.331485	0.719	0.633	5.2603e-35	STK38L
4	3.30136e-39	0.44011	0.29	0.16	7.79749e-35	SELENOP
4	3.33098e-39	0.333928	0.715	0.638	7.86745e-35	UNC5B
4	3.44977e-39	0.321778	0.865	0.793	8.14802e-35	CDC42EP3
4	1.1248e-38	0.375869	0.553	0.39	2.65666e-34	ITGA6
4	3.78052e-38	0.339244	0.672	0.565	8.92921e-34	ADAM12
4	3.86087e-37	0.263491	0.994	0.997	9.11899e-33	PKM
4	5.70195e-37	0.606693	0.518	0.399	1.34674e-32	GREM1
4	2.14672e-36	0.517785	0.527	0.382	5.07034e-32	SULF1
4	2.29608e-36	0.360988	0.677	0.59	5.4231e-32	ANGPT1
4	3.1095e-36	0.268882	0.77	0.705	7.34433e-32	ZEB2
4	1.46696e-35	0.358502	0.877	0.843	3.46481e-31	CDKN1A
4	5.97989e-35	0.360893	0.902	0.88	1.41239e-30	SLC3A2
4	6.93314e-35	0.485676	0.955	0.947	1.63754e-30	TGM2
4	7.29635e-35	0.529894	0.669	0.616	1.72333e-30	VTN
4	2.29707e-34	0.528335	0.895	0.826	5.42545e-30	ACTA2
4	1.34043e-33	0.299477	0.348	0.225	3.16595e-29	THBS2
4	1.0774e-32	0.323394	0.864	0.853	2.54471e-28	INSIG1
4	2.06008e-32	0.386015	0.537	0.441	4.86569e-28	NCAM1
4	3.10066e-31	0.336725	0.983	0.981	7.32345e-27	MT-ND5
4	3.68499e-31	0.271744	0.887	0.88	8.70358e-27	DAB2
4	5.77561e-31	0.251167	0.847	0.82	1.36414e-26	LUZP1
4	5.88769e-31	0.275229	0.473	0.364	1.39061e-26	NRP1
4	9.68437e-31	0.873576	0.715	0.662	2.28735e-26	ACTG2
4	1.03341e-30	0.257516	0.865	0.829	2.44082e-26	FKBP11
4	1.11908e-30	0.27073	0.703	0.583	2.64316e-26	APOE
4	1.67345e-30	0.311527	0.616	0.547	3.95251e-26	SERPING1
4	2.44311e-28	0.310389	0.582	0.5	5.77039e-24	CDH13
4	6.35722e-28	0.337553	0.235	0.13	1.50151e-23	FGL2
4	1.18657e-27	0.33093	0.745	0.674	2.80255e-23	CLU
4	1.10867e-26	0.274085	0.796	0.756	2.61856e-22	HLA-B
4	1.06204e-24	0.312777	0.886	0.835	2.50842e-20	NR2F1
4	6.07524e-24	0.596786	0.433	0.316	1.43491e-19	DLK1
4	9.94431e-24	0.312792	0.472	0.392	2.34875e-19	SPOCK1
4	1.05415e-23	0.515162	0.748	0.707	2.48979e-19	BMP4
4	3.92592e-23	0.700156	0.409	0.31	9.27264e-19	CEMIP
4	1.09541e-22	0.254732	0.759	0.718	2.58726e-18	SLC12A8
4	1.73289e-21	0.692251	0.92	0.94	4.09292e-17	DCN
4	2.22452e-21	0.264475	0.524	0.439	5.25409e-17	GFRA1
4	1.36714e-20	0.431248	0.837	0.776	3.22906e-16	TFPI
4	4.36374e-20	0.382549	0.996	0.991	1.03067e-15	LUM
4	1.19533e-19	0.346915	0.783	0.735	2.82325e-15	BDNF
4	2.24756e-17	0.300747	0.588	0.514	5.30852e-13	PLPP3
4	6.75612e-17	0.280081	0.345	0.253	1.59573e-12	NTM
4	1.19784e-16	0.276676	0.412	0.325	2.82918e-12	SLC7A11
4	1.33853e-16	0.357595	0.642	0.633	3.16148e-12	BCO2
4	2.83456e-16	0.301041	1	0.999	6.69495e-12	MT-ND3
4	1.38475e-15	0.307304	0.951	0.953	3.27063e-11	MT-ND4L
4	1.10465e-14	0.418635	0.292	0.213	2.60908e-10	CYP1B1
4	1.84486e-13	0.556561	0.832	0.86	4.35738e-09	CLDN11
4	7.50033e-12	0.254723	0.898	0.912	1.7715e-07	SAT1
4	2.30427e-11	0.891749	0.802	0.806	5.44245e-07	H19
4	1.07366e-10	0.328566	0.558	0.539	2.53587e-06	COL14A1
4	1.59453e-10	0.338734	0.614	0.567	3.76612e-06	SLIT2
4	1.08844e-05	0.36763	0.44	0.417	0.257078	TNC
4	1.73033e-05	0.57635	0.703	0.765	0.408687	ADAMTS1
4	0.000163323	0.36089	0.44	0.424	1	POSTN
4	0.000271244	0.701719	0.38	0.378	1	LRRC17
4	0.000302837	0.369251	0.822	0.837	1	IGFBP2
4	0.00127579	0.28033	0.228	0.199	1	TRPA1
4	0.00219547	0.683467	0.474	0.497	1	CXCL14
5	2.19972e-174	0.437382	1	1	5.19551e-170	NPM1
5	1.09626e-167	0.471782	1	0.994	2.58926e-163	TKT
5	3.8735e-163	0.516791	1	0.999	9.14882e-159	PTMA
5	1.07752e-157	0.526624	0.999	0.996	2.54501e-153	HNRNPA1
5	3.10868e-128	0.263873	1	1	7.34238e-124	RPS9
5	3.5676e-122	0.275349	1	1	8.42631e-118	RPS16
5	1.90176e-119	0.26186	1	1	4.49177e-115	RPS2
5	2.01981e-114	0.257952	1	0.999	4.77059e-110	NACA
5	2.02518e-102	0.402555	0.999	0.998	4.78328e-98	HMGB1
5	4.00275e-100	0.358673	0.997	0.972	9.45409e-96	SLC25A5
5	9.2229e-99	0.283972	0.999	0.994	2.17836e-94	SUMO2
5	4.82275e-98	0.322796	0.999	0.995	1.13909e-93	ATP5MC2
5	1.04143e-96	0.313021	0.998	0.987	2.45975e-92	PSMB6
5	1.54654e-93	0.280181	1	0.999	3.65276e-89	PPIA
5	1.93472e-93	0.282197	0.999	0.996	4.56962e-89	SKP1
5	3.77432e-91	0.286277	0.999	0.995	8.91457e-87	EID1
5	9.31584e-91	0.279052	1	0.999	2.20031e-86	RPS26
5	2.57296e-89	0.355795	0.999	0.967	6.07707e-85	HMGA1
5	5.47233e-88	0.257922	1	0.999	1.29251e-83	RPS25
5	1.79888e-87	0.559968	0.938	0.837	4.24877e-83	GNG11
5	8.95283e-87	0.278514	0.999	0.998	2.11457e-82	YBX1
5	2.49764e-85	0.389117	0.997	0.974	5.89918e-81	HMGN2
5	1.71408e-83	0.316817	0.999	0.998	4.04848e-79	H3F3A
5	4.39652e-82	0.339568	0.992	0.961	1.03841e-77	TMEM256
5	4.79483e-82	0.286031	1	0.992	1.13249e-77	EIF3E
5	5.29646e-82	0.278615	1	0.994	1.25097e-77	LDHB
5	2.21459e-81	0.440607	0.819	0.632	5.23063e-77	TBX3
5	3.75054e-77	0.314896	0.832	0.572	8.8584e-73	PCLAF
5	3.97637e-77	0.274072	1	0.997	9.39179e-73	HMGN1
5	3.4201e-76	0.292893	1	0.995	8.07794e-72	RPL31
5	4.62772e-76	0.283525	0.998	0.985	1.09302e-71	NDUFB4
5	9.04571e-74	0.303	1	0.997	2.13651e-69	PTMS
5	9.81421e-73	0.280937	0.997	0.994	2.31802e-68	CCNI
5	1.06498e-72	0.378722	0.914	0.839	2.51538e-68	IFI16
5	1.04727e-71	0.365034	0.997	0.988	2.47354e-67	FDFT1
5	1.35063e-71	0.254512	1	0.998	3.19005e-67	H3F3B
5	5.91877e-70	0.282507	0.956	0.905	1.39796e-65	ANP32A
5	3.03127e-67	0.260025	0.983	0.952	7.15955e-63	ARL3
5	6.04717e-65	0.270285	0.999	0.98	1.42828e-60	SNRPF
5	5.92355e-64	0.29065	0.993	0.966	1.39908e-59	H2AFV
5	3.22779e-63	0.303305	1	1	7.62371e-59	RPS29
5	2.27202e-62	0.277354	0.997	0.984	5.36629e-58	COPS6
5	8.29729e-61	0.270602	0.997	0.991	1.95974e-56	PRDX2
5	1.30827e-60	0.257397	0.992	0.964	3.09001e-56	FKBP3
5	3.43464e-60	0.264148	0.994	0.968	8.11229e-56	NSA2
5	1.72796e-55	0.277116	0.91	0.848	4.08127e-51	G6PD
5	3.09883e-54	0.488821	0.946	0.849	7.31913e-50	TFPI2
5	5.22952e-54	0.250916	0.436	0.257	1.23516e-49	MTUS1
5	9.2159e-54	0.266574	0.965	0.865	2.1767e-49	PHGDH
5	1.80155e-53	0.365462	0.982	0.974	4.25507e-49	RDX
5	1.35138e-52	0.262668	0.728	0.564	3.19183e-48	EGR1
5	1.69888e-52	0.294105	1	0.999	4.01258e-48	MT-ND3
5	2.323e-52	0.282235	0.694	0.556	5.48669e-48	HAND2-AS1
5	9.86592e-52	0.404184	0.853	0.774	2.33023e-47	HAND2
5	1.04735e-51	0.351192	0.999	0.991	2.47373e-47	FDPS
5	1.35502e-51	0.25668	0.994	0.982	3.20041e-47	CNN3
5	9.36142e-51	0.376334	0.777	0.647	2.21107e-46	LXN
5	1.74794e-50	0.299577	0.779	0.681	4.12846e-46	RHOU
5	2.09208e-49	0.453924	0.972	0.958	4.94128e-45	IFITM2
5	1.525e-43	0.35082	0.886	0.855	3.6019e-39	IER2
5	9.97298e-42	0.30142	0.776	0.698	2.35552e-37	NQO1
5	3.1072e-41	0.457252	0.613	0.481	7.3389e-37	PLAT
5	3.81835e-40	0.279659	0.885	0.819	9.01857e-36	TM7SF2
5	5.56722e-40	0.494836	0.567	0.41	1.31492e-35	PRAC1
5	2.54515e-39	0.27494	1	0.999	6.01139e-35	MT-ATP6
5	2.72171e-39	0.413449	0.923	0.874	6.42841e-35	ID3
5	4.94218e-37	0.255776	0.976	0.953	1.16729e-32	TUBB3
5	1.50601e-35	0.277262	0.651	0.549	3.55705e-31	ID2
5	7.94561e-34	0.344704	0.773	0.638	1.87667e-29	HGF
5	7.38321e-32	0.284271	0.873	0.794	1.74384e-27	PEG10
5	8.95628e-31	0.303341	0.931	0.888	2.11538e-26	CYB5A
5	5.05933e-29	0.278704	0.645	0.564	1.19496e-24	SLIT2
5	5.1913e-29	0.263225	0.492	0.371	1.22613e-24	RAB27B
5	1.29551e-27	0.27448	0.64	0.543	3.05988e-23	FOS
5	7.92568e-27	0.304216	0.544	0.398	1.87197e-22	GBP2
5	6.56884e-26	0.342039	0.838	0.712	1.55149e-21	FGF7
5	1.46673e-15	0.252252	0.622	0.54	3.46426e-11	PCOLCE
6	1.78112e-281	0.881844	1	0.967	4.20684e-277	HMGA1
6	5.65231e-244	0.663448	1	0.998	1.33502e-239	ANXA2
6	7.95092e-237	0.539793	0.999	0.998	1.87793e-232	PRDX1
6	4.49206e-214	0.498035	1	0.999	1.06098e-209	CLIC1
6	6.14475e-208	0.577586	1	0.992	1.45133e-203	ENO1
6	1.50167e-197	0.47033	1	0.996	3.5468e-193	PPP1R14B
6	6.40009e-197	0.62103	0.996	0.988	1.51164e-192	FDFT1
6	8.07996e-197	0.432874	1	0.998	1.90841e-192	PSMA7
6	2.16433e-195	0.709211	0.999	0.991	5.11192e-191	FDPS
6	6.52852e-186	0.773818	0.996	0.947	1.54197e-181	ACAT2
6	7.06488e-181	0.508029	0.999	0.975	1.66865e-176	C1QBP
6	8.73097e-180	0.400688	0.999	1	2.06217e-175	EIF4A1
6	1.04451e-179	0.38066	1	1	2.46702e-175	EIF1
6	1.01553e-178	0.407205	1	0.993	2.39859e-174	DRAP1
6	1.9632e-178	1.07483	0.995	0.96	4.63688e-174	KRT19
6	5.86502e-172	0.40037	1	0.999	1.38526e-167	PPIA
6	5.43708e-168	0.445269	0.999	0.992	1.28418e-163	TPI1
6	1.20218e-167	0.524152	1	0.993	2.83943e-163	GSTO1
6	8.1138e-166	0.381014	1	0.996	1.9164e-161	HINT1
6	1.15722e-157	0.405229	0.999	0.994	2.73325e-153	RAN
6	3.01423e-156	0.432667	1	0.997	7.11931e-152	MYL12B
6	1.94659e-150	0.418238	1	0.996	4.59765e-146	TXN
6	1.17697e-149	0.547976	0.987	0.917	2.77989e-145	FABP5
6	1.23402e-147	0.325633	1	1	2.91462e-143	TMSB10
6	2.77859e-145	0.377294	1	1	6.56275e-141	GAPDH
6	1.06444e-144	0.497394	0.995	0.981	2.51411e-140	LDHA
6	2.01986e-142	0.458739	0.998	0.991	4.77072e-138	LMNA
6	3.67897e-142	0.427277	0.999	0.977	8.68937e-138	NME1
6	1.53227e-141	0.376993	0.997	0.988	3.61906e-137	VDAC2
6	2.49069e-139	0.440486	0.995	0.959	5.88276e-135	CCT5
6	8.0064e-139	0.501657	0.997	0.97	1.89103e-134	EIF4EBP1
6	1.76803e-138	0.351102	1	0.998	4.17591e-134	YBX1
6	3.86103e-138	0.396856	1	1	9.11936e-134	NPM1
6	3.97492e-138	0.502089	0.982	0.864	9.38836e-134	PHGDH
6	1.36048e-137	0.380728	1	0.986	3.21331e-133	PSMB6
6	1.23652e-135	0.415695	1	0.986	2.92053e-131	TALDO1
6	8.76248e-135	0.378964	1	0.997	2.06961e-130	CALM1
6	1.43801e-133	0.357835	1	0.991	3.39643e-129	PHB
6	1.63446e-132	0.487794	0.996	0.986	3.86043e-128	MSMO1
6	1.69887e-132	0.52021	0.974	0.899	4.01255e-128	MVD
6	2.10284e-132	0.397712	0.988	0.938	4.9667e-128	SRI
6	2.70093e-132	0.361787	1	0.985	6.37933e-128	SSBP1
6	3.43484e-132	0.454052	0.999	0.987	8.11274e-128	HSPE1
6	1.04337e-131	0.48579	1	0.999	2.46434e-127	HSP90AA1
6	8.54684e-129	0.463669	0.999	0.999	2.01868e-124	PTMA
6	9.72813e-129	0.415038	0.999	0.988	2.29769e-124	SNU13
6	1.148e-128	0.347084	0.999	0.983	2.71147e-124	PSMB7
6	2.97819e-127	0.368156	0.99	0.935	7.03419e-123	STOML2
6	1.05956e-126	0.641936	0.999	1	2.50257e-122	RTN4
6	4.77963e-126	0.647819	0.96	0.876	1.1289e-121	SLC3A2
6	3.82432e-124	0.331031	0.999	0.994	9.03267e-120	PSMD8
6	2.37737e-123	0.388231	0.995	0.971	5.61512e-119	PRMT1
6	5.97996e-123	0.655116	0.965	0.869	1.41241e-118	CAV1
6	6.15743e-120	0.431735	0.964	0.856	1.45432e-115	ODC1
6	5.32756e-118	0.422103	0.999	0.992	1.25832e-113	HSPD1
6	1.24699e-117	0.280487	0.999	0.999	2.94526e-113	OAZ1
6	3.89172e-117	0.347916	1	0.988	9.19185e-113	PRELID1
6	1.88978e-116	0.269835	1	0.999	4.46348e-112	NACA
6	2.42764e-116	0.326239	1	0.995	5.73385e-112	BTF3
6	3.318e-116	0.339578	1	0.997	7.83678e-112	PKM
6	4.02996e-116	0.395126	1	1	9.51836e-112	HSP90AB1
[truncated: 3,675 more rows]
