# Supplementary material for: Subpopulations of fibroblasts derived from human iPS cells
Source: Commun Biol. 2024 Jun 18;7:736. doi: 10.1038/s42003-024-06419-8 (PMC11189496; doi:10.1038/s42003-024-06419-8)
Supplement: Supplementary file 6 — Supplemental Data 4 [file 42003_2024_6419_MOESM6_ESM.xlsx]

## Sheet: Supplementary Data 4
Supplementary Data 4. Gene Ontology Analysis
	Cluster	ID	Description	GeneRatio	BgRatio	pvalue	p.adjust	qvalue	geneID	Count
1	0	GO:0016126	sterol biosynthetic process	9/67	65/18903	1.38103e-12	2.31738e-09	1.88548e-09	HMGCS1/CYP51A1/SQLE/MSMO1/ACLY/IDI1/FDFT1/MVD/FDPS	9
2	0	GO:0006695	cholesterol biosynthetic process	8/67	58/18903	2.6948e-11	1.50729e-08	1.22637e-08	HMGCS1/CYP51A1/MSMO1/ACLY/IDI1/FDFT1/MVD/FDPS	8
3	0	GO:1902653	secondary alcohol biosynthetic process	8/67	58/18903	2.6948e-11	1.50729e-08	1.22637e-08	HMGCS1/CYP51A1/MSMO1/ACLY/IDI1/FDFT1/MVD/FDPS	8
4	0	GO:0008203	cholesterol metabolic process	10/67	139/18903	5.78474e-11	2.4267e-08	1.97442e-08	HMGCS1/CYP51A1/SQLE/MSMO1/ACLY/IDI1/FDFT1/LDLR/MVD/FDPS	10
5	0	GO:1902652	secondary alcohol metabolic process	10/67	149/18903	1.1532e-10	3.87014e-08	3.14884e-08	HMGCS1/CYP51A1/SQLE/MSMO1/ACLY/IDI1/FDFT1/LDLR/MVD/FDPS	10
6	0	GO:0016125	sterol metabolic process	10/67	154/18903	1.59849e-10	4.47044e-08	3.63726e-08	HMGCS1/CYP51A1/SQLE/MSMO1/ACLY/IDI1/FDFT1/LDLR/MVD/FDPS	10
7	0	GO:0006694	steroid biosynthetic process	9/67	178/18903	1.27113e-08	3.03106e-06	2.46615e-06	HMGCS1/CYP51A1/SQLE/MSMO1/ACLY/IDI1/FDFT1/MVD/FDPS	9
8	0	GO:1901617	organic hydroxy compound biosynthetic process	10/67	245/18903	1.44508e-08	3.03106e-06	2.46615e-06	HMGCS1/CYP51A1/SQLE/MSMO1/ACLY/IDI1/FDFT1/MVD/PDXK/FDPS	10
9	0	GO:0046165	alcohol biosynthetic process	8/67	143/18903	3.94312e-08	7.35172e-06	5.98155e-06	HMGCS1/CYP51A1/MSMO1/ACLY/IDI1/FDFT1/MVD/FDPS	8
10	0	GO:0006066	alcohol metabolic process	11/67	367/18903	6.18199e-08	1.03734e-05	8.44004e-06	HMGCS1/CYP51A1/SQLE/MSMO1/ACSS2/ACLY/IDI1/FDFT1/LDLR/MVD/FDPS	11
11	0	GO:0008202	steroid metabolic process	10/67	323/18903	1.93339e-07	2.9493e-05	2.39962e-05	HMGCS1/CYP51A1/SQLE/MSMO1/ACLY/IDI1/FDFT1/LDLR/MVD/FDPS	10
12	0	GO:0008299	isoprenoid biosynthetic process	4/67	30/18903	3.68493e-06	0.000515276	0.000419242	HMGCS1/IDI1/MVD/FDPS	4
13	0	GO:0001765	membrane raft assembly	3/67	10/18903	5.01721e-06	0.000647606	0.000526909	ANXA2/CAV1/S100A10	3
14	0	GO:0006084	acetyl-CoA metabolic process	4/67	33/18903	5.45837e-06	0.000654224	0.000532293	HMGCS1/ACSS2/ACLY/MVD	4
15	0	GO:1903729	regulation of plasma membrane organization	3/67	17/18903	2.79299e-05	0.00312442	0.00254211	AHNAK/ANXA2/S100A10	3
16	0	GO:0051960	regulation of nervous system development	9/67	456/18903	3.16252e-05	0.00329983	0.00268482	TGM2/ANXA2/LDLR/AMIGO2/RTN4/MME/BDNF/S100A10/ID1	9
17	0	GO:0010755	regulation of plasminogen activation	3/67	18/18903	3.34309e-05	0.00329983	0.00268482	SERPINE1/ANXA2/S100A10	3
18	0	GO:0050767	regulation of neurogenesis	8/67	377/18903	5.4301e-05	0.00506206	0.00411862	TGM2/ANXA2/LDLR/RTN4/MME/BDNF/S100A10/ID1	8
19	0	GO:0006720	isoprenoid metabolic process	5/67	121/18903	6.95644e-05	0.00601075	0.0048905	HMGCS1/IDI1/FDFT1/MVD/FDPS	5
20	0	GO:1900120	regulation of receptor binding	3/67	23/18903	7.16419e-05	0.00601075	0.0048905	PHLDA2/ANXA2/BDNF	3
21	0	GO:0031579	membrane raft organization	3/67	25/18903	9.25706e-05	0.00739683	0.00601825	ANXA2/CAV1/S100A10	3
22	0	GO:0002064	epithelial cell development	6/67	213/18903	0.000107395	0.00819129	0.00666464	FASN/VCL/EZR/PALLD/FLNB/FRMD6	6
23	0	GO:0031639	plasminogen activation	3/67	27/18903	0.00011713	0.00854541	0.00695276	SERPINE1/ANXA2/S100A10	3
24	0	GO:0050818	regulation of coagulation	4/67	75/18903	0.000144985	0.0101369	0.00824762	ANXA5/SERPINE1/ANXA2/CAV1	4
25	0	GO:0001778	plasma membrane repair	3/67	30/18903	0.000161349	0.0105524	0.00858571	AHNAK/ANXA2/S100A10	3
26	0	GO:0042060	wound healing	8/67	442/18903	0.000163506	0.0105524	0.00858571	AHNAK/ANXA5/SERPINE1/ANXA2/TNFRSF12A/VCL/CAV1/S100A10	8
27	0	GO:0061099	negative regulation of protein tyrosine kinase activity	3/67	32/18903	0.00019612	0.0121885	0.00991686	GPRC5A/ERRFI1/CAV1	3
28	0	GO:0003382	epithelial cell morphogenesis	3/67	34/18903	0.000235413	0.014108	0.0114786	PALLD/FLNB/FRMD6	3
29	0	GO:0030856	regulation of epithelial cell differentiation	5/67	164/18903	0.000289356	0.0167427	0.0136223	ERRFI1/SERPINE1/VCL/CAV1/ID1	5
30	0	GO:0006637	acyl-CoA metabolic process	4/67	94/18903	0.000345864	0.0186158	0.0151463	HMGCS1/ACSS2/ACLY/MVD	4
31	0	GO:0035383	thioester metabolic process	4/67	94/18903	0.000345864	0.0186158	0.0151463	HMGCS1/ACSS2/ACLY/MVD	4
32	0	GO:0097242	amyloid-beta clearance	3/67	39/18903	0.000355009	0.0186158	0.0151463	CYP51A1/LDLR/MME	3
33	0	GO:1901890	positive regulation of cell junction assembly	4/67	106/18903	0.00054577	0.0277516	0.0225794	AMIGO2/CAV1/BDNF/S100A10	4
34	0	GO:0008038	neuron recognition	3/67	48/18903	0.000656749	0.0314864	0.0256181	YWHAZ/PALLD/RTN4	3
35	0	GO:0061028	establishment of endothelial barrier	3/67	48/18903	0.000656749	0.0314864	0.0256181	FASN/VCL/EZR	3
36	0	GO:0043588	skin development	6/67	302/18903	0.000697035	0.0324554	0.0264065	KRT8/ERRFI1/PALLD/ITGA6/IL18/FLNB	6
37	0	GO:0043393	regulation of protein binding	5/67	200/18903	0.000715643	0.0324554	0.0264065	PHLDA2/ANXA2/CAV1/BDNF/ID1	5
38	0	GO:1901888	regulation of cell junction assembly	5/67	204/18903	0.000782367	0.0329704	0.0268256	VCL/AMIGO2/CAV1/BDNF/S100A10	5
39	0	GO:0031953	negative regulation of protein autophosphorylation	2/67	12/18903	0.000798302	0.0329704	0.0268256	ERRFI1/CAV1	2
40	0	GO:0043589	skin morphogenesis	2/67	12/18903	0.000798302	0.0329704	0.0268256	ERRFI1/ITGA6	2
41	0	GO:0034329	cell junction assembly	7/67	430/18903	0.000805594	0.0329704	0.0268256	VCL/ITGA6/AMIGO2/CAV1/BDNF/S100A10/CLDN11	7
42	0	GO:0045446	endothelial cell differentiation	4/67	121/18903	0.000896975	0.0358363	0.0291573	FASN/VCL/EZR/ID1	4
43	0	GO:0050819	negative regulation of coagulation	3/67	54/18903	0.000927663	0.0358974	0.029207	ANXA5/SERPINE1/ANXA2	3
44	0	GO:0003334	keratinocyte development	2/67	13/18903	0.00094129	0.0358974	0.029207	PALLD/FLNB	2
45	0	GO:0072503	cellular divalent inorganic cation homeostasis	6/67	323/18903	0.00098791	0.0364581	0.0296632	TGM2/MICU3/MT2A/CAV1/MT1E/CEMIP	6
46	0	GO:0033865	nucleoside bisphosphate metabolic process	4/67	126/18903	0.0010429	0.0364581	0.0296632	HMGCS1/ACSS2/ACLY/MVD	4
47	0	GO:0033875	ribonucleoside bisphosphate metabolic process	4/67	126/18903	0.0010429	0.0364581	0.0296632	HMGCS1/ACSS2/ACLY/MVD	4
48	0	GO:0034032	purine nucleoside bisphosphate metabolic process	4/67	126/18903	0.0010429	0.0364581	0.0296632	HMGCS1/ACSS2/ACLY/MVD	4
49	0	GO:0007175	negative regulation of epidermal growth factor-activated receptor activity	2/67	14/18903	0.00109566	0.0375208	0.0305279	GPRC5A/ERRFI1	2
50	0	GO:0050732	negative regulation of peptidyl-tyrosine phosphorylation	3/67	58/18903	0.00114241	0.0383392	0.0311937	GPRC5A/ERRFI1/CAV1	3
51	0	GO:0097191	extrinsic apoptotic signaling pathway	5/67	224/18903	0.00118807	0.0383654	0.0312151	KRT18/SERPINE1/TNFRSF12A/ITGA6/CAV1	5
52	0	GO:0071709	membrane assembly	3/67	59/18903	0.00120057	0.0383654	0.0312151	ANXA2/CAV1/S100A10	3
53	0	GO:0007596	blood coagulation	5/67	225/18903	0.00121178	0.0383654	0.0312151	ANXA5/SERPINE1/ANXA2/VCL/CAV1	5
54	0	GO:0010273	detoxification of copper ion	2/67	15/18903	0.00126133	0.0384822	0.0313101	MT2A/MT1E	2
55	0	GO:1990169	stress response to copper ion	2/67	15/18903	0.00126133	0.0384822	0.0313101	MT2A/MT1E	2
56	0	GO:0050817	coagulation	5/67	230/18903	0.00133562	0.0400209	0.032562	ANXA5/SERPINE1/ANXA2/VCL/CAV1	5
57	0	GO:0007599	hemostasis	5/67	231/18903	0.00136147	0.0400798	0.0326099	ANXA5/SERPINE1/ANXA2/VCL/CAV1	5
58	0	GO:0061041	regulation of wound healing	4/67	137/18903	0.00142133	0.0411206	0.0334567	SERPINE1/ANXA2/TNFRSF12A/CAV1	4
59	0	GO:0044091	membrane biogenesis	3/67	63/18903	0.00145182	0.0412906	0.0335951	ANXA2/CAV1/S100A10	3
60	0	GO:0003158	endothelium development	4/67	139/18903	0.00149918	0.0419271	0.0341129	FASN/VCL/EZR/ID1	4
61	0	GO:0001885	endothelial cell development	3/67	65/18903	0.00158888	0.0419828	0.0341583	FASN/VCL/EZR	3
62	0	GO:0072507	divalent inorganic cation homeostasis	6/67	356/18903	0.00162417	0.0419828	0.0341583	TGM2/MICU3/MT2A/CAV1/MT1E/CEMIP	6
63	0	GO:0016114	terpenoid biosynthetic process	2/67	17/18903	0.00162627	0.0419828	0.0341583	HMGCS1/FDPS	2
64	0	GO:0032328	alanine transport	2/67	17/18903	0.00162627	0.0419828	0.0341583	SLC38A2/SLC3A2	2
65	0	GO:0090399	replicative senescence	2/67	17/18903	0.00162627	0.0419828	0.0341583	SERPINE1/MME	2
66	0	GO:0031638	zymogen activation	3/67	67/18903	0.0017338	0.0434227	0.0353298	SERPINE1/ANXA2/S100A10	3
67	0	GO:0070613	regulation of protein processing	3/67	67/18903	0.0017338	0.0434227	0.0353298	SERPINE1/ANXA2/S100A10	3
68	0	GO:0006085	acetyl-CoA biosynthetic process	2/67	18/18903	0.00182538	0.0434962	0.0353896	ACSS2/ACLY	2
69	0	GO:0061687	detoxification of inorganic compound	2/67	18/18903	0.00182538	0.0434962	0.0353896	MT2A/MT1E	2
70	0	GO:0106106	cold-induced thermogenesis	4/67	147/18903	0.00184042	0.0434962	0.0353896	SCD/IL18/CAV1/ID1	4
71	0	GO:0120161	regulation of cold-induced thermogenesis	4/67	147/18903	0.00184042	0.0434962	0.0353896	SCD/IL18/CAV1/ID1	4
72	0	GO:0030193	regulation of blood coagulation	3/67	70/18903	0.00196625	0.0451968	0.0367733	SERPINE1/ANXA2/CAV1	3
73	0	GO:0043627	response to estrogen	3/67	70/18903	0.00196625	0.0451968	0.0367733	KRT19/CAV1/MME	3
74	0	GO:0051098	regulation of binding	6/67	372/18903	0.00202705	0.0455402	0.0370526	PHLDA2/ANXA2/CAV1/BDNF/S100A10/ID1	6
75	0	GO:0097501	stress response to metal ion	2/67	19/18903	0.00203547	0.0455402	0.0370526	MT2A/MT1E	2
76	0	GO:1900046	regulation of hemostasis	3/67	72/18903	0.00213149	0.0464498	0.0377927	SERPINE1/ANXA2/CAV1	3
77	0	GO:1903317	regulation of protein maturation	3/67	72/18903	0.00213149	0.0464498	0.0377927	SERPINE1/ANXA2/S100A10	3
78	0	GO:0006898	receptor-mediated endocytosis	5/67	257/18903	0.00217232	0.0467327	0.0380229	SERPINE1/ANXA2/LDLR/EZR/CAV1	5
79	0	GO:2001236	regulation of extrinsic apoptotic signaling pathway	4/67	155/18903	0.00223217	0.0474124	0.0385759	SERPINE1/TNFRSF12A/ITGA6/CAV1	4
80	1	GO:0002181	cytoplasmic translation	41/109	161/18903	6.19925e-58	9.0881e-55	8.50929e-55	RPS19/RPL28/RPL32/RPL18A/RPS4X/RPS18/RPL12/RPS12/RPL29/RPL30/RPS3A/RPS23/RPL10/RPLP1/RPL34/RPL26/RPS27A/RPS15A/RPL13/RPL15/RPS6/RPL11/RPL9/RPL39/RPS24/RPL19/RPS5/RPL8/RPL14/RPL17/RPL24/RPL35A/RPS28/RPS3/RPL7A/RPS10/RPLP2/RPL41/RPS27/RPS21/RPS29	41
81	1	GO:0042254	ribosome biogenesis	15/109	310/18903	3.02163e-10	2.21485e-07	2.07379e-07	RPS19/RPL10/RPL26/RPS6/RPL11/RPS24/RPS5/RPL14/RPL24/RPL35A/RPS28/RPL7A/RPS27/RPS27L/RPS21	15
82	1	GO:0042255	ribosome assembly	8/109	61/18903	2.15312e-09	1.05216e-06	9.85146e-07	RPS19/RPL10/RPL11/RPS5/RPL24/RPS28/RPS27/RPS27L	8
83	1	GO:0042274	ribosomal small subunit biogenesis	8/109	78/18903	1.5811e-08	5.79474e-06	5.42567e-06	RPS19/RPS6/RPS24/RPS5/RPS28/RPS27/RPS27L/RPS21	8
84	1	GO:0000028	ribosomal small subunit assembly	5/109	19/18903	6.33692e-08	1.85799e-05	1.73965e-05	RPS19/RPS5/RPS28/RPS27/RPS27L	5
85	1	GO:0006364	rRNA processing	11/109	229/18903	8.7851e-08	2.14649e-05	2.00979e-05	RPS19/RPL26/RPS6/RPL11/RPS24/RPL14/RPL35A/RPS28/RPL7A/RPS27/RPS21	11
86	1	GO:0022613	ribonucleoprotein complex biogenesis	15/109	489/18903	1.37105e-07	2.87137e-05	2.68849e-05	RPS19/RPL10/RPL26/RPS6/RPL11/RPS24/RPS5/RPL14/RPL24/RPL35A/RPS28/RPL7A/RPS27/RPS27L/RPS21	15
87	1	GO:0042273	ribosomal large subunit biogenesis	7/109	76/18903	2.74997e-07	5.03931e-05	4.71836e-05	RPL10/RPL26/RPL11/RPL14/RPL24/RPL35A/RPL7A	7
88	1	GO:0016072	rRNA metabolic process	11/109	268/18903	4.26282e-07	6.94367e-05	6.50143e-05	RPS19/RPL26/RPS6/RPL11/RPS24/RPL14/RPL35A/RPS28/RPL7A/RPS27/RPS21	11
89	1	GO:0140694	non-membrane-bounded organelle assembly	12/109	386/18903	2.33849e-06	0.000342822	0.000320988	RPS19/RPS23/RPL10/RPL11/MYL9/RPS5/NBDY/RPL24/RPS28/RPS3/RPS27/RPS27L	12
90	1	GO:0006978	DNA damage response, signal transduction by p53 class mediator resulting in transcription of p21 class mediator	4/109	18/18903	3.00758e-06	0.000400828	0.0003753	RPL26/CDKN1A/ZNHIT1/RPS27L	4
91	1	GO:0042772	DNA damage response, signal transduction resulting in transcription	4/109	19/18903	3.7927e-06	0.000463342	0.000433832	RPL26/CDKN1A/ZNHIT1/RPS27L	4
92	1	GO:0034470	ncRNA processing	11/109	439/18903	4.651e-05	0.0052449	0.00491086	RPS19/RPL26/RPS6/RPL11/RPS24/RPL14/RPL35A/RPS28/RPL7A/RPS27/RPS21	11
93	1	GO:0009206	purine ribonucleoside triphosphate biosynthetic process	6/109	117/18903	5.95767e-05	0.00581694	0.00544646	ATP5F1E/NME4/TMSB4X/NDUFB1/ATP5ME/NME2	6
94	1	GO:0009145	purine nucleoside triphosphate biosynthetic process	6/109	118/18903	6.2477e-05	0.00581694	0.00544646	ATP5F1E/NME4/TMSB4X/NDUFB1/ATP5ME/NME2	6
95	1	GO:0022618	ribonucleoprotein complex assembly	8/109	234/18903	6.34864e-05	0.00581694	0.00544646	RPS19/RPL10/RPL11/RPS5/RPL24/RPS28/RPS27/RPS27L	8
96	1	GO:0009201	ribonucleoside triphosphate biosynthetic process	6/109	123/18903	7.87176e-05	0.00654061	0.00612404	ATP5F1E/NME4/TMSB4X/NDUFB1/ATP5ME/NME2	6
97	1	GO:0071826	ribonucleoprotein complex subunit organization	8/109	242/18903	8.03076e-05	0.00654061	0.00612404	RPS19/RPL10/RPL11/RPS5/RPL24/RPS28/RPS27/RPS27L	8
98	1	GO:0009142	nucleoside triphosphate biosynthetic process	6/109	134/18903	0.000126338	0.00974797	0.00912712	ATP5F1E/NME4/TMSB4X/NDUFB1/ATP5ME/NME2	6
99	1	GO:0006414	translational elongation	4/109	55/18903	0.000284495	0.0208535	0.0195253	EEF1A1/RPLP1/EEF1B2/RPLP2	4
100	1	GO:0008630	intrinsic apoptotic signaling pathway in response to DNA damage	5/109	102/18903	0.00031054	0.0216787	0.020298	TPT1/RPL26/RPS3/CDKN1A/RPS27L	5
101	1	GO:1902600	proton transmembrane transport	6/109	160/18903	0.000330592	0.0220295	0.0206264	ATP6V1F/ATP5F1E/COX7A2L/TMSB4X/ATP5ME/CYB5A	6
102	1	GO:0000027	ribosomal large subunit assembly	3/109	26/18903	0.000440242	0.0280606	0.0262735	RPL10/RPL11/RPL24	3
103	1	GO:0045116	protein neddylation	3/109	27/18903	0.0004932	0.029825	0.0279255	RPL11/RNF7/COPS9	3
104	1	GO:0006164	purine nucleotide biosynthetic process	7/109	242/18903	0.000508612	0.029825	0.0279255	GUK1/ATP5F1E/NME4/TMSB4X/NDUFB1/ATP5ME/NME2	7
105	1	GO:0031571	mitotic G1 DNA damage checkpoint signaling	3/109	29/18903	0.00061098	0.0341744	0.0319979	RPL26/CDKN1A/RPS27L	3
106	1	GO:0072522	purine-containing compound biosynthetic process	7/109	251/18903	0.000631589	0.0341744	0.0319979	GUK1/ATP5F1E/NME4/TMSB4X/NDUFB1/ATP5ME/NME2	7
107	1	GO:0044819	mitotic G1/S transition checkpoint signaling	3/109	30/18903	0.000676029	0.0341744	0.0319979	RPL26/CDKN1A/RPS27L	3
108	1	GO:1901798	positive regulation of signal transduction by p53 class mediator	3/109	30/18903	0.000676029	0.0341744	0.0319979	RPL26/RPL11/ZNHIT1	3
109	1	GO:0030330	DNA damage response, signal transduction by p53 class mediator	4/109	74/18903	0.000882582	0.0431288	0.040382	RPL26/CDKN1A/ZNHIT1/RPS27L	4
110	2	GO:0002181	cytoplasmic translation	33/214	161/18903	3.11899e-32	7.88169e-29	7.20323e-29	RPL8/RPS3/RPL19/RPL29/RPL3/RACK1/RPL7A/RPS4X/RPS3A/RPL10A/RPL13/RPL11/RPSA/RPL18A/RPS5/RPL32/RPS18/RPL10/RPL28/RPS6/RPS9/RPS12/RPS7/RPL5/EIF3K/EIF3G/RPL12/RPS15A/RPS13/RPS10/EIF3F/MCTS1/EIF3H	33
111	2	GO:0006119	oxidative phosphorylation	27/214	147/18903	3.91554e-25	4.94728e-22	4.52142e-22	COX5B/ATP5PO/COX6B1/COX4I1/NDUFB8/ATP5PD/NDUFB10/NDUFB11/ATP5F1C/NDUFS8/NDUFA12/NDUFS7/UQCR11/NDUFB4/COX5A/NDUFA1/NDUFV2/ATP5MG/ATP5ME/COX6C/NDUFA7/NDUFB3/CYC1/UQCRC2/NDUFA3/CHCHD10/NDUFB1	27
112	2	GO:0009060	aerobic respiration	29/214	194/18903	2.93106e-24	2.46893e-21	2.25641e-21	COX5B/MDH2/ATP5PO/COX6B1/COX4I1/NDUFB8/ATP5PD/NDUFB10/NDUFB11/ATP5F1C/NDUFS8/NDUFA12/NDUFS7/UQCR11/NDUFB4/COX5A/NDUFA1/NDUFV2/ATP5MG/ATP5ME/COX6C/NDUFA7/NDUFB3/CYC1/UQCRC2/NDUFA3/MDH1/CHCHD10/NDUFB1	29
113	2	GO:0045333	cellular respiration	30/214	240/18903	9.83805e-23	6.21519e-20	5.68018e-20	COX5B/MDH2/ATP5PO/COX6B1/COX4I1/NDUFB8/ATP5PD/NDUFB10/NDUFB11/ATP5F1C/NDUFS8/NDUFA12/NDUFS7/UQCR11/NDUFB4/ETFB/COX5A/NDUFA1/NDUFV2/ATP5MG/ATP5ME/COX6C/NDUFA7/NDUFB3/CYC1/UQCRC2/NDUFA3/MDH1/CHCHD10/NDUFB1	30
114	2	GO:0015986	proton motive force-driven ATP synthesis	20/214	76/18903	3.03581e-22	1.5343e-19	1.40222e-19	ATP5MC3/ATP5PO/NDUFB8/ATP5PD/NDUFB10/NDUFB11/ATP5F1C/NDUFS8/NDUFA12/NDUFS7/NDUFB4/NDUFA1/NDUFV2/ATP5MG/ATP5ME/NDUFA7/ATP5MC2/NDUFB3/NDUFA3/NDUFB1	20
115	2	GO:0042776	proton motive force-driven mitochondrial ATP synthesis	18/214	67/18903	2.60136e-20	1.09561e-17	1.0013e-17	ATP5PO/NDUFB8/ATP5PD/NDUFB10/NDUFB11/ATP5F1C/NDUFS8/NDUFA12/NDUFS7/NDUFB4/NDUFA1/NDUFV2/ATP5MG/ATP5ME/NDUFA7/NDUFB3/NDUFA3/NDUFB1	18
116	2	GO:0015980	energy derivation by oxidation of organic compounds	31/214	333/18903	1.2538e-19	3.83009e-17	3.5004e-17	COX5B/MDH2/ATP5PO/COX6B1/COX4I1/NDUFB8/ATP5PD/NDUFB10/NDUFB11/ATP5F1C/NDUFS8/NDUFA12/NDUFS7/UQCR11/NDUFB4/ETFB/COX5A/NDUFA1/NDUFV2/ATP5MG/ATP5ME/COX6C/NDUFA7/NDUFB3/CYC1/UQCRC2/NDUFA3/MDH1/CHCHD10/CAVIN3/NDUFB1	31
117	2	GO:0042773	ATP synthesis coupled electron transport	20/214	101/18903	1.45503e-19	3.83009e-17	3.5004e-17	COX5B/COX6B1/COX4I1/NDUFB8/NDUFB10/NDUFS8/NDUFA12/NDUFS7/UQCR11/NDUFB4/COX5A/NDUFA1/NDUFV2/COX6C/NDUFA7/NDUFB3/CYC1/UQCRC2/NDUFA3/NDUFB1	20
118	2	GO:0042775	mitochondrial ATP synthesis coupled electron transport	20/214	101/18903	1.45503e-19	3.83009e-17	3.5004e-17	COX5B/COX6B1/COX4I1/NDUFB8/NDUFB10/NDUFS8/NDUFA12/NDUFS7/UQCR11/NDUFB4/COX5A/NDUFA1/NDUFV2/COX6C/NDUFA7/NDUFB3/CYC1/UQCRC2/NDUFA3/NDUFB1	20
119	2	GO:0009206	purine ribonucleoside triphosphate biosynthetic process	21/214	117/18903	1.51567e-19	3.83009e-17	3.5004e-17	ATP5MC3/ATP5PO/NDUFB8/ATP5PD/NDUFB10/NDUFB11/NME4/ATP5F1C/NDUFS8/NDUFA12/NDUFS7/NDUFB4/NDUFA1/NDUFV2/ATP5MG/ATP5ME/NDUFA7/ATP5MC2/NDUFB3/NDUFA3/NDUFB1	21
120	2	GO:0009145	purine nucleoside triphosphate biosynthetic process	21/214	118/18903	1.82576e-19	4.19427e-17	3.83323e-17	ATP5MC3/ATP5PO/NDUFB8/ATP5PD/NDUFB10/NDUFB11/NME4/ATP5F1C/NDUFS8/NDUFA12/NDUFS7/NDUFB4/NDUFA1/NDUFV2/ATP5MG/ATP5ME/NDUFA7/ATP5MC2/NDUFB3/NDUFA3/NDUFB1	21
121	2	GO:0022904	respiratory electron transport chain	21/214	122/18903	3.77618e-19	7.83451e-17	7.16011e-17	COX5B/COX6B1/COX4I1/NDUFB8/NDUFB10/NDUFS8/NDUFA12/NDUFS7/UQCR11/NDUFB4/ETFB/COX5A/NDUFA1/NDUFV2/COX6C/NDUFA7/NDUFB3/CYC1/UQCRC2/NDUFA3/NDUFB1	21
122	2	GO:0006754	ATP biosynthetic process	20/214	106/18903	4.03042e-19	7.83451e-17	7.16011e-17	ATP5MC3/ATP5PO/NDUFB8/ATP5PD/NDUFB10/NDUFB11/ATP5F1C/NDUFS8/NDUFA12/NDUFS7/NDUFB4/NDUFA1/NDUFV2/ATP5MG/ATP5ME/NDUFA7/ATP5MC2/NDUFB3/NDUFA3/NDUFB1	20
123	2	GO:0009201	ribonucleoside triphosphate biosynthetic process	21/214	123/18903	4.50907e-19	8.13887e-17	7.43827e-17	ATP5MC3/ATP5PO/NDUFB8/ATP5PD/NDUFB10/NDUFB11/NME4/ATP5F1C/NDUFS8/NDUFA12/NDUFS7/NDUFB4/NDUFA1/NDUFV2/ATP5MG/ATP5ME/NDUFA7/ATP5MC2/NDUFB3/NDUFA3/NDUFB1	21
124	2	GO:0019646	aerobic electron transport chain	19/214	93/18903	6.48201e-19	1.092e-16	9.98002e-17	COX5B/COX6B1/COX4I1/NDUFB8/NDUFB10/NDUFS8/NDUFS7/UQCR11/NDUFB4/COX5A/NDUFA1/NDUFV2/COX6C/NDUFA7/NDUFB3/CYC1/UQCRC2/NDUFA3/NDUFB1	19
125	2	GO:0009142	nucleoside triphosphate biosynthetic process	21/214	134/18903	2.86114e-18	4.51881e-16	4.12983e-16	ATP5MC3/ATP5PO/NDUFB8/ATP5PD/NDUFB10/NDUFB11/NME4/ATP5F1C/NDUFS8/NDUFA12/NDUFS7/NDUFB4/NDUFA1/NDUFV2/ATP5MG/ATP5ME/NDUFA7/ATP5MC2/NDUFB3/NDUFA3/NDUFB1	21
126	2	GO:0022900	electron transport chain	23/214	176/18903	4.4182e-18	6.56752e-16	6.00219e-16	COX5B/COX6B1/COX4I1/NDUFB8/NDUFB10/NDUFS8/NDUFA12/NDUFS7/UQCR11/NDUFB4/ETFB/COX5A/NDUFA1/NDUFV2/COX6C/NDUFA7/NDUFB3/CYC1/UQCRC2/NDUFA3/NDUFB1/CYB5A/CYBA	23
127	2	GO:0046034	ATP metabolic process	23/214	217/18903	4.90347e-16	6.69324e-14	6.11708e-14	GAPDH/ATP5MC3/ATP5PO/NDUFB8/ATP5PD/NDUFB10/NDUFB11/TPI1/ATP5F1C/NDUFS8/NDUFA12/NDUFS7/NDUFB4/NDUFA1/NDUFV2/ATP5MG/ATP5ME/NDUFA7/ATP5MC2/NDUFB3/NDUFA3/NDUFB1/TSPO	23
128	2	GO:0009205	purine ribonucleoside triphosphate metabolic process	24/214	242/18903	5.03251e-16	6.69324e-14	6.11708e-14	GAPDH/ATP5MC3/ATP5PO/NDUFB8/ATP5PD/NDUFB10/NDUFB11/NME4/TPI1/ATP5F1C/NDUFS8/NDUFA12/NDUFS7/NDUFB4/NDUFA1/NDUFV2/ATP5MG/ATP5ME/NDUFA7/ATP5MC2/NDUFB3/NDUFA3/NDUFB1/TSPO	24
129	2	GO:0009144	purine nucleoside triphosphate metabolic process	24/214	247/18903	8.02457e-16	1.0139e-13	9.26626e-14	GAPDH/ATP5MC3/ATP5PO/NDUFB8/ATP5PD/NDUFB10/NDUFB11/NME4/TPI1/ATP5F1C/NDUFS8/NDUFA12/NDUFS7/NDUFB4/NDUFA1/NDUFV2/ATP5MG/ATP5ME/NDUFA7/ATP5MC2/NDUFB3/NDUFA3/NDUFB1/TSPO	24
130	2	GO:0009199	ribonucleoside triphosphate metabolic process	24/214	249/18903	9.64151e-16	1.16019e-13	1.06032e-13	GAPDH/ATP5MC3/ATP5PO/NDUFB8/ATP5PD/NDUFB10/NDUFB11/NME4/TPI1/ATP5F1C/NDUFS8/NDUFA12/NDUFS7/NDUFB4/NDUFA1/NDUFV2/ATP5MG/ATP5ME/NDUFA7/ATP5MC2/NDUFB3/NDUFA3/NDUFB1/TSPO	24
131	2	GO:0009141	nucleoside triphosphate metabolic process	24/214	267/18903	4.67417e-15	5.36892e-13	4.90676e-13	GAPDH/ATP5MC3/ATP5PO/NDUFB8/ATP5PD/NDUFB10/NDUFB11/NME4/TPI1/ATP5F1C/NDUFS8/NDUFA12/NDUFS7/NDUFB4/NDUFA1/NDUFV2/ATP5MG/ATP5ME/NDUFA7/ATP5MC2/NDUFB3/NDUFA3/NDUFB1/TSPO	24
132	2	GO:0009152	purine ribonucleotide biosynthetic process	22/214	220/18903	7.46799e-15	8.20505e-13	7.49875e-13	ATP5MC3/ATP5PO/NDUFB8/ATP5PD/NDUFB10/NDUFB11/NME4/ATP5F1C/NDUFS8/NDUFA12/NDUFS7/NDUFB4/TECR/NDUFA1/NDUFV2/ATP5MG/ATP5ME/NDUFA7/ATP5MC2/NDUFB3/NDUFA3/NDUFB1	22
133	2	GO:0009260	ribonucleotide biosynthetic process	22/214	234/18903	2.7039e-14	2.84698e-12	2.60191e-12	ATP5MC3/ATP5PO/NDUFB8/ATP5PD/NDUFB10/NDUFB11/NME4/ATP5F1C/NDUFS8/NDUFA12/NDUFS7/NDUFB4/TECR/NDUFA1/NDUFV2/ATP5MG/ATP5ME/NDUFA7/ATP5MC2/NDUFB3/NDUFA3/NDUFB1	22
134	2	GO:0046390	ribose phosphate biosynthetic process	22/214	241/18903	4.97698e-14	5.03073e-12	4.59768e-12	ATP5MC3/ATP5PO/NDUFB8/ATP5PD/NDUFB10/NDUFB11/NME4/ATP5F1C/NDUFS8/NDUFA12/NDUFS7/NDUFB4/TECR/NDUFA1/NDUFV2/ATP5MG/ATP5ME/NDUFA7/ATP5MC2/NDUFB3/NDUFA3/NDUFB1	22
135	2	GO:0006164	purine nucleotide biosynthetic process	22/214	242/18903	5.42108e-14	5.26887e-12	4.81532e-12	ATP5MC3/ATP5PO/NDUFB8/ATP5PD/NDUFB10/NDUFB11/NME4/ATP5F1C/NDUFS8/NDUFA12/NDUFS7/NDUFB4/TECR/NDUFA1/NDUFV2/ATP5MG/ATP5ME/NDUFA7/ATP5MC2/NDUFB3/NDUFA3/NDUFB1	22
136	2	GO:0072522	purine-containing compound biosynthetic process	22/214	251/18903	1.14893e-13	1.07531e-11	9.82749e-12	ATP5MC3/ATP5PO/NDUFB8/ATP5PD/NDUFB10/NDUFB11/NME4/ATP5F1C/NDUFS8/NDUFA12/NDUFS7/NDUFB4/TECR/NDUFA1/NDUFV2/ATP5MG/ATP5ME/NDUFA7/ATP5MC2/NDUFB3/NDUFA3/NDUFB1	22
137	2	GO:0009165	nucleotide biosynthetic process	23/214	304/18903	6.93773e-13	6.2613e-11	5.72232e-11	ATP5MC3/ATP5PO/NDUFB8/ATP5PD/NDUFB10/NDUFB11/NME4/ATP5F1C/NDUFS8/NDUFA12/NDUFS7/NDUFB4/TECR/NDUFA1/NDUFV2/ATP5MG/ATP5ME/NDUFA7/ATP5MC2/NDUFB3/NDUFA3/NDUFB1/QPRT	23
138	2	GO:1901293	nucleoside phosphate biosynthetic process	23/214	306/18903	7.95545e-13	6.93222e-11	6.33548e-11	ATP5MC3/ATP5PO/NDUFB8/ATP5PD/NDUFB10/NDUFB11/NME4/ATP5F1C/NDUFS8/NDUFA12/NDUFS7/NDUFB4/TECR/NDUFA1/NDUFV2/ATP5MG/ATP5ME/NDUFA7/ATP5MC2/NDUFB3/NDUFA3/NDUFB1/QPRT	23
139	2	GO:0010257	NADH dehydrogenase complex assembly	12/214	59/18903	2.28195e-12	1.86015e-10	1.70003e-10	NDUFB8/NDUFB10/NDUFB11/NDUFS8/NDUFA12/NDUFS7/NDUFAF3/NDUFB4/NDUFA1/NDUFB3/NDUFA3/NDUFB1	12
140	2	GO:0032981	mitochondrial respiratory chain complex I assembly	12/214	59/18903	2.28195e-12	1.86015e-10	1.70003e-10	NDUFB8/NDUFB10/NDUFB11/NDUFS8/NDUFA12/NDUFS7/NDUFAF3/NDUFB4/NDUFA1/NDUFB3/NDUFA3/NDUFB1	12
141	2	GO:0006120	mitochondrial electron transport, NADH to ubiquinone	11/214	51/18903	9.69279e-12	7.65428e-10	6.99539e-10	NDUFB8/NDUFB10/NDUFS8/NDUFS7/NDUFB4/NDUFA1/NDUFV2/NDUFA7/NDUFB3/NDUFA3/NDUFB1	11
142	2	GO:0009150	purine ribonucleotide metabolic process	25/214	447/18903	5.06488e-11	3.87847e-09	3.54461e-09	GAPDH/ATP5MC3/ATP5PO/NDUFB8/ATP5PD/NDUFB10/NDUFB11/NME4/TPI1/ATP5F1C/NDUFS8/NDUFA12/NDUFS7/NDUFB4/TECR/NDUFA1/NDUFV2/ATP5MG/ATP5ME/NDUFA7/ATP5MC2/NDUFB3/NDUFA3/NDUFB1/TSPO	25
143	2	GO:0009259	ribonucleotide metabolic process	25/214	466/18903	1.22421e-10	9.09874e-09	8.31551e-09	GAPDH/ATP5MC3/ATP5PO/NDUFB8/ATP5PD/NDUFB10/NDUFB11/NME4/TPI1/ATP5F1C/NDUFS8/NDUFA12/NDUFS7/NDUFB4/TECR/NDUFA1/NDUFV2/ATP5MG/ATP5ME/NDUFA7/ATP5MC2/NDUFB3/NDUFA3/NDUFB1/TSPO	25
144	2	GO:0019693	ribose phosphate metabolic process	25/214	475/18903	1.83084e-10	1.32187e-08	1.20808e-08	GAPDH/ATP5MC3/ATP5PO/NDUFB8/ATP5PD/NDUFB10/NDUFB11/NME4/TPI1/ATP5F1C/NDUFS8/NDUFA12/NDUFS7/NDUFB4/TECR/NDUFA1/NDUFV2/ATP5MG/ATP5ME/NDUFA7/ATP5MC2/NDUFB3/NDUFA3/NDUFB1/TSPO	25
145	2	GO:0006163	purine nucleotide metabolic process	25/214	476/18903	1.91344e-10	1.34313e-08	1.22751e-08	GAPDH/ATP5MC3/ATP5PO/NDUFB8/ATP5PD/NDUFB10/NDUFB11/NME4/TPI1/ATP5F1C/NDUFS8/NDUFA12/NDUFS7/NDUFB4/TECR/NDUFA1/NDUFV2/ATP5MG/ATP5ME/NDUFA7/ATP5MC2/NDUFB3/NDUFA3/NDUFB1/TSPO	25
146	2	GO:1902600	proton transmembrane transport	15/214	160/18903	4.15328e-10	2.83658e-08	2.5924e-08	SLC25A3/COX5B/ATP5MC3/ATP5PO/COX6B1/COX4I1/ATP5PD/ATP5F1C/NDUFS7/COX5A/ATP5MG/ATP5ME/ATP5MC2/CYC1/CYB5A	15
147	2	GO:1990748	cellular detoxification	13/214	115/18903	6.16547e-10	4.10004e-08	3.7471e-08	PRDX5/GSTP1/PRDX1/PRDX2/MGST3/PRDX6/SOD1/PRDX4/GSTM3/GPX4/AKR1A1/GSTK1/NQO1	13
148	2	GO:0033108	mitochondrial respiratory chain complex assembly	12/214	99/18903	1.26755e-09	8.21309e-08	7.5061e-08	NDUFB8/NDUFB10/NDUFB11/NDUFS8/NDUFA12/NDUFS7/NDUFAF3/NDUFB4/NDUFA1/NDUFB3/NDUFA3/NDUFB1	12
149	2	GO:0097237	cellular response to toxic substance	13/214	123/18903	1.43153e-09	9.04367e-08	8.26518e-08	PRDX5/GSTP1/PRDX1/PRDX2/MGST3/PRDX6/SOD1/PRDX4/GSTM3/GPX4/AKR1A1/GSTK1/NQO1	13
150	2	GO:0098754	detoxification	14/214	154/18903	2.42233e-09	1.49298e-07	1.36446e-07	PRDX5/GSTP1/PRDX1/PRDX2/MGST3/PRDX6/SOD1/PRDX4/GSTM3/GPX4/AKR1A1/GSTK1/NQO1/MT1E	14
151	2	GO:0098869	cellular oxidant detoxification	11/214	100/18903	1.77599e-08	1.06856e-06	9.76573e-07	PRDX5/GSTP1/PRDX1/PRDX2/MGST3/PRDX6/SOD1/PRDX4/GPX4/GSTK1/NQO1	11
152	2	GO:0006979	response to oxidative stress	19/214	434/18903	5.48277e-07	3.22208e-05	2.94472e-05	RPS3/PRDX5/GSTP1/RACK1/PRDX1/PRDX2/PSMB5/PRDX6/SOD1/PRDX4/NDUFS8/NDUFA12/PPIA/NDUFB4/GPX4/HSPB1/PDLIM1/PYCR1/NQO1	19
153	2	GO:0009636	response to toxic substance	14/214	250/18903	1.04612e-06	6.00803e-05	5.49086e-05	PRDX5/GSTP1/PRDX1/PRDX2/MGST3/PRDX6/SOD1/PRDX4/GSTM3/GPX4/AKR1A1/GSTK1/NQO1/MT1E	14
154	2	GO:0006123	mitochondrial electron transport, cytochrome c to oxygen	5/214	24/18903	6.32981e-06	0.000348293	0.000318311	COX5B/COX6B1/COX4I1/COX5A/COX6C	5
155	2	GO:0045454	cell redox homeostasis	6/214	41/18903	6.34011e-06	0.000348293	0.000318311	PRDX5/PRDX1/PRDX2/PRDX6/PRDX4/NQO1	6
156	2	GO:0006413	translational initiation	9/214	123/18903	1.11361e-05	0.000598745	0.000547204	RPS3/RPS3A/RPS5/EIF3K/EIF3G/EIF3F/MCTS1/HSPB1/EIF3H	9
157	2	GO:0019362	pyridine nucleotide metabolic process	7/214	73/18903	1.86881e-05	0.000963774	0.000880812	TALDO1/LDHB/PGLS/DCXR/MDH1/NQO1/QPRT	7
158	2	GO:0046496	nicotinamide nucleotide metabolic process	7/214	73/18903	1.86881e-05	0.000963774	0.000880812	TALDO1/LDHB/PGLS/DCXR/MDH1/NQO1/QPRT	7
159	2	GO:0001732	formation of cytoplasmic translation initiation complex	4/214	16/18903	2.61246e-05	0.00132034	0.00120668	EIF3K/EIF3G/EIF3F/EIF3H	4
160	2	GO:0072524	pyridine-containing compound metabolic process	7/214	79/18903	3.13955e-05	0.00155562	0.00142171	TALDO1/LDHB/PGLS/DCXR/MDH1/NQO1/QPRT	7
161	2	GO:0042743	hydrogen peroxide metabolic process	6/214	55/18903	3.58283e-05	0.00174112	0.00159124	PRDX5/PRDX1/PRDX2/SOD1/PRDX4/CYBA	6
162	2	GO:0006749	glutathione metabolic process	6/214	57/18903	4.40131e-05	0.00209851	0.00191787	GSTP1/SOD1/GSTM3/GSTT2B/GPX4/GSTK1	6
163	2	GO:0031397	negative regulation of protein ubiquitination	7/214	84/18903	4.67694e-05	0.00218864	0.00200024	RPS3/RPL11/RPS7/RPL5/PPIA/VPS28/TSPO	7
164	2	GO:0072593	reactive oxygen species metabolic process	11/214	235/18903	7.90834e-05	0.00363352	0.00332075	PRDX5/GSTP1/PRDX1/PRDX2/SOD1/PRDX4/ARF4/DCXR/NQO1/CYBA/TSPO	11
165	2	GO:0002183	cytoplasmic translational initiation	5/214	40/18903	8.45756e-05	0.00381648	0.00348795	EIF3K/EIF3G/EIF3F/MCTS1/EIF3H	5
166	2	GO:1903321	negative regulation of protein modification by small protein conjugation or removal	7/214	96/18903	0.000109767	0.00486634	0.00444744	RPS3/RPL11/RPS7/RPL5/PPIA/VPS28/TSPO	7
167	2	GO:0019430	removal of superoxide radicals	4/214	23/18903	0.000119442	0.00515525	0.00471148	PRDX1/PRDX2/SOD1/NQO1	4
168	2	GO:0006739	NADP metabolic process	5/214	43/18903	0.000120364	0.00515525	0.00471148	TALDO1/PGLS/DCXR/MDH1/NQO1	5
169	2	GO:0031396	regulation of protein ubiquitination	10/214	210/18903	0.000145213	0.00607561	0.00555262	RPS3/RPL11/RPS7/RPL5/FKBP1A/GABARAP/PPIA/VPS28/RBX1/TSPO	10
170	2	GO:1903320	regulation of protein modification by small protein conjugation or removal	11/214	252/18903	0.000146661	0.00607561	0.00555262	RPS3/RPL11/RPS7/RPL5/FKBP1A/COPS6/GABARAP/PPIA/VPS28/RBX1/TSPO	11
171	2	GO:0036093	germ cell proliferation	3/214	10/18903	0.000161907	0.00659902	0.00603097	PRDX4/CIB1/UCHL1	3
172	2	GO:0071450	cellular response to oxygen radical	4/214	25/18903	0.000167632	0.00661883	0.00604907	PRDX1/PRDX2/SOD1/NQO1	4
173	2	GO:0071451	cellular response to superoxide	4/214	25/18903	0.000167632	0.00661883	0.00604907	PRDX1/PRDX2/SOD1/NQO1	4
174	2	GO:0006801	superoxide metabolic process	6/214	74/18903	0.000191545	0.00744667	0.00680566	GSTP1/PRDX1/PRDX2/SOD1/NQO1/CYBA	6
175	2	GO:0045116	protein neddylation	4/214	27/18903	0.000228477	0.00874792	0.00799489	RPL11/RPL5/COPS6/RBX1	4
176	2	GO:0042176	regulation of protein catabolic process	13/214	361/18903	0.000251973	0.00950352	0.00868545	RACK1/RPL11/ELOB/EEF1A1/PSME2/GABARAP/VPS28/RBX1/ATRAID/PSME1/EIF3H/NQO1/TIMP1	13
177	2	GO:0000303	response to superoxide	4/214	28/18903	0.000264206	0.00981836	0.00897319	PRDX1/PRDX2/SOD1/NQO1	4
178	2	GO:1903050	regulation of proteolysis involved in protein catabolic process	10/214	227/18903	0.00027238	0.00997543	0.00911674	RACK1/RPL11/RPS7/RPL5/ELOB/PSME2/GABARAP/RBX1/PSME1/EIF3H	10
179	2	GO:1904667	negative regulation of ubiquitin protein ligase activity	3/214	12/18903	0.000291899	0.0105376	0.00963048	RPL11/RPS7/RPL5	3
180	2	GO:0000305	response to oxygen radical	4/214	29/18903	0.000303777	0.0108119	0.00988119	PRDX1/PRDX2/SOD1/NQO1	4
181	2	GO:0034614	cellular response to reactive oxygen species	8/214	150/18903	0.000314812	0.011049	0.0100979	RPS3/PRDX5/RACK1/PRDX1/PRDX2/SOD1/PYCR1/NQO1	8
182	2	GO:0006890	retrograde vesicle-mediated transport, Golgi to endoplasmic reticulum	5/214	53/18903	0.000327396	0.0113333	0.0103577	COPE/COPZ1/ARF4/KDELR3/COPZ2	5
183	2	GO:0022618	ribonucleoprotein complex assembly	10/214	234/18903	0.000346794	0.0117058	0.0106982	RPL11/RPSA/RPS5/RPL10/RPL5/EIF3K/EIF3G/EIF3F/MCTS1/EIF3H	10
184	2	GO:0042744	hydrogen peroxide catabolic process	4/214	30/18903	0.000347422	0.0117058	0.0106982	PRDX5/PRDX1/PRDX2/PRDX4	4
185	2	GO:0071826	ribonucleoprotein complex subunit organization	10/214	242/18903	0.000451889	0.0150253	0.0137319	RPL11/RPSA/RPS5/RPL10/RPL5/EIF3K/EIF3G/EIF3F/MCTS1/EIF3H	10
186	2	GO:0006122	mitochondrial electron transport, ubiquinol to cytochrome c	3/214	14/18903	0.000474947	0.0154118	0.0140851	UQCR11/CYC1/UQCRC2	3
187	2	GO:0022613	ribonucleoprotein complex biogenesis	15/214	489/18903	0.000475709	0.0154118	0.0140851	RPL7A/RPL10A/RPL11/RPSA/RPS5/RPL10/RPS6/RPS7/RPL5/EIF3K/TRMT112/EIF3G/EIF3F/MCTS1/EIF3H	15
188	2	GO:0000302	response to reactive oxygen species	9/214	204/18903	0.000543258	0.0173774	0.0158815	RPS3/PRDX5/GSTP1/RACK1/PRDX1/PRDX2/SOD1/PYCR1/NQO1	9
189	2	GO:0062197	cellular response to chemical stress	12/214	345/18903	0.000591102	0.0186714	0.0170642	RPS3/PRDX5/RACK1/PRDX1/PRDX2/SOD1/PPIA/RBX1/HSPB1/PYCR1/NQO1/TSPO	12
190	2	GO:0042255	ribosome assembly	5/214	61/18903	0.000630836	0.0196728	0.0179794	RPL11/RPSA/RPS5/RPL10/RPL5	5
191	2	GO:0043161	proteasome-mediated ubiquitin-dependent protein catabolic process	14/214	450/18903	0.000638374	0.0196728	0.0179794	RACK1/RPL11/PSMB1/PSMB3/PSMB5/ELOB/PSMB6/PSMD8/GABARAP/RBX1/PSMA6/EIF3H/PSMA5/UCHL1	14
192	2	GO:0045861	negative regulation of proteolysis	12/214	352/18903	0.000704952	0.0214628	0.0196153	GAPDH/PRDX5/RPL11/RPS7/RPL5/LAMTOR5/LXN/SERPINF1/EIF3H/VTN/TIMP1/TFPI2	12
193	2	GO:2000058	regulation of ubiquitin-dependent protein catabolic process	8/214	170/18903	0.000723386	0.0217569	0.0198841	RACK1/RPL11/RPS7/RPL5/ELOB/GABARAP/RBX1/EIF3H	8
194	2	GO:2001244	positive regulation of intrinsic apoptotic signaling pathway	5/214	63/18903	0.000731832	0.0217569	0.0198841	RPS3/RACK1/RPL11/RPS7/SOD1	5
195	2	GO:0052547	regulation of peptidase activity	14/214	459/18903	0.000773761	0.0226003	0.0206549	GAPDH/RPS3/PRDX5/RACK1/PSME2/BEX3/PSME1/LAMTOR5/LXN/SERPINF1/VTN/PCOLCE/TIMP1/TFPI2	14
196	2	GO:2001242	regulation of intrinsic apoptotic signaling pathway	8/214	172/18903	0.000780792	0.0226003	0.0206549	RPS3/RACK1/RPL11/RPS7/MIF/SOD1/PPIA/HSPB1	8
197	2	GO:0006734	NADH metabolic process	4/214	37/18903	0.000787032	0.0226003	0.0206549	MDH2/TPI1/MDH1/NQO1	4
198	2	GO:0019081	viral translation	3/214	18/18903	0.00102973	0.0292374	0.0267206	EIF3G/EIF3F/MCTS1	3
199	2	GO:0048246	macrophage chemotaxis	4/214	40/18903	0.00106061	0.0297794	0.027216	MIF/MDK/LGALS3/CCL2	4
200	2	GO:0051881	regulation of mitochondrial membrane potential	5/214	70/18903	0.00118218	0.0325996	0.0297934	RACK1/SOD1/CLIC1/PYCR1/TSPO	5
201	2	GO:2001233	regulation of apoptotic signaling pathway	12/214	374/18903	0.00118899	0.0325996	0.0297934	RPS3/GSTP1/RACK1/RPL11/RPS7/PRDX2/MIF/SLC25A6/SOD1/PPIA/HSPB1/LGALS3	12
202	2	GO:0032930	positive regulation of superoxide anion generation	3/214	19/18903	0.00121265	0.0325996	0.0297934	GSTP1/SOD1/CYBA	3
203	2	GO:2000434	regulation of protein neddylation	3/214	19/18903	0.00121265	0.0325996	0.0297934	RPL11/RPL5/COPS6	3
204	2	GO:0052548	regulation of endopeptidase activity	13/214	428/18903	0.00123206	0.0327729	0.0299518	GAPDH/RPS3/PRDX5/RACK1/PSME2/BEX3/PSME1/LAMTOR5/LXN/SERPINF1/VTN/TIMP1/TFPI2	13
205	2	GO:2000379	positive regulation of reactive oxygen species metabolic process	5/214	71/18903	0.0012602	0.0331721	0.0303167	GSTP1/SOD1/DCXR/CYBA/TSPO	5
206	2	GO:2000377	regulation of reactive oxygen species metabolic process	7/214	149/18903	0.00156127	0.0406736	0.0371724	GSTP1/PRDX2/SOD1/ARF4/DCXR/CYBA/TSPO	7
207	2	GO:0061136	regulation of proteasomal protein catabolic process	8/214	194/18903	0.00168845	0.0427484	0.0390686	RACK1/RPL11/ELOB/PSME2/GABARAP/RBX1/PSME1/EIF3H	8
208	2	GO:0007249	I-kappaB kinase/NF-kappaB signaling	10/214	288/18903	0.00169692	0.0427484	0.0390686	GAPDH/GSTP1/FKBP1A/PRDX4/S100A13/LAMTOR5/RHOC/HSPB1/NFKBIA/LGALS1	10
209	2	GO:0034599	cellular response to oxidative stress	10/214	288/18903	0.00169692	0.0427484	0.0390686	RPS3/PRDX5/RACK1/PRDX1/PRDX2/SOD1/PPIA/HSPB1/PYCR1/NQO1	10
210	2	GO:0042273	ribosomal large subunit biogenesis	5/214	76/18903	0.00170858	0.0427484	0.0390686	RPL7A/RPL10A/RPL11/RPL10/RPL5	5
211	2	GO:0032928	regulation of superoxide anion generation	3/214	22/18903	0.00187964	0.0458052	0.0418622	GSTP1/SOD1/CYBA	3
212	2	GO:0051444	negative regulation of ubiquitin-protein transferase activity	3/214	22/18903	0.00187964	0.0458052	0.0418622	RPL11/RPS7/RPL5	3
213	2	GO:0016125	sterol metabolic process	7/214	154/18903	0.00188514	0.0458052	0.0418622	SOD1/ERG28/TM7SF2/EBPL/APOC1/FDPS/STAR	7
214	3	GO:0000377	RNA splicing, via transesterification reactions with bulged adenosine as nucleophile	43/345	329/18903	2.04058e-24	3.35164e-21	2.77303e-21	SNRPB/HNRNPH3/HNRNPA2B1/LSM5/SNRPG/SNRPF/LSM3/LSM4/NPM1/SNRPD1/HNRNPM/HNRNPA1/PSIP1/SNRPE/HNRNPR/DDX39A/PPIH/SNRPA1/HNRNPA3/RBMX/SFPQ/LSM2/KHDRBS1/SNRPC/LSM7/RBM8A/SNRPB2/C1QBP/SRSF3/SNRPD2/HNRNPK/MAGOHB/SRSF7/ALYREF/MAGOH/DDX39B/ZCRB1/HNRNPH1/HNRNPU/SNRPD3/NCL/SRSF2/SNU13	43
215	3	GO:0000398	mRNA splicing, via spliceosome	43/345	329/18903	2.04058e-24	3.35164e-21	2.77303e-21	SNRPB/HNRNPH3/HNRNPA2B1/LSM5/SNRPG/SNRPF/LSM3/LSM4/NPM1/SNRPD1/HNRNPM/HNRNPA1/PSIP1/SNRPE/HNRNPR/DDX39A/PPIH/SNRPA1/HNRNPA3/RBMX/SFPQ/LSM2/KHDRBS1/SNRPC/LSM7/RBM8A/SNRPB2/C1QBP/SRSF3/SNRPD2/HNRNPK/MAGOHB/SRSF7/ALYREF/MAGOH/DDX39B/ZCRB1/HNRNPH1/HNRNPU/SNRPD3/NCL/SRSF2/SNU13	43
216	3	GO:0000375	RNA splicing, via transesterification reactions	43/345	333/18903	3.33707e-24	3.65409e-21	3.02326e-21	SNRPB/HNRNPH3/HNRNPA2B1/LSM5/SNRPG/SNRPF/LSM3/LSM4/NPM1/SNRPD1/HNRNPM/HNRNPA1/PSIP1/SNRPE/HNRNPR/DDX39A/PPIH/SNRPA1/HNRNPA3/RBMX/SFPQ/LSM2/KHDRBS1/SNRPC/LSM7/RBM8A/SNRPB2/C1QBP/SRSF3/SNRPD2/HNRNPK/MAGOHB/SRSF7/ALYREF/MAGOH/DDX39B/ZCRB1/HNRNPH1/HNRNPU/SNRPD3/NCL/SRSF2/SNU13	43
217	3	GO:0008380	RNA splicing	49/345	469/18903	2.47987e-23	2.03659e-20	1.685e-20	SNRPB/HNRNPH3/HNRNPA2B1/LSM5/SNRPG/SNRPF/LSM3/LSM4/NPM1/SNRPD1/HNRNPM/HNRNPA1/PSIP1/SNRPE/HNRNPR/DDX39A/YBX1/PPIH/SNRPA1/HNRNPA3/RBMX/SFPQ/LSM2/KHDRBS1/SNRPC/ENY2/LSM7/RBM8A/SNRPB2/C1QBP/SRSF3/PRMT1/SNRPD2/HNRNPK/MAGOHB/SRSF7/ZNF326/ALYREF/RTRAF/MAGOH/DDX39B/ZCRB1/THOC7/HNRNPH1/HNRNPU/SNRPD3/NCL/SRSF2/SNU13	49
218	3	GO:0006403	RNA localization	33/345	202/18903	4.93644e-22	3.24324e-19	2.68334e-19	RAN/HNRNPA2B1/NPM1/CCT5/HNRNPA1/DDX39A/YBX1/CCT6A/CCT4/FLOT1/CCT8/KHDRBS1/ENY2/RBM8A/TCP1/CCT2/SSB/SRSF3/MAGOHB/RUVBL1/SRSF7/ALYREF/RTRAF/CCT7/RUVBL2/MAGOH/DDX39B/NHP2/FBL/THOC7/HNRNPAB/HNRNPU/PEG10	33
219	3	GO:0000723	telomere maintenance	23/345	154/18903	7.95198e-15	4.35371e-12	3.60211e-12	HNRNPA2B1/PTGES3/RPA3/HSP90AA1/CCT5/HNRNPA1/HSP90AB1/CCT6A/TPRKB/CCT4/HNRNPD/CCT8/XRCC5/TCP1/CCT2/XRCC6/RUVBL1/MAD2L2/CCT7/PRKDC/RUVBL2/NHP2/HNRNPU	23
220	3	GO:1904874	positive regulation of telomerase RNA localization to Cajal body	10/345	15/18903	9.97739e-15	4.68224e-12	3.87393e-12	CCT5/CCT6A/CCT4/CCT8/TCP1/CCT2/RUVBL1/CCT7/RUVBL2/NHP2	10
221	3	GO:0033044	regulation of chromosome organization	28/345	252/18903	2.08237e-14	8.55075e-12	7.07459e-12	PTTG1/BIRC5/CDC20/DLGAP5/HNRNPA2B1/CENPF/CCNB1/CCT5/HNRNPA1/MAD2L1/NCAPD2/CCT6A/CCT4/SMC4/HNRNPD/SFPQ/CCT8/XRCC5/TCP1/ANAPC11/CCT2/RUVBL1/SMC2/MAD2L2/CCT7/RUVBL2/CENPV/HNRNPU	28
222	3	GO:0022613	ribonucleoprotein complex biogenesis	38/345	489/18903	5.03003e-14	1.83596e-11	1.51901e-11	RAN/SNRPB/PTGES3/SNRPG/SNRPF/LSM4/HSP90AA1/NPM1/SNRPD1/PSIP1/SNRPE/HSP90AB1/EXOSC8/SNRPA1/RBMX/LSM2/SNRPC/RPL35/XRCC5/PA2G4/SNRPB2/C1QBP/MRPL22/SNRPD2/RUVBL1/METTL5/PRKDC/RUVBL2/RPL26L1/TRMT112/DDX39B/NHP2/FBL/RSL24D1/NSA2/EBNA1BP2/SNRPD3/SNU13	38
223	3	GO:0006457	protein folding	26/345	223/18903	5.83137e-14	1.91561e-11	1.58491e-11	PTGES3/HSPE1/HSP90AA1/CCT5/HSPD1/ANP32E/PPIA/HSP90AB1/PPIH/CCT6A/CCT4/CCT8/TCP1/PDCD5/CCT2/VBP1/TBCA/NUDC/CCT7/RUVBL2/PFDN4/AHSA1/PFDN2/STIP1/FKBP4/DNAJA1	26
224	3	GO:1904872	regulation of telomerase RNA localization to Cajal body	10/345	18/18903	1.38471e-13	4.13523e-11	3.42135e-11	CCT5/CCT6A/CCT4/CCT8/TCP1/CCT2/RUVBL1/CCT7/RUVBL2/NHP2	10
225	3	GO:0071897	DNA biosynthetic process	24/345	198/18903	2.35504e-13	5.90515e-11	4.88572e-11	PCLAF/TK1/HNRNPA2B1/PTGES3/TYMS/CENPF/HSP90AA1/CCT5/HNRNPA1/HSP90AB1/CCT6A/CCT4/HNRNPD/CCT8/RRM1/XRCC5/TCP1/CCT2/POLD2/MAD2L2/CCT7/NHP2/HNRNPU/HGF	24
226	3	GO:0090670	RNA localization to Cajal body	10/345	19/18903	2.87618e-13	5.90515e-11	4.88572e-11	CCT5/CCT6A/CCT4/CCT8/TCP1/CCT2/RUVBL1/CCT7/RUVBL2/NHP2	10
227	3	GO:0090671	telomerase RNA localization to Cajal body	10/345	19/18903	2.87618e-13	5.90515e-11	4.88572e-11	CCT5/CCT6A/CCT4/CCT8/TCP1/CCT2/RUVBL1/CCT7/RUVBL2/NHP2	10
228	3	GO:0090672	telomerase RNA localization	10/345	19/18903	2.87618e-13	5.90515e-11	4.88572e-11	CCT5/CCT6A/CCT4/CCT8/TCP1/CCT2/RUVBL1/CCT7/RUVBL2/NHP2	10
229	3	GO:0090685	RNA localization to nucleus	10/345	19/18903	2.87618e-13	5.90515e-11	4.88572e-11	CCT5/CCT6A/CCT4/CCT8/TCP1/CCT2/RUVBL1/CCT7/RUVBL2/NHP2	10
230	3	GO:0032200	telomere organization	23/345	185/18903	4.37924e-13	8.46224e-11	7.00136e-11	HNRNPA2B1/PTGES3/RPA3/HSP90AA1/CCT5/HNRNPA1/HSP90AB1/CCT6A/TPRKB/CCT4/HNRNPD/CCT8/XRCC5/TCP1/CCT2/XRCC6/RUVBL1/MAD2L2/CCT7/PRKDC/RUVBL2/NHP2/HNRNPU	23
231	3	GO:2001252	positive regulation of chromosome organization	17/345	106/18903	8.36434e-12	1.52649e-09	1.26297e-09	HNRNPA2B1/CCT5/HNRNPA1/NCAPD2/CCT6A/CCT4/SMC4/HNRNPD/SFPQ/CCT8/XRCC5/TCP1/CCT2/RUVBL1/SMC2/CCT7/RUVBL2	17
232	3	GO:0140014	mitotic nuclear division	28/345	325/18903	1.11288e-11	1.92411e-09	1.59194e-09	PTTG1/UBE2S/BIRC5/CDC20/DLGAP5/RAN/PRC1/CENPF/MKI67/CCNB1/NUSAP1/RANBP1/MAD2L1/NCAPD2/KIF4A/BANF1/TPX2/SMC4/MZT1/KNSTRN/ANAPC11/AURKAIP1/UBE2I/SMC2/PIN1/MAD2L2/NUDC/HNRNPU	28
233	3	GO:0010833	telomere maintenance via telomere lengthening	15/345	81/18903	1.68041e-11	2.76007e-09	2.28359e-09	HNRNPA2B1/PTGES3/HSP90AA1/CCT5/HNRNPA1/HSP90AB1/CCT6A/CCT4/CCT8/XRCC5/TCP1/CCT2/CCT7/NHP2/HNRNPU	15
234	3	GO:0050657	nucleic acid transport	20/345	163/18903	1.94576e-11	2.90537e-09	2.40381e-09	RAN/HNRNPA2B1/NPM1/HNRNPA1/DDX39A/YBX1/FLOT1/KHDRBS1/ENY2/RBM8A/SSB/SRSF3/MAGOHB/SRSF7/ALYREF/RTRAF/MAGOH/DDX39B/THOC7/PEG10	20
235	3	GO:0050658	RNA transport	20/345	163/18903	1.94576e-11	2.90537e-09	2.40381e-09	RAN/HNRNPA2B1/NPM1/HNRNPA1/DDX39A/YBX1/FLOT1/KHDRBS1/ENY2/RBM8A/SSB/SRSF3/MAGOHB/SRSF7/ALYREF/RTRAF/MAGOH/DDX39B/THOC7/PEG10	20
236	3	GO:0007059	chromosome segregation	30/345	382/18903	2.05012e-11	2.9281e-09	2.42261e-09	PTTG1/CENPW/BIRC5/CDC20/DLGAP5/RAN/PRC1/CENPF/MKI67/CCNB1/CENPH/NUSAP1/CENPN/MAD2L1/NCAPD2/KIF4A/SLC25A5/BANF1/SMC4/SKA2/SFPQ/KNSTRN/ANAPC11/UBE2I/SMC2/MAD2L2/CENPX/NUDC/CIAO2B/HNRNPU	30
237	3	GO:0007004	telomere maintenance via telomerase	14/345	69/18903	2.1861e-11	2.99222e-09	2.47566e-09	PTGES3/HSP90AA1/CCT5/HNRNPA1/HSP90AB1/CCT6A/CCT4/CCT8/XRCC5/TCP1/CCT2/CCT7/NHP2/HNRNPU	14
238	3	GO:0051236	establishment of RNA localization	20/345	166/18903	2.72825e-11	3.58491e-09	2.96603e-09	RAN/HNRNPA2B1/NPM1/HNRNPA1/DDX39A/YBX1/FLOT1/KHDRBS1/ENY2/RBM8A/SSB/SRSF3/MAGOHB/SRSF7/ALYREF/RTRAF/MAGOH/DDX39B/THOC7/PEG10	20
239	3	GO:0022618	ribonucleoprotein complex assembly	23/345	234/18903	5.89878e-11	7.45288e-09	6.16626e-09	SNRPB/PTGES3/SNRPG/SNRPF/LSM4/HSP90AA1/SNRPD1/PSIP1/SNRPE/HSP90AB1/SNRPA1/RBMX/LSM2/SNRPC/XRCC5/SNRPB2/SNRPD2/RUVBL1/PRKDC/RUVBL2/DDX39B/SNRPD3/SNU13	23
240	3	GO:0006278	RNA-templated DNA biosynthetic process	14/345	75/18903	7.18212e-11	8.52919e-09	7.05675e-09	PTGES3/HSP90AA1/CCT5/HNRNPA1/HSP90AB1/CCT6A/CCT4/CCT8/XRCC5/TCP1/CCT2/CCT7/NHP2/HNRNPU	14
241	3	GO:1904851	positive regulation of establishment of protein localization to telomere	7/345	10/18903	7.26993e-11	8.52919e-09	7.05675e-09	CCT5/CCT6A/CCT4/CCT8/TCP1/CCT2/CCT7	7
242	3	GO:0006405	RNA export from nucleus	15/345	90/18903	8.14593e-11	9.22737e-09	7.6344e-09	RAN/HNRNPA2B1/NPM1/HNRNPA1/DDX39A/KHDRBS1/ENY2/RBM8A/SSB/SRSF3/MAGOHB/ALYREF/MAGOH/DDX39B/THOC7	15
243	3	GO:0071826	ribonucleoprotein complex subunit organization	23/345	242/18903	1.16321e-10	1.27372e-08	1.05383e-08	SNRPB/PTGES3/SNRPG/SNRPF/LSM4/HSP90AA1/SNRPD1/PSIP1/SNRPE/HSP90AB1/SNRPA1/RBMX/LSM2/SNRPC/XRCC5/SNRPB2/SNRPD2/RUVBL1/PRKDC/RUVBL2/DDX39B/SNRPD3/SNU13	23
244	3	GO:0051168	nuclear export	19/345	165/18903	1.90319e-10	1.89839e-08	1.57066e-08	RAN/HNRNPA2B1/ANP32B/NPM1/HNRNPA1/DDX39A/KHDRBS1/ENY2/YWHAE/RBM8A/SSB/SRSF3/MAGOHB/UBE2I/PARK7/ALYREF/MAGOH/DDX39B/THOC7	19
245	3	GO:0070203	regulation of establishment of protein localization to telomere	7/345	11/18903	1.96796e-10	1.89839e-08	1.57066e-08	CCT5/CCT6A/CCT4/CCT8/TCP1/CCT2/CCT7	7
246	3	GO:1904869	regulation of protein localization to Cajal body	7/345	11/18903	1.96796e-10	1.89839e-08	1.57066e-08	CCT5/CCT6A/CCT4/CCT8/TCP1/CCT2/CCT7	7
247	3	GO:1904871	positive regulation of protein localization to Cajal body	7/345	11/18903	1.96796e-10	1.89839e-08	1.57066e-08	CCT5/CCT6A/CCT4/CCT8/TCP1/CCT2/CCT7	7
248	3	GO:0032206	positive regulation of telomere maintenance	13/345	67/18903	2.07972e-10	1.89839e-08	1.57066e-08	HNRNPA2B1/CCT5/HNRNPA1/CCT6A/CCT4/HNRNPD/CCT8/XRCC5/TCP1/CCT2/RUVBL1/CCT7/RUVBL2	13
249	3	GO:1903241	U2-type prespliceosome assembly	9/345	24/18903	2.08042e-10	1.89839e-08	1.57066e-08	SNRPB/SNRPG/SNRPF/SNRPD1/SNRPE/SNRPA1/SNRPB2/SNRPD2/SNRPD3	9
250	3	GO:0000280	nuclear division	32/345	481/18903	3.11045e-10	2.76158e-08	2.28483e-08	PTTG1/UBE2S/BIRC5/CCNB2/CDC20/DLGAP5/RAN/PRC1/CENPF/MKI67/CCNB1/UBB/NUSAP1/RANBP1/MAD2L1/NCAPD2/KIF4A/BANF1/TPX2/SMC4/MZT1/KNSTRN/ANAPC11/AURKAIP1/CKS2/UBE2I/SMC2/PIN1/MAD2L2/CENPX/NUDC/HNRNPU	32
251	3	GO:0006913	nucleocytoplasmic transport	26/345	329/18903	4.12118e-10	3.47108e-08	2.87185e-08	RAN/HNRNPA2B1/ANP32B/KPNA2/RANBP1/HSP90AA1/NPM1/HNRNPA1/DDX39A/HSP90AB1/ANP32A/KHDRBS1/ENY2/YWHAE/RBM8A/SSB/SRSF3/MAGOHB/UBE2I/PARK7/ALYREF/MAGOH/LMNA/DDX39B/THOC7/PPP1CC	26
252	3	GO:0051169	nuclear transport	26/345	329/18903	4.12118e-10	3.47108e-08	2.87185e-08	RAN/HNRNPA2B1/ANP32B/KPNA2/RANBP1/HSP90AA1/NPM1/HNRNPA1/DDX39A/HSP90AB1/ANP32A/KHDRBS1/ENY2/YWHAE/RBM8A/SSB/SRSF3/MAGOHB/UBE2I/PARK7/ALYREF/MAGOH/LMNA/DDX39B/THOC7/PPP1CC	26
253	3	GO:0050821	protein stabilization	21/345	214/18903	4.22728e-10	3.47108e-08	2.87185e-08	PTGES3/HSP90AA1/NPM1/CCT5/HSPD1/HSP90AB1/CCT6A/CCT4/FLOT1/CCT8/TCP1/CCT2/VBP1/RUVBL1/PARK7/PIN1/CCT7/RUVBL2/PFDN4/PFDN2/RTN4	21
254	3	GO:0070202	regulation of establishment of protein localization to chromosome	7/345	12/18903	4.64924e-10	3.47108e-08	2.87185e-08	CCT5/CCT6A/CCT4/CCT8/TCP1/CCT2/CCT7	7
255	3	GO:1903405	protein localization to nuclear body	7/345	12/18903	4.64924e-10	3.47108e-08	2.87185e-08	CCT5/CCT6A/CCT4/CCT8/TCP1/CCT2/CCT7	7
256	3	GO:1904816	positive regulation of protein localization to chromosome, telomeric region	7/345	12/18903	4.64924e-10	3.47108e-08	2.87185e-08	CCT5/CCT6A/CCT4/CCT8/TCP1/CCT2/CCT7	7
257	3	GO:1904867	protein localization to Cajal body	7/345	12/18903	4.64924e-10	3.47108e-08	2.87185e-08	CCT5/CCT6A/CCT4/CCT8/TCP1/CCT2/CCT7	7
258	3	GO:2000278	regulation of DNA biosynthetic process	16/345	121/18903	6.7644e-10	4.93801e-08	4.08554e-08	HNRNPA2B1/PTGES3/HSP90AA1/CCT5/HNRNPA1/HSP90AB1/CCT6A/CCT4/HNRNPD/CCT8/XRCC5/TCP1/CCT2/CCT7/HNRNPU/HGF	16
259	3	GO:2000573	positive regulation of DNA biosynthetic process	13/345	74/18903	7.6474e-10	5.46124e-08	4.51844e-08	PTGES3/HSP90AA1/CCT5/HNRNPA1/HSP90AB1/CCT6A/CCT4/CCT8/XRCC5/TCP1/CCT2/CCT7/HGF	13
260	3	GO:1904358	positive regulation of telomere maintenance via telomere lengthening	10/345	37/18903	8.09851e-10	5.66034e-08	4.68317e-08	HNRNPA2B1/CCT5/HNRNPA1/CCT6A/CCT4/CCT8/XRCC5/TCP1/CCT2/CCT7	10
261	3	GO:0015931	nucleobase-containing compound transport	21/345	223/18903	9.02501e-10	6.17649e-08	5.11021e-08	RAN/HNRNPA2B1/NPM1/HNRNPA1/DDX39A/YBX1/SLC25A5/FLOT1/KHDRBS1/ENY2/RBM8A/SSB/SRSF3/MAGOHB/SRSF7/ALYREF/RTRAF/MAGOH/DDX39B/THOC7/PEG10	21
262	3	GO:1904814	regulation of protein localization to chromosome, telomeric region	7/345	14/18903	1.95217e-09	1.28258e-07	1.06116e-07	CCT5/CCT6A/CCT4/CCT8/TCP1/CCT2/CCT7	7
263	3	GO:1990173	protein localization to nucleoplasm	7/345	14/18903	1.95217e-09	1.28258e-07	1.06116e-07	CCT5/CCT6A/CCT4/CCT8/TCP1/CCT2/CCT7	7
264	3	GO:0034508	centromere complex assembly	9/345	32/18903	3.92366e-09	2.5273e-07	2.091e-07	CENPW/DLGAP5/CENPF/CENPH/CENPN/ITGB3BP/NASP/CENPX/CENPV	9
265	3	GO:0032204	regulation of telomere maintenance	14/345	101/18903	4.28418e-09	2.70645e-07	2.23922e-07	HNRNPA2B1/CCT5/HNRNPA1/CCT6A/CCT4/HNRNPD/CCT8/XRCC5/TCP1/CCT2/RUVBL1/CCT7/RUVBL2/HNRNPU	14
266	3	GO:0051383	kinetochore organization	8/345	23/18903	4.38459e-09	2.71762e-07	2.24846e-07	CENPW/DLGAP5/CENPF/CENPH/CENPN/SMC4/SMC2/CENPX	8
267	3	GO:0043484	regulation of RNA splicing	18/345	180/18903	5.67509e-09	3.45234e-07	2.85635e-07	HNRNPH3/HNRNPA2B1/NPM1/HNRNPA1/RBMX/KHDRBS1/ENY2/RBM8A/C1QBP/SRSF3/HNRNPK/SRSF7/ZNF326/MAGOH/HNRNPH1/HNRNPU/NCL/SRSF2	18
268	3	GO:0000070	mitotic sister chromatid segregation	19/345	204/18903	6.95694e-09	4.15519e-07	3.43786e-07	PTTG1/BIRC5/CDC20/DLGAP5/RAN/PRC1/CENPF/CCNB1/NUSAP1/MAD2L1/NCAPD2/KIF4A/SMC4/KNSTRN/ANAPC11/SMC2/MAD2L2/NUDC/HNRNPU	19
269	3	GO:0032212	positive regulation of telomere maintenance via telomerase	9/345	34/18903	7.10491e-09	4.16779e-07	3.44829e-07	CCT5/HNRNPA1/CCT6A/CCT4/CCT8/XRCC5/TCP1/CCT2/CCT7	9
270	3	GO:0031647	regulation of protein stability	24/345	325/18903	7.55308e-09	4.35296e-07	3.60149e-07	PTGES3/HSP90AA1/NPM1/CCT5/HSPD1/HSP90AB1/CCT6A/CCT4/FLOT1/CCT8/TCP1/CCT2/VBP1/RUVBL1/PARK7/PIN1/CCT7/PRKDC/RUVBL2/LMNA/PFDN4/RAD23A/PFDN2/RTN4	24
271	3	GO:0070200	establishment of protein localization to telomere	7/345	17/18903	1.05518e-08	5.97632e-07	4.9446e-07	CCT5/CCT6A/CCT4/CCT8/TCP1/CCT2/CCT7	7
272	3	GO:0048024	regulation of mRNA splicing, via spliceosome	14/345	109/18903	1.17398e-08	6.47101e-07	5.35389e-07	HNRNPA2B1/NPM1/HNRNPA1/RBMX/KHDRBS1/RBM8A/C1QBP/SRSF3/HNRNPK/SRSF7/MAGOH/HNRNPU/NCL/SRSF2	14
273	3	GO:1904356	regulation of telomere maintenance via telomere lengthening	11/345	61/18903	1.18192e-08	6.47101e-07	5.35389e-07	HNRNPA2B1/CCT5/HNRNPA1/CCT6A/CCT4/CCT8/XRCC5/TCP1/CCT2/CCT7/HNRNPU	11
274	3	GO:0000819	sister chromatid segregation	20/345	239/18903	1.73703e-08	9.35432e-07	7.73944e-07	PTTG1/BIRC5/CDC20/DLGAP5/RAN/PRC1/CENPF/CCNB1/NUSAP1/MAD2L1/NCAPD2/KIF4A/SMC4/SFPQ/KNSTRN/ANAPC11/SMC2/MAD2L2/NUDC/HNRNPU	20
275	3	GO:0043161	proteasome-mediated ubiquitin-dependent protein catabolic process	28/345	450/18903	1.79931e-08	9.42156e-07	7.79507e-07	UBE2S/CDC20/PBK/HSP90AB1/PSMA7/SUMO2/PSMA4/PSMB6/PSMB2/PSMA2/PSMA3/PSMB3/PSMB1/ANAPC11/PSMC5/RBX1/PSMB7/PSMD8/SKP1/PSMD14/PARK7/PSMA6/PSMC6/PSMC1/PSMC4/RAD23A/PSMC3/CAV1	28
276	3	GO:0000245	spliceosomal complex assembly	13/345	95/18903	1.80688e-08	9.42156e-07	7.79507e-07	SNRPB/SNRPG/SNRPF/SNRPD1/PSIP1/SNRPE/SNRPA1/RBMX/SNRPC/SNRPB2/SNRPD2/DDX39B/SNRPD3	13
277	3	GO:0070199	establishment of protein localization to chromosome	8/345	27/18903	1.86266e-08	9.5607e-07	7.91019e-07	CCT5/CCT6A/CCT4/CCT8/TCP1/CCT2/CCT7/RUVBL2	8
278	3	GO:0000387	spliceosomal snRNP assembly	10/345	51/18903	2.36796e-08	1.19673e-06	9.90132e-07	SNRPB/SNRPG/SNRPF/LSM4/SNRPD1/SNRPE/LSM2/SNRPC/SNRPD2/SNRPD3	10
279	3	GO:0032210	regulation of telomere maintenance via telomerase	10/345	53/18903	3.49845e-08	1.74128e-06	1.44067e-06	CCT5/HNRNPA1/CCT6A/CCT4/CCT8/XRCC5/TCP1/CCT2/CCT7/HNRNPU	10
280	3	GO:0051054	positive regulation of DNA metabolic process	22/345	301/18903	3.88713e-08	1.90586e-06	1.57684e-06	HMGB1/HNRNPA2B1/PTGES3/HSP90AA1/CCT5/HNRNPA1/HSP90AB1/CCT6A/CCT4/HNRNPD/CCT8/XRCC5/STOML2/TCP1/CCT2/RUVBL1/MAD2L2/CCT7/PRKDC/RUVBL2/HNRNPAB/HGF	22
281	3	GO:0036260	RNA capping	7/345	20/18903	4.01199e-08	1.93814e-06	1.60355e-06	SNRPB/SNRPG/SNRPF/SNRPD1/SNRPE/SNRPD2/SNRPD3	7
282	3	GO:1903320	regulation of protein modification by small protein conjugation or removal	20/345	252/18903	4.21948e-08	1.99922e-06	1.65408e-06	UBE2S/CDC20/UBB/HSP90AA1/NPM1/MAD2L1/PPIA/HSP90AB1/RBX1/UBE2I/SKP1/PARK7/PIN1/MAD2L2/CENPX/COPS8/UBE2L3/COPS6/CAV1/DNAJA1	20
283	3	GO:0071824	protein-DNA complex subunit organization	21/345	277/18903	4.26013e-08	1.99922e-06	1.65408e-06	HMGB1/CENPW/DLGAP5/ANP32B/CENPF/CENPH/NPM1/CENPN/ITGB3BP/NASP/ANP32E/SET/HMGA1/SSRP1/HMGB2/RUVBL1/CENPX/RUVBL2/GTF2A2/PSMC6/CENPV	21
284	3	GO:0070198	protein localization to chromosome, telomeric region	8/345	30/18903	4.6815e-08	2.16602e-06	1.79209e-06	CCT5/CCT6A/CCT4/CCT8/XRCC5/TCP1/CCT2/CCT7	8
285	3	GO:0042176	regulation of protein catabolic process	24/345	361/18903	5.66109e-08	2.58287e-06	2.13698e-06	CDC20/PBK/UBB/HSP90AA1/MAD2L1/OAZ1/HSP90AB1/ODC1/SUMO2/PSMC5/RBX1/PSMD14/PARK7/PIN1/MAD2L2/NUDT15/PSMC6/PSMC1/PSME2/PSMC4/RAD23A/PSMC3/CAV1/RDX	24
286	3	GO:1900182	positive regulation of protein localization to nucleus	12/345	87/18903	5.86907e-08	2.64108e-06	2.18514e-06	RAN/HSP90AA1/NPM1/CCT5/HSP90AB1/CCT6A/CCT4/CCT8/TCP1/CCT2/PARK7/CCT7	12
287	3	GO:0061077	chaperone-mediated protein folding	11/345	71/18903	6.15144e-08	2.73074e-06	2.25932e-06	PTGES3/HSPE1/CCT5/CCT6A/CCT4/CCT8/TCP1/PDCD5/CCT2/CCT7/FKBP4	11
288	3	GO:0061136	regulation of proteasomal protein catabolic process	17/345	194/18903	1.06817e-07	4.67856e-06	3.87088e-06	CDC20/PBK/UBB/HSP90AB1/SUMO2/PSMC5/RBX1/PSMD14/PARK7/NUDT15/PSMC6/PSMC1/PSME2/PSMC4/RAD23A/PSMC3/CAV1	17
289	3	GO:0051972	regulation of telomerase activity	9/345	47/18903	1.49777e-07	6.4739e-06	5.35628e-06	HNRNPA2B1/PTGES3/HSP90AA1/HSP90AB1/CCT4/HNRNPD/XRCC5/TCP1/CCT2	9
290	3	GO:1900180	regulation of protein localization to nucleus	14/345	135/18903	1.8212e-07	7.76967e-06	6.42836e-06	RAN/HSP90AA1/NPM1/CCT5/HSP90AB1/CCT6A/CCT4/CCT8/TCP1/CCT2/PARK7/PIN1/CCT7/LMNA	14
291	3	GO:0045787	positive regulation of cell cycle	23/345	362/18903	2.42377e-07	1.02078e-05	8.44558e-06	CKS1B/BIRC5/DLGAP5/RRM2/PBK/CCNB1/NUSAP1/RANBP1/NPM1/MAD2L1/SMC4/SFPQ/RRM1/ANAPC11/CKS2/SMC2/DDX39B/CENPV/RAD23A/EIF4EBP1/HNRNPU/RDX/MEIS2	23
292	3	GO:0050684	regulation of mRNA processing	14/345	139/18903	2.62054e-07	1.08968e-05	9.01565e-06	HNRNPA2B1/NPM1/HNRNPA1/RBMX/KHDRBS1/RBM8A/C1QBP/SRSF3/HNRNPK/SRSF7/MAGOH/HNRNPU/NCL/SRSF2	14
293	3	GO:0042773	ATP synthesis coupled electron transport	12/345	101/18903	3.13855e-07	1.27286e-05	1.05312e-05	CCNB1/COX8A/NDUFV2/PARK7/NDUFB6/NDUFA6/NDUFB4/CYCS/CYC1/COA6/NDUFC1/DNAJC15	12
294	3	GO:0042775	mitochondrial ATP synthesis coupled electron transport	12/345	101/18903	3.13855e-07	1.27286e-05	1.05312e-05	CCNB1/COX8A/NDUFV2/PARK7/NDUFB6/NDUFA6/NDUFB4/CYCS/CYC1/COA6/NDUFC1/DNAJC15	12
295	3	GO:1902850	microtubule cytoskeleton organization involved in mitosis	15/345	163/18903	3.20462e-07	1.2838e-05	1.06217e-05	STMN1/BIRC5/CDC20/DLGAP5/RAN/PRC1/CCNB1/CENPH/NUSAP1/MAD2L1/KIF4A/TPX2/MZT1/NUDC/HNRNPU	15
296	3	GO:0031396	regulation of protein ubiquitination	17/345	210/18903	3.33888e-07	1.32147e-05	1.09334e-05	UBE2S/CDC20/UBB/HSP90AA1/NPM1/MAD2L1/PPIA/HSP90AB1/RBX1/SKP1/PARK7/PIN1/MAD2L2/CENPX/UBE2L3/CAV1/DNAJA1	17
297	3	GO:0006406	mRNA export from nucleus	10/345	67/18903	3.54793e-07	1.38749e-05	1.14796e-05	HNRNPA2B1/DDX39A/ENY2/RBM8A/SRSF3/MAGOHB/ALYREF/MAGOH/DDX39B/THOC7	10
298	3	GO:0098813	nuclear chromosome segregation	21/345	321/18903	5.07025e-07	1.9595e-05	1.62123e-05	PTTG1/BIRC5/CDC20/DLGAP5/RAN/PRC1/CENPF/CCNB1/NUSAP1/MAD2L1/NCAPD2/KIF4A/SMC4/SFPQ/KNSTRN/ANAPC11/SMC2/MAD2L2/CENPX/NUDC/HNRNPU	21
299	3	GO:0006119	oxidative phosphorylation	14/345	147/18903	5.22539e-07	1.99598e-05	1.6514e-05	CCNB1/STOML2/UQCC2/COX8A/NDUFV2/PARK7/NDUFB6/NDUFA6/NDUFB4/CYCS/CYC1/COA6/NDUFC1/DNAJC15	14
300	3	GO:0051382	kinetochore assembly	6/345	18/18903	5.45923e-07	2.06133e-05	1.70547e-05	CENPW/DLGAP5/CENPF/CENPH/CENPN/CENPX	6
301	3	GO:0007051	spindle organization	16/345	195/18903	6.19378e-07	2.31211e-05	1.91296e-05	STMN1/BIRC5/CCNB2/CDC20/DLGAP5/RAN/PRC1/TUBB/CCNB1/CENPH/KIF4A/TPX2/MZT1/KNSTRN/NUDC/HNRNPU	16
302	3	GO:0140694	non-membrane-bounded organelle assembly	23/345	386/18903	7.46114e-07	2.75392e-05	2.27849e-05	CENPW/BIRC5/CCNB2/CDC20/DLGAP5/PRC1/TUBB/CENPF/CENPH/LSM3/LSM4/NPM1/CENPN/KIF4A/TPX2/MZT1/XRCC5/C1QBP/MRPL22/CENPX/PRKDC/HNRNPU/KRT19	23
303	3	GO:0051028	mRNA transport	13/345	130/18903	7.6346e-07	2.78663e-05	2.30556e-05	HNRNPA2B1/HNRNPA1/DDX39A/ENY2/RBM8A/SRSF3/MAGOHB/SRSF7/ALYREF/MAGOH/DDX39B/THOC7/PEG10	13
304	3	GO:0051983	regulation of chromosome segregation	13/345	132/18903	9.09894e-07	3.28462e-05	2.71758e-05	PTTG1/BIRC5/CDC20/DLGAP5/CENPF/MKI67/CCNB1/MAD2L1/SMC4/ANAPC11/SMC2/MAD2L2/HNRNPU	13
305	3	GO:0007052	mitotic spindle organization	13/345	133/18903	9.92101e-07	3.5217e-05	2.91374e-05	STMN1/BIRC5/CDC20/DLGAP5/RAN/PRC1/CCNB1/CENPH/KIF4A/TPX2/MZT1/NUDC/HNRNPU	13
306	3	GO:1903050	regulation of proteolysis involved in protein catabolic process	17/345	227/18903	9.97012e-07	3.5217e-05	2.91374e-05	CDC20/PBK/UBB/HSP90AB1/SUMO2/PSMC5/RBX1/PSMD14/PARK7/NUDT15/PSMC6/PSMC1/PSME2/PSMC4/RAD23A/PSMC3/CAV1	17
307	3	GO:1903311	regulation of mRNA metabolic process	20/345	309/18903	1.12282e-06	3.92391e-05	3.24651e-05	HNRNPA2B1/NPM1/HNRNPM/HNRNPA1/YBX1/EXOSC8/RBMX/HNRNPD/KHDRBS1/RBM8A/C1QBP/SRSF3/HNRNPK/SRSF7/SERBP1/MAGOH/HNRNPAB/HNRNPU/NCL/SRSF2	20
308	3	GO:0045862	positive regulation of proteolysis	22/345	372/18903	1.47637e-06	5.10513e-05	4.22381e-05	HMGB1/CDC20/ANP32B/HSPE1/HSPD1/ENO1/SUMO2/PRELID1/PDCD5/PSMC5/AURKAIP1/RBX1/PSMD14/HDAC2/CYCS/PSMC6/PSMC1/PSME2/PSMC4/RAD23A/PSMC3/CAV1	22
309	3	GO:0090068	positive regulation of cell cycle process	18/345	260/18903	1.49551e-06	5.11746e-05	4.234e-05	BIRC5/DLGAP5/RRM2/PBK/CCNB1/NUSAP1/RANBP1/NPM1/MAD2L1/SMC4/SFPQ/RRM1/ANAPC11/SMC2/DDX39B/CENPV/HNRNPU/RDX	18
310	3	GO:0007088	regulation of mitotic nuclear division	12/345	118/18903	1.70245e-06	5.76551e-05	4.77019e-05	BIRC5/CDC20/DLGAP5/CENPF/MKI67/CCNB1/NUSAP1/MAD2L1/ANAPC11/AURKAIP1/PIN1/MAD2L2	12
311	3	GO:0044772	mitotic cell cycle phase transition	25/345	473/18903	2.19017e-06	7.34153e-05	6.07413e-05	UBE2S/CKS1B/CDKN3/BIRC5/CCNB2/CDC20/DLGAP5/RRM2/CENPF/CCNB1/NASP/MAD2L1/KHDRBS1/RRM1/ANAPC11/CALM1/CKS2/MAD2L2/PRKDC/NAE1/TMEM14B/CALM3/PSME2/EIF4EBP1/RDX	25
312	3	GO:0051973	positive regulation of telomerase activity	7/345	34/18903	2.23451e-06	7.41452e-05	6.13452e-05	PTGES3/HSP90AA1/HSP90AB1/CCT4/XRCC5/TCP1/CCT2	7
313	3	GO:0065004	protein-DNA complex assembly	17/345	242/18903	2.40228e-06	7.89149e-05	6.52914e-05	HMGB1/CENPW/DLGAP5/ANP32B/CENPF/CENPH/NPM1/CENPN/ITGB3BP/NASP/SET/SSRP1/HMGB2/CENPX/GTF2A2/PSMC6/CENPV	17
314	3	GO:0022904	respiratory electron transport chain	12/345	122/18903	2.42669e-06	7.89276e-05	6.53019e-05	CCNB1/COX8A/NDUFV2/PARK7/NDUFB6/NDUFA6/NDUFB4/CYCS/CYC1/COA6/NDUFC1/DNAJC15	12
315	3	GO:0048025	negative regulation of mRNA splicing, via spliceosome	6/345	23/18903	2.74814e-06	8.85064e-05	7.32271e-05	HNRNPA2B1/NPM1/RBMX/C1QBP/HNRNPK/SRSF7	6
316	3	GO:0034504	protein localization to nucleus	19/345	306/18903	3.83406e-06	0.000122281	0.000101171	RAN/KPNA2/HSP90AA1/NPM1/CCT5/HSP90AB1/CCT6A/CCT4/CCT8/YWHAE/TCP1/HDGF/CCT2/SKP1/PARK7/PIN1/CCT7/LMNA/HNRNPU	19
317	3	GO:0010639	negative regulation of organelle organization	21/345	366/18903	4.11689e-06	0.000130038	0.000107589	PTTG1/STMN1/BIRC5/CDC20/CENPF/CCNB1/NPM1/HNRNPA1/MAD2L1/SLC25A5/TPX2/TMSB10/PRELID1/AURKAIP1/MAD2L2/TMSB15A/LMNA/HNRNPU/RDX/FKBP4/HGF	21
318	3	GO:0009451	RNA modification	14/345	176/18903	4.50057e-06	0.000140803	0.000116496	SNRPB/SNRPG/SNRPF/SNRPD1/SNRPE/TPRKB/SSB/SNRPD2/METTL5/TRMT112/NHP2/FBL/HNRNPAB/SNRPD3	14
319	3	GO:1904951	positive regulation of establishment of protein localization	19/345	310/18903	4.62797e-06	0.000143424	0.000118664	RAN/ANP32B/HSP90AA1/CCT5/PPIA/OAZ1/HSP90AB1/CCT6A/CCT4/CCT8/YWHAE/TCP1/PDCD5/CCT2/PSMD9/SRI/CCT7/ITGB1BP1/UBE2L3	19
320	3	GO:0050686	negative regulation of mRNA processing	6/345	25/18903	4.67491e-06	0.000143524	0.000118747	HNRNPA2B1/NPM1/RBMX/C1QBP/HNRNPK/SRSF7	6
321	3	GO:0032543	mitochondrial translation	12/345	131/18903	5.12258e-06	0.000155812	0.000128913	MRPL51/UQCC2/C1QBP/MRPL22/AURKAIP1/MRPL11/GADD45GIP1/MRPL13/MRPL3/MRPS16/MRPL47/MRPS18C	12
322	3	GO:0001510	RNA methylation	10/345	90/18903	5.64637e-06	0.000170168	0.000140791	SNRPB/SNRPG/SNRPF/SNRPD1/SNRPE/SNRPD2/METTL5/TRMT112/FBL/SNRPD3	10
323	3	GO:0006260	DNA replication	18/345	286/18903	5.72489e-06	0.000170966	0.000141451	PCLAF/NUCKS1/RRM2/PTMS/RPA3/NASP/SET/DUT/HMGA1/RRM1/SSRP1/STOML2/RUVBL1/POLD2/ALYREF/CENPX/RUVBL2/DTD1	18
324	3	GO:1905818	regulation of chromosome separation	11/345	111/18903	5.93839e-06	0.000175744	0.000145405	PTTG1/BIRC5/CDC20/DLGAP5/CENPF/CCNB1/MAD2L1/SMC4/ANAPC11/SMC2/MAD2L2	11
325	3	GO:0051304	chromosome separation	12/345	135/18903	6.99592e-06	0.000204916	0.00016954	PTTG1/BIRC5/CDC20/DLGAP5/CENPF/CCNB1/MAD2L1/SMC4/ANAPC11/SMC2/MAD2L2/CENPX	12
326	3	GO:1901998	toxin transport	7/345	40/18903	7.04885e-06	0.000204916	0.00016954	CCT5/CCT4/CCT8/TCP1/CCT2/CCT7/DNAJA1	7
327	3	GO:0009263	deoxyribonucleotide biosynthetic process	5/345	16/18903	7.28262e-06	0.000206236	0.000170633	DTYMK/RRM2/TYMS/DUT/RRM1	5
328	3	GO:0009265	2'-deoxyribonucleotide biosynthetic process	5/345	16/18903	7.28262e-06	0.000206236	0.000170633	DTYMK/RRM2/TYMS/DUT/RRM1	5
329	3	GO:0046385	deoxyribose phosphate biosynthetic process	5/345	16/18903	7.28262e-06	0.000206236	0.000170633	DTYMK/RRM2/TYMS/DUT/RRM1	5
330	3	GO:0033047	regulation of mitotic sister chromatid segregation	8/345	56/18903	7.5168e-06	0.00020926	0.000173134	PTTG1/BIRC5/CDC20/CENPF/CCNB1/MAD2L1/MAD2L2/HNRNPU	8
331	3	GO:0051438	regulation of ubiquitin-protein transferase activity	8/345	56/18903	7.5168e-06	0.00020926	0.000173134	UBE2S/CDC20/MAD2L1/SKP1/PARK7/PIN1/MAD2L2/UBE2L3	8
332	3	GO:0019646	aerobic electron transport chain	10/345	93/18903	7.59817e-06	0.000209748	0.000173538	COX8A/NDUFV2/PARK7/NDUFB6/NDUFA6/NDUFB4/CYCS/CYC1/NDUFC1/DNAJC15	10
333	3	GO:1903312	negative regulation of mRNA metabolic process	10/345	94/18903	8.36683e-06	0.000227181	0.000187962	HNRNPA2B1/NPM1/YBX1/RBMX/HNRNPD/C1QBP/HNRNPK/SRSF7/HNRNPAB/HNRNPU	10
334	3	GO:0007339	binding of sperm to zona pellucida	7/345	41/18903	8.36801e-06	0.000227181	0.000187962	CCT5/CCT4/CCT8/TCP1/SPA17/CCT2/CCT7	7
335	3	GO:0072594	establishment of protein localization to organelle	23/345	449/18903	9.36349e-06	0.000252123	0.000208598	RAN/KPNA2/HSP90AA1/CCT5/HSPD1/HSP90AB1/CCT6A/CCT4/CCT8/SRP9/TCP1/PDCD5/CCT2/CCT7/RUVBL2/LMNA/UBE2L3/TOMM5/TOMM6/CALM3/DNAJC15/DNAJA1/RALA	23
336	3	GO:0033119	negative regulation of RNA splicing	6/345	28/18903	9.49565e-06	0.000253603	0.000209823	HNRNPA2B1/NPM1/RBMX/C1QBP/HNRNPK/SRSF7	6
337	3	GO:1903829	positive regulation of protein localization	23/345	451/18903	1.00595e-05	0.000266496	0.000220489	RAN/ANP32B/HSP90AA1/NPM1/CCT5/PPIA/OAZ1/HSP90AB1/CCT6A/CCT4/CCT8/YWHAE/TCP1/PDCD5/CCT2/PSMD9/SRI/PARK7/CCT7/ITGB1BP1/UBE2L3/RDX/RTN4	23
338	3	GO:0032392	DNA geometric change	10/345	99/18903	1.33018e-05	0.00034957	0.000289222	HMGB1/HMGB3/HNRNPA2B1/HMGA1/XRCC5/HMGB2/XRCC6/RUVBL1/RUVBL2/DTD1	10
339	3	GO:0009060	aerobic respiration	14/345	194/18903	1.37781e-05	0.000359215	0.000297202	CCNB1/STOML2/UQCC2/COX8A/NDUFV2/PARK7/NDUFB6/NDUFA6/NDUFB4/CYCS/CYC1/COA6/NDUFC1/DNAJC15	14
340	3	GO:0006402	mRNA catabolic process	16/345	248/18903	1.39238e-05	0.000360154	0.000297979	LSM5/LSM4/NPM1/HNRNPM/YBX1/EXOSC8/HNRNPD/LSM2/LSM7/RBM8A/SSB/MAGOHB/SERBP1/MAGOH/HNRNPAB/HNRNPU	16
341	3	GO:0051783	regulation of nuclear division	12/345	145/18903	1.45246e-05	0.00037276	0.000308408	BIRC5/CDC20/DLGAP5/CENPF/MKI67/CCNB1/NUSAP1/MAD2L1/ANAPC11/AURKAIP1/PIN1/MAD2L2	12
342	3	GO:0000380	alternative mRNA splicing, via spliceosome	9/345	81/18903	1.66326e-05	0.00042355	0.000350431	HNRNPM/HNRNPA1/RBMX/SFPQ/KHDRBS1/RBM8A/MAGOH/HNRNPU/SRSF2	9
343	3	GO:0042254	ribosome biogenesis	18/345	310/18903	1.71589e-05	0.000433591	0.000358738	RAN/NPM1/EXOSC8/RPL35/XRCC5/PA2G4/C1QBP/MRPL22/METTL5/PRKDC/RPL26L1/TRMT112/NHP2/FBL/RSL24D1/NSA2/EBNA1BP2/SNU13	18
344	3	GO:0000956	nuclear-transcribed mRNA catabolic process	11/345	125/18903	1.85482e-05	0.000465121	0.000384825	LSM4/YBX1/EXOSC8/HNRNPD/LSM7/RBM8A/SSB/MAGOHB/MAGOH/HNRNPAB/HNRNPU	11
345	3	GO:0022900	electron transport chain	13/345	176/18903	2.18243e-05	0.000543128	0.000449365	CCNB1/PHGDH/COX8A/NDUFV2/PARK7/NDUFB6/NDUFA6/NDUFB4/CYCS/CYC1/COA6/NDUFC1/DNAJC15	13
346	3	GO:0051099	positive regulation of binding	13/345	177/18903	2.31732e-05	0.000572361	0.000473551	HMGB1/STMN1/RAN/HSP90AB1/FLOT1/CALM1/HMGB2/PARK7/PIN1/NME1/CALM3/CAV1/HAND2	13
347	3	GO:0071103	DNA conformation change	10/345	106/18903	2.42995e-05	0.0005957	0.000492862	HMGB1/HMGB3/HNRNPA2B1/HMGA1/XRCC5/HMGB2/XRCC6/RUVBL1/RUVBL2/DTD1	10
348	3	GO:0033045	regulation of sister chromatid segregation	10/345	107/18903	2.63769e-05	0.000641838	0.000531035	PTTG1/BIRC5/CDC20/DLGAP5/CENPF/CCNB1/MAD2L1/ANAPC11/MAD2L2/HNRNPU	10
349	3	GO:0006303	double-strand break repair via nonhomologous end joining	8/345	67/18903	2.89965e-05	0.000700393	0.000579481	HMGB1/DEK/XRCC5/HMGB2/XRCC6/PSMD14/MAD2L2/PRKDC	8
350	3	GO:0035036	sperm-egg recognition	7/345	50/18903	3.22957e-05	0.00076846	0.000635797	CCT5/CCT4/CCT8/TCP1/SPA17/CCT2/CCT7	7
351	3	GO:0060315	negative regulation of ryanodine-sensitive calcium-release channel activity	4/345	11/18903	3.25163e-05	0.00076846	0.000635797	CALM1/SRI/GSTO1/CALM3	4
352	3	GO:1901844	regulation of cell communication by electrical coupling involved in cardiac conduction	4/345	11/18903	3.25163e-05	0.00076846	0.000635797	CALM1/SRI/CALM3/CAV1	4
353	3	GO:0009141	nucleoside triphosphate metabolic process	16/345	267/18903	3.44092e-05	0.000807387	0.000668004	DTYMK/RAN/TYMS/LDHA/ENO1/DUT/TPI1/STOML2/NDUFV2/NUDT15/NDUFB6/NDUFA6/ATP5MC3/NME1/NDUFB4/NDUFC1	16
354	3	GO:0009142	nucleoside triphosphate biosynthetic process	11/345	134/18903	3.55464e-05	0.000828156	0.000685188	DTYMK/TYMS/ENO1/STOML2/NDUFV2/NDUFB6/NDUFA6/ATP5MC3/NME1/NDUFB4/NDUFC1	11
355	3	GO:0006120	mitochondrial electron transport, NADH to ubiquinone	7/345	51/18903	3.68534e-05	0.00083492	0.000690784	NDUFV2/PARK7/NDUFB6/NDUFA6/NDUFB4/NDUFC1/DNAJC15	7
356	3	GO:0033046	negative regulation of sister chromatid segregation	7/345	51/18903	3.68534e-05	0.00083492	0.000690784	PTTG1/BIRC5/CDC20/CENPF/CCNB1/MAD2L1/MAD2L2	7
357	3	GO:0033048	negative regulation of mitotic sister chromatid segregation	7/345	51/18903	3.68534e-05	0.00083492	0.000690784	PTTG1/BIRC5/CDC20/CENPF/CCNB1/MAD2L1/MAD2L2	7
358	3	GO:2000816	negative regulation of mitotic sister chromatid separation	7/345	51/18903	3.68534e-05	0.00083492	0.000690784	PTTG1/BIRC5/CDC20/CENPF/CCNB1/MAD2L1/MAD2L2	7
359	3	GO:0045333	cellular respiration	15/345	240/18903	3.72743e-05	0.000838673	0.000693889	CCNB1/PRELID1/STOML2/UQCC2/COX8A/NDUFV2/PARK7/NDUFB6/NDUFA6/NDUFB4/CYCS/CYC1/COA6/NDUFC1/DNAJC15	15
360	3	GO:0006401	RNA catabolic process	17/345	299/18903	3.82776e-05	0.000855388	0.000707718	LSM5/LSM4/NPM1/HNRNPM/YBX1/EXOSC8/SLIRP/HNRNPD/LSM2/LSM7/RBM8A/SSB/MAGOHB/SERBP1/MAGOH/HNRNPAB/HNRNPU	17
361	3	GO:0006310	DNA recombination	18/345	332/18903	4.24339e-05	0.00094186	0.000779262	HMGB1/HMGB3/NUCKS1/RPA3/KPNA2/HSPD1/TPRKB/SFPQ/XRCC5/HMGB2/XRCC6/RUVBL1/PSMD14/MAD2L2/ALYREF/CENPX/PRKDC/RUVBL2	18
362	3	GO:0034655	nucleobase-containing compound catabolic process	21/345	428/18903	4.30459e-05	0.000949032	0.000785196	LSM5/LSM4/NPM1/HNRNPM/NUDT1/YBX1/EXOSC8/HINT1/SLIRP/DUT/HNRNPD/LSM2/LSM7/RBM8A/SSB/MAGOHB/NUDT15/SERBP1/MAGOH/HNRNPAB/HNRNPU	21
363	3	GO:0015980	energy derivation by oxidation of organic compounds	18/345	333/18903	4.41255e-05	0.000966349	0.000799524	PTGES3/CCNB1/PRELID1/STOML2/UQCC2/COX8A/NDUFV2/PARK7/NDUFB6/NDUFA6/CAVIN3/NDUFB4/CYCS/CYC1/COA6/NDUFC1/PPP1CC/DNAJC15	18
364	3	GO:0140053	mitochondrial gene expression	12/345	163/18903	4.65487e-05	0.00101266	0.000837844	MRPL51/UQCC2/C1QBP/MRPL22/AURKAIP1/MRPL11/GADD45GIP1/MRPL13/MRPL3/MRPS16/MRPL47/MRPS18C	12
365	3	GO:0051985	negative regulation of chromosome segregation	7/345	53/18903	4.75577e-05	0.00102109	0.000844816	PTTG1/BIRC5/CDC20/CENPF/CCNB1/MAD2L1/MAD2L2	7
366	3	GO:1905819	negative regulation of chromosome separation	7/345	53/18903	4.75577e-05	0.00102109	0.000844816	PTTG1/BIRC5/CDC20/CENPF/CCNB1/MAD2L1/MAD2L2	7
367	3	GO:1990748	cellular detoxification	10/345	115/18903	4.92035e-05	0.00104957	0.000868377	DHFR/PRDX1/PARK7/SOD1/TXNL1/MGST1/PRDX3/ESD/GSTO1/TXNRD1	10
368	3	GO:0051131	chaperone-mediated protein complex assembly	5/345	23/18903	5.05024e-05	0.00107032	0.000885549	PTGES3/HSP90AA1/HSPD1/HSP90AB1/CCT2	5
369	3	GO:1901800	positive regulation of proteasomal protein catabolic process	10/345	118/18903	6.13028e-05	0.0012909	0.00106804	CDC20/SUMO2/PSMC5/RBX1/PSMC6/PSMC1/PSMC4/RAD23A/PSMC3/CAV1	10
370	3	GO:1904666	regulation of ubiquitin protein ligase activity	5/345	24/18903	6.2843e-05	0.0013149	0.0010879	UBE2S/CDC20/MAD2L1/SKP1/MAD2L2	5
371	3	GO:0031398	positive regulation of protein ubiquitination	10/345	119/18903	6.58607e-05	0.00136932	0.00113293	UBE2S/CDC20/UBB/NPM1/RBX1/SKP1/PIN1/CENPX/UBE2L3/CAV1	10
372	3	GO:0045839	negative regulation of mitotic nuclear division	7/345	56/18903	6.82801e-05	0.00138784	0.00114825	BIRC5/CDC20/CENPF/CCNB1/MAD2L1/AURKAIP1/MAD2L2	7
373	3	GO:0007008	outer mitochondrial membrane organization	4/345	13/18903	6.84413e-05	0.00138784	0.00114825	HSP90AA1/PDCD5/TOMM5/TOMM6	4
374	3	GO:0045040	protein insertion into mitochondrial outer membrane	4/345	13/18903	6.84413e-05	0.00138784	0.00114825	HSP90AA1/PDCD5/TOMM5/TOMM6	4
375	3	GO:0051280	negative regulation of release of sequestered calcium ion into cytosol	4/345	13/18903	6.84413e-05	0.00138784	0.00114825	CALM1/SRI/GSTO1/CALM3	4
376	3	GO:2001251	negative regulation of chromosome organization	9/345	97/18903	7.05795e-05	0.00142241	0.00117686	PTTG1/BIRC5/CDC20/CENPF/CCNB1/HNRNPA1/MAD2L1/MAD2L2/HNRNPU	9
377	3	GO:0042273	ribosomal large subunit biogenesis	8/345	76/18903	7.27123e-05	0.00145646	0.00120503	NPM1/RPL35/RPL26L1/NHP2/RSL24D1/NSA2/EBNA1BP2/SNU13	8
378	3	GO:0051101	regulation of DNA binding	10/345	121/18903	7.58458e-05	0.00150745	0.00124721	HMGB1/CALM1/SRI/HMGB2/PARK7/MAD2L2/HDAC2/NME1/CALM3/HAND2	10
379	3	GO:0010965	regulation of mitotic sister chromatid separation	9/345	98/18903	7.64878e-05	0.00150745	0.00124721	PTTG1/BIRC5/CDC20/DLGAP5/CENPF/CCNB1/MAD2L1/ANAPC11/MAD2L2	9
380	3	GO:0043388	positive regulation of DNA binding	7/345	57/18903	7.66344e-05	0.00150745	0.00124721	HMGB1/CALM1/HMGB2/PARK7/NME1/CALM3/HAND2	7
381	3	GO:0051984	positive regulation of chromosome segregation	5/345	25/18903	7.7385e-05	0.00151315	0.00125193	BIRC5/CCNB1/SMC4/SMC2/HNRNPU	5
382	3	GO:0072655	establishment of protein localization to mitochondrion	10/345	123/18903	8.70879e-05	0.00168285	0.00139233	HSP90AA1/HSPD1/PDCD5/UBE2L3/TOMM5/TOMM6/CALM3/DNAJC15/DNAJA1/RALA	10
383	3	GO:0097237	cellular response to toxic substance	10/345	123/18903	8.70879e-05	0.00168285	0.00139233	DHFR/PRDX1/PARK7/SOD1/TXNL1/MGST1/PRDX3/ESD/GSTO1/TXNRD1	10
384	3	GO:0098869	cellular oxidant detoxification	9/345	100/18903	8.95577e-05	0.00172045	0.00142344	DHFR/PRDX1/PARK7/SOD1/TXNL1/MGST1/PRDX3/GSTO1/TXNRD1	9
385	3	GO:0045454	cell redox homeostasis	6/345	41/18903	9.28075e-05	0.00177058	0.00146491	GLRX5/GLRX3/PRDX1/PRDX3/BOLA3/TXNRD1	6
386	3	GO:0006417	regulation of translation	22/345	486/18903	9.32449e-05	0.00177058	0.00146491	TYMS/NPM1/YBX1/EXOSC8/HNRNPD/KHDRBS1/EIF5A/SRP9/DHFR/RBM8A/PA2G4/UQCC2/C1QBP/BZW1/METTL5/PRKDC/MAGOH/MRPL13/ZNF706/EIF4EBP1/HNRNPU/NCL	22
387	3	GO:0051306	mitotic sister chromatid separation	9/345	101/18903	9.67649e-05	0.00182685	0.00151148	PTTG1/BIRC5/CDC20/DLGAP5/CENPF/CCNB1/MAD2L1/ANAPC11/MAD2L2	9
388	3	GO:1905820	positive regulation of chromosome separation	5/345	27/18903	0.000114114	0.00214209	0.00177229	BIRC5/DLGAP5/SMC4/ANAPC11/SMC2	5
389	3	GO:0070585	protein localization to mitochondrion	10/345	128/18903	0.000121536	0.00226845	0.00187684	HSP90AA1/HSPD1/PDCD5/UBE2L3/TOMM5/TOMM6/CALM3/DNAJC15/DNAJA1/RALA	10
390	3	GO:0098754	detoxification	11/345	154/18903	0.000125732	0.00232953	0.00192737	DHFR/PRDX1/PARK7/SOD1/TXNL1/MGST1/PRDX3/ESD/GSTO1/TXNRD1/MT2A	11
391	3	GO:0010649	regulation of cell communication by electrical coupling	4/345	15/18903	0.000126936	0.00232953	0.00192737	CALM1/SRI/CALM3/CAV1	4
392	3	GO:0051284	positive regulation of sequestering of calcium ion	4/345	15/18903	0.000126936	0.00232953	0.00192737	CALM1/SRI/GSTO1/CALM3	4
393	3	GO:0045732	positive regulation of protein catabolic process	13/345	209/18903	0.000128078	0.00233742	0.0019339	CDC20/HSP90AA1/OAZ1/SUMO2/PSMC5/RBX1/PSMC6/PSMC1/PSMC4/RAD23A/PSMC3/CAV1/RDX	13
394	3	GO:0000381	regulation of alternative mRNA splicing, via spliceosome	7/345	62/18903	0.000131862	0.00239319	0.00198004	HNRNPA1/RBMX/KHDRBS1/RBM8A/MAGOH/HNRNPU/SRSF2	7
395	3	GO:0009394	2'-deoxyribonucleotide metabolic process	6/345	44/18903	0.000139154	0.00251164	0.00207805	DTYMK/RRM2/TYMS/DUT/RRM1/NUDT15	6
396	3	GO:0051784	negative regulation of nuclear division	7/345	63/18903	0.000146052	0.00262175	0.00216915	BIRC5/CDC20/CENPF/CCNB1/MAD2L1/AURKAIP1/MAD2L2	7
397	3	GO:0046700	heterocycle catabolic process	21/345	468/18903	0.000151547	0.00270561	0.00223852	LSM5/LSM4/NPM1/HNRNPM/NUDT1/YBX1/EXOSC8/HINT1/SLIRP/DUT/HNRNPD/LSM2/LSM7/RBM8A/SSB/MAGOHB/NUDT15/SERBP1/MAGOH/HNRNPAB/HNRNPU	21
398	3	GO:0009262	deoxyribonucleotide metabolic process	6/345	45/18903	0.000158121	0.00279262	0.00231052	DTYMK/RRM2/TYMS/DUT/RRM1/NUDT15	6
399	3	GO:0019692	deoxyribose phosphate metabolic process	6/345	45/18903	0.000158121	0.00279262	0.00231052	DTYMK/RRM2/TYMS/DUT/RRM1/NUDT15	6
400	3	GO:0043486	histone exchange	4/345	16/18903	0.000166821	0.00291493	0.00241171	NASP/ANP32E/RUVBL1/RUVBL2	4
401	3	GO:0097428	protein maturation by iron-sulfur cluster transfer	4/345	16/18903	0.000166821	0.00291493	0.00241171	GLRX5/GLRX3/CIAO2B/BOLA3	4
402	3	GO:1901293	nucleoside phosphate biosynthetic process	16/345	306/18903	0.000170552	0.00296436	0.00245261	DTYMK/TK1/RRM2/TYMS/ENO1/DUT/RRM1/STOML2/PAICS/NDUFV2/NDUFB6/NDUFA6/ATP5MC3/NME1/NDUFB4/NDUFC1	16
403	3	GO:0007094	mitotic spindle assembly checkpoint signaling	6/345	46/18903	0.000179076	0.00304922	0.00252281	BIRC5/CDC20/CENPF/CCNB1/MAD2L1/MAD2L2	6
404	3	GO:0071173	spindle assembly checkpoint signaling	6/345	46/18903	0.000179076	0.00304922	0.00252281	BIRC5/CDC20/CENPF/CCNB1/MAD2L1/MAD2L2	6
405	3	GO:0071174	mitotic spindle checkpoint signaling	6/345	46/18903	0.000179076	0.00304922	0.00252281	BIRC5/CDC20/CENPF/CCNB1/MAD2L1/MAD2L2	6
406	3	GO:0051098	regulation of binding	18/345	372/18903	0.000179147	0.00304922	0.00252281	HMGB1/STMN1/NUCKS1/RAN/HSP90AB1/FLOT1/CALM1/SRI/HMGB2/PARK7/PIN1/MAD2L2/HDAC2/NME1/ITGB1BP1/CALM3/CAV1/HAND2	18
407	3	GO:0044270	cellular nitrogen compound catabolic process	21/345	474/18903	0.000180401	0.00305472	0.00252737	LSM5/LSM4/NPM1/HNRNPM/NUDT1/YBX1/EXOSC8/HINT1/SLIRP/DUT/HNRNPD/LSM2/LSM7/RBM8A/SSB/MAGOHB/NUDT15/SERBP1/MAGOH/HNRNPAB/HNRNPU	21
408	3	GO:0006338	chromatin remodeling	18/345	373/18903	0.000185159	0.00311922	0.00258073	HMGB1/CENPW/ANP32B/NPM1/ITGB3BP/NASP/DEK/ANP32E/SET/HMGA1/SSRP1/HMGB2/RUVBL1/HDAC2/CBX3/RUVBL2/LMNA/CENPV	18
409	3	GO:1903052	positive regulation of proteolysis involved in protein catabolic process	10/345	136/18903	0.000200328	0.00335754	0.00277791	CDC20/SUMO2/PSMC5/RBX1/PSMC6/PSMC1/PSMC4/RAD23A/PSMC3/CAV1	10
410	3	GO:0031577	spindle checkpoint signaling	6/345	47/18903	0.000202163	0.00337109	0.00278913	BIRC5/CDC20/CENPF/CCNB1/MAD2L1/MAD2L2	6
411	3	GO:1903322	positive regulation of protein modification by small protein conjugation or removal	10/345	137/18903	0.000212668	0.00352835	0.00291923	UBE2S/CDC20/UBB/NPM1/RBX1/SKP1/PIN1/CENPX/UBE2L3/CAV1	10
412	3	GO:0045841	negative regulation of mitotic metaphase/anaphase transition	6/345	48/18903	0.000227535	0.00375604	0.00310761	BIRC5/CDC20/CENPF/CCNB1/MAD2L1/MAD2L2	6
413	3	GO:0034502	protein localization to chromosome	9/345	115/18903	0.000260776	0.00428324	0.0035438	CCT5/CCT6A/CCT4/CCT8/XRCC5/TCP1/CCT2/CCT7/RUVBL2	9
414	3	GO:0051443	positive regulation of ubiquitin-protein transferase activity	5/345	32/18903	0.000264139	0.0043169	0.00357165	UBE2S/CDC20/SKP1/PIN1/UBE2L3	5
415	3	GO:0051988	regulation of attachment of spindle microtubules to kinetochore	4/345	18/18903	0.000272498	0.00443146	0.00366644	BIRC5/CCNB1/KNSTRN/HNRNPU	4
416	3	GO:0019439	aromatic compound catabolic process	21/345	489/18903	0.000274727	0.00444571	0.00367823	LSM5/LSM4/NPM1/HNRNPM/NUDT1/YBX1/EXOSC8/HINT1/SLIRP/DUT/HNRNPD/LSM2/LSM7/RBM8A/SSB/MAGOHB/NUDT15/SERBP1/MAGOH/HNRNPAB/HNRNPU	21
417	3	GO:0030071	regulation of mitotic metaphase/anaphase transition	8/345	92/18903	0.000278913	0.00449132	0.00371596	BIRC5/CDC20/DLGAP5/CENPF/CCNB1/MAD2L1/ANAPC11/MAD2L2	8
418	3	GO:0051881	regulation of mitochondrial membrane potential	7/345	70/18903	0.000283793	0.00454761	0.00376253	UBB/CLIC1/PRELID1/STOML2/PARK7/SOD1/PRDX3	7
419	3	GO:1902100	negative regulation of metaphase/anaphase transition of cell cycle	6/345	50/18903	0.000285763	0.00455695	0.00377026	BIRC5/CDC20/CENPF/CCNB1/MAD2L1/MAD2L2	6
420	3	GO:0009206	purine ribonucleoside triphosphate biosynthetic process	9/345	117/18903	0.00029669	0.00470834	0.00389551	ENO1/STOML2/NDUFV2/NDUFB6/NDUFA6/ATP5MC3/NME1/NDUFB4/NDUFC1	9
421	3	GO:0045727	positive regulation of translation	10/345	143/18903	0.000300889	0.00475202	0.00393165	NPM1/YBX1/HNRNPD/KHDRBS1/EIF5A/UQCC2/C1QBP/METTL5/PRKDC/HNRNPU	10
422	3	GO:0009988	cell-cell recognition	7/345	71/18903	0.000309976	0.00487212	0.00403102	CCT5/CCT4/CCT8/TCP1/SPA17/CCT2/CCT7	7
423	3	GO:0009145	purine nucleoside triphosphate biosynthetic process	9/345	118/18903	0.000316125	0.0049451	0.00409141	ENO1/STOML2/NDUFV2/NDUFB6/NDUFA6/ATP5MC3/NME1/NDUFB4/NDUFC1	9
424	3	GO:0007076	mitotic chromosome condensation	4/345	19/18903	0.000340222	0.00529682	0.0043824	NUSAP1/NCAPD2/SMC4/SMC2	4
425	3	GO:0007091	metaphase/anaphase transition of mitotic cell cycle	8/345	95/18903	0.000347429	0.00535823	0.00443321	BIRC5/CDC20/DLGAP5/CENPF/CCNB1/MAD2L1/ANAPC11/MAD2L2	8
426	3	GO:1902099	regulation of metaphase/anaphase transition of cell cycle	8/345	95/18903	0.000347429	0.00535823	0.00443321	BIRC5/CDC20/DLGAP5/CENPF/CCNB1/MAD2L1/ANAPC11/MAD2L2	8
427	3	GO:0090307	mitotic spindle assembly	7/345	74/18903	0.000400351	0.00614558	0.00508464	BIRC5/CDC20/PRC1/KIF4A/TPX2/MZT1/HNRNPU	7
428	3	GO:0043281	regulation of cysteine-type endopeptidase activity involved in apoptotic process	12/345	205/18903	0.000402531	0.00615029	0.00508854	HMGB1/BIRC5/ANP32B/HSPE1/HSPD1/PDCD5/BCL2L12/PARK7/PRDX3/CYCS/ARL6IP1/HGF	12
429	3	GO:0044784	metaphase/anaphase transition of cell cycle	8/345	98/18903	0.000429074	0.00650611	0.00538293	BIRC5/CDC20/DLGAP5/CENPF/CCNB1/MAD2L1/ANAPC11/MAD2L2	8
430	3	GO:0009201	ribonucleoside triphosphate biosynthetic process	9/345	123/18903	0.000429779	0.00650611	0.00538293	ENO1/STOML2/NDUFV2/NDUFB6/NDUFA6/ATP5MC3/NME1/NDUFB4/NDUFC1	9
431	3	GO:0030705	cytoskeleton-dependent intracellular transport	12/345	208/18903	0.000458719	0.00691235	0.00571904	TUBA1B/TUBA1C/TUBB/UBB/KIF4A/SFPQ/DYNLL1/SOD1/HSPB11/HNRNPU/TUBA1A/RAB27B	12
432	3	GO:0015986	proton motive force-driven ATP synthesis	7/345	76/18903	0.00047149	0.00707235	0.00585141	STOML2/NDUFV2/NDUFB6/NDUFA6/ATP5MC3/NDUFB4/NDUFC1	7
433	3	GO:0009165	nucleotide biosynthetic process	15/345	304/18903	0.000498981	0.0074507	0.00616445	DTYMK/RRM2/TYMS/ENO1/DUT/RRM1/STOML2/PAICS/NDUFV2/NDUFB6/NDUFA6/ATP5MC3/NME1/NDUFB4/NDUFC1	15
434	3	GO:0090151	establishment of protein localization to mitochondrial membrane	5/345	37/18903	0.000530638	0.00788319	0.00652227	HSP90AA1/PDCD5/TOMM5/TOMM6/CALM3	5
435	3	GO:1903170	negative regulation of calcium ion transmembrane transport	6/345	56/18903	0.000532745	0.00788319	0.00652227	YWHAE/CALM1/SRI/VDAC1/GSTO1/CALM3	6
436	3	GO:0051225	spindle assembly	9/345	128/18903	0.000575104	0.00847182	0.00700929	BIRC5/CCNB2/CDC20/PRC1/TUBB/KIF4A/TPX2/MZT1/HNRNPU	9
437	3	GO:0034728	nucleosome organization	10/345	156/18903	0.000599679	0.00879441	0.00727619	ANP32B/NPM1/NASP/ANP32E/SET/HMGA1/SSRP1/HMGB2/RUVBL1/RUVBL2	10
438	3	GO:0051444	negative regulation of ubiquitin-protein transferase activity	4/345	22/18903	0.000614931	0.008978	0.00742808	CDC20/MAD2L1/PARK7/MAD2L2	4
439	3	GO:0009144	purine nucleoside triphosphate metabolic process	13/345	247/18903	0.000643378	0.00935175	0.00773731	RAN/LDHA/ENO1/TPI1/STOML2/NDUFV2/NUDT15/NDUFB6/NDUFA6/ATP5MC3/NME1/NDUFB4/NDUFC1	13
440	3	GO:0000492	box C/D snoRNP assembly	3/345	10/18903	0.000657506	0.00943191	0.00780363	RUVBL1/RUVBL2/SNU13	3
441	3	GO:0009157	deoxyribonucleoside monophosphate biosynthetic process	3/345	10/18903	0.000657506	0.00943191	0.00780363	TK1/TYMS/DUT	3
442	3	GO:1990034	calcium ion export across plasma membrane	3/345	10/18903	0.000657506	0.00943191	0.00780363	YWHAE/CALM1/CALM3	3
443	3	GO:0000910	cytokinesis	11/345	187/18903	0.000668059	0.00954163	0.00789441	STMN1/BIRC5/PRC1/KIF20A/NUSAP1/KIF4A/CALM1/DCTN3/PIN1/CENPV/CALM3	11
444	3	GO:0042401	cellular biogenic amine biosynthetic process	5/345	39/18903	0.000680315	0.00967461	0.00800443	SMS/OAZ1/ODC1/PARK7/HAND2	5
445	3	GO:0006754	ATP biosynthetic process	8/345	106/18903	0.000725193	0.0102684	0.00849568	ENO1/STOML2/NDUFV2/NDUFB6/NDUFA6/ATP5MC3/NDUFB4/NDUFC1	8
446	3	GO:0007338	single fertilization	10/345	160/18903	0.000730125	0.0102938	0.00851675	CCT5/SLIRP/CCT4/CCT8/TCP1/SPA17/CCT2/PARK7/CCT7/SNU13	10
447	3	GO:0009309	amine biosynthetic process	5/345	40/18903	0.00076601	0.0107536	0.00889715	SMS/OAZ1/ODC1/PARK7/HAND2	5
448	3	GO:0052547	regulation of peptidase activity	19/345	459/18903	0.000827239	0.0115637	0.00956744	PTTG1/HMGB1/BIRC5/ANP32B/HSPE1/HSPD1/PSMA3/PRELID1/PDCD5/BCL2L12/PSMD14/PARK7/PRDX3/PEBP1/CYCS/PSME2/ARL6IP1/CAV1/HGF	19
449	3	GO:0031397	negative regulation of protein ubiquitination	7/345	84/18903	0.000862881	0.0120109	0.00993737	CDC20/MAD2L1/PPIA/PARK7/MAD2L2/CAV1/DNAJA1	7
450	3	GO:0046822	regulation of nucleocytoplasmic transport	8/345	109/18903	0.000871552	0.0120569	0.00997542	RAN/ANP32B/HSP90AA1/HSP90AB1/KHDRBS1/YWHAE/PARK7/PPP1CC	8
451	3	GO:0051256	mitotic spindle midzone assembly	3/345	11/18903	0.000891877	0.0120569	0.00997542	BIRC5/PRC1/KIF4A	3
452	3	GO:0051987	positive regulation of attachment of spindle microtubules to kinetochore	3/345	11/18903	0.000891877	0.0120569	0.00997542	BIRC5/CCNB1/HNRNPU	3
453	3	GO:0060623	regulation of chromosome condensation	3/345	11/18903	0.000891877	0.0120569	0.00997542	NCAPD2/SMC4/SMC2	3
454	3	GO:0070934	CRD-mediated mRNA stabilization	3/345	11/18903	0.000891877	0.0120569	0.00997542	YBX1/HNRNPD/HNRNPU	3
455	3	GO:1904668	positive regulation of ubiquitin protein ligase activity	3/345	11/18903	0.000891877	0.0120569	0.00997542	UBE2S/CDC20/SKP1	3
456	3	GO:2000622	regulation of nuclear-transcribed mRNA catabolic process, nonsense-mediated decay	3/345	11/18903	0.000891877	0.0120569	0.00997542	RBM8A/MAGOH/HNRNPAB	3
457	3	GO:0046824	positive regulation of nucleocytoplasmic transport	6/345	62/18903	0.000920511	0.012393	0.0102535	RAN/ANP32B/HSP90AA1/HSP90AB1/KHDRBS1/YWHAE	6
458	3	GO:0052548	regulation of endopeptidase activity	18/345	428/18903	0.000941477	0.0126235	0.0104442	PTTG1/HMGB1/BIRC5/ANP32B/HSPE1/HSPD1/PSMA3/PRELID1/PDCD5/BCL2L12/PSMD14/PARK7/PRDX3/PEBP1/CYCS/PSME2/ARL6IP1/HGF	18
459	3	GO:2001244	positive regulation of intrinsic apoptotic signaling pathway	6/345	63/18903	0.00100203	0.0133808	0.0110708	UBB/SFPQ/EIF5A/PARK7/SOD1/CAV1	6
460	3	GO:0009147	pyrimidine nucleoside triphosphate metabolic process	4/345	25/18903	0.00101852	0.0134372	0.0111174	DTYMK/TYMS/DUT/NME1	4
461	3	GO:0086064	cell communication by electrical coupling involved in cardiac conduction	4/345	25/18903	0.00101852	0.0134372	0.0111174	CALM1/SRI/CALM3/CAV1	4
462	3	GO:1901984	negative regulation of protein acetylation	4/345	25/18903	0.00101852	0.0134372	0.0111174	SET/PARK7/HINT2/HDAC2	4
463	3	GO:0002218	activation of innate immune response	6/345	64/18903	0.00108899	0.0143093	0.011839	HMGB1/HSP90AA1/SFPQ/XRCC5/XRCC6/PRKDC	6
464	3	GO:0032388	positive regulation of intracellular transport	11/345	199/18903	0.00111244	0.0145593	0.0120458	RAN/ANP32B/HSP90AA1/OAZ1/HSP90AB1/KHDRBS1/YWHAE/PDCD5/ITGB1BP1/UBE2L3/RDX	11
465	3	GO:0007093	mitotic cell cycle checkpoint signaling	9/345	141/18903	0.00114864	0.0149733	0.0123884	BIRC5/CDC20/CENPF/PBK/CCNB1/MAD2L1/MAD2L2/PRKDC/NAE1	9
466	3	GO:0034250	positive regulation of cellular amide metabolic process	10/345	170/18903	0.00116115	0.0150507	0.0124524	NPM1/YBX1/HNRNPD/KHDRBS1/EIF5A/UQCC2/C1QBP/METTL5/PRKDC/HNRNPU	10
467	3	GO:0000022	mitotic spindle elongation	3/345	12/18903	0.00117314	0.0150507	0.0124524	BIRC5/PRC1/KIF4A	3
468	3	GO:0000491	small nucleolar ribonucleoprotein complex assembly	3/345	12/18903	0.00117314	0.0150507	0.0124524	RUVBL1/RUVBL2/SNU13	3
469	3	GO:1900152	negative regulation of nuclear-transcribed mRNA catabolic process, deadenylation-dependent decay	3/345	12/18903	0.00117314	0.0150507	0.0124524	YBX1/HNRNPD/HNRNPU	3
470	3	GO:0032507	maintenance of protein location in cell	6/345	65/18903	0.00118162	0.0150507	0.0124524	TMSB10/SKP1/PARK7/TMSB15A/CAV1/HNRNPU	6
471	3	GO:0060314	regulation of ryanodine-sensitive calcium-release channel activity	4/345	26/18903	0.00118655	0.0150507	0.0124524	CALM1/SRI/GSTO1/CALM3	4
472	3	GO:0021762	substantia nigra development	5/345	44/18903	0.00119123	0.0150507	0.0124524	YWHAQ/YWHAE/DYNLL1/CALM1/CALM3	5
473	3	GO:1901020	negative regulation of calcium ion transmembrane transporter activity	5/345	44/18903	0.00119123	0.0150507	0.0124524	YWHAE/CALM1/SRI/GSTO1/CALM3	5
474	3	GO:0050000	chromosome localization	7/345	89/18903	0.0012149	0.015291	0.0126512	BIRC5/DLGAP5/CENPF/CCNB1/NUDC/LMNA/HNRNPU	7
475	3	GO:2001242	regulation of intrinsic apoptotic signaling pathway	10/345	172/18903	0.00126833	0.0159025	0.0131572	UBB/PPIA/ENO1/SFPQ/EIF5A/HNRNPK/PARK7/SOD1/CAV1/DNAJA1	10
476	3	GO:2000116	regulation of cysteine-type endopeptidase activity	12/345	235/18903	0.00133285	0.016648	0.013774	HMGB1/BIRC5/ANP32B/HSPE1/HSPD1/PDCD5/BCL2L12/PARK7/PRDX3/CYCS/ARL6IP1/HGF	12
477	3	GO:0045116	protein neddylation	4/345	27/18903	0.00137306	0.0170852	0.0141357	RBX1/COPS8/NAE1/COPS6	4
478	3	GO:0042776	proton motive force-driven mitochondrial ATP synthesis	6/345	67/18903	0.00138486	0.017167	0.0142034	STOML2/NDUFV2/NDUFB6/NDUFA6/NDUFB4/NDUFC1	6
479	3	GO:2001233	regulation of apoptotic signaling pathway	16/345	374/18903	0.00149609	0.0183735	0.0152016	UBB/PPIA/SLC25A5/ENO1/SFPQ/EIF5A/PRELID1/HNRNPK/BCL2L12/HMGB2/PARK7/SOD1/LMNA/CAV1/DNAJA1/HGF	16
480	3	GO:0071481	cellular response to X-ray	3/345	13/18903	0.00150456	0.0183735	0.0152016	NUCKS1/XRCC5/XRCC6	3
481	3	GO:1903599	positive regulation of autophagy of mitochondrion	3/345	13/18903	0.00150456	0.0183735	0.0152016	SLC25A5/VDAC1/PARK7	3
482	3	GO:1905907	negative regulation of amyloid fibril formation	3/345	13/18903	0.00150456	0.0183735	0.0152016	VBP1/PFDN4/PFDN2	3
483	3	GO:0045185	maintenance of protein location	7/345	93/18903	0.00157024	0.0191046	0.0158065	TMSB10/SRI/SKP1/PARK7/TMSB15A/CAV1/HNRNPU	7
484	3	GO:0000470	maturation of LSU-rRNA	4/345	28/18903	0.00157909	0.0191414	0.0158369	RPL35/NHP2/NSA2/SNU13	4
485	3	GO:0031503	protein-containing complex localization	10/345	178/18903	0.00163917	0.0197966	0.016379	BIRC5/RAN/NPM1/SFPQ/MZT1/DYNLL1/HSPB11/LMNA/HNRNPU/FKBP4	10
486	3	GO:0009205	purine ribonucleoside triphosphate metabolic process	12/345	242/18903	0.0017078	0.0205499	0.0170023	RAN/LDHA/ENO1/TPI1/STOML2/NDUFV2/NDUFB6/NDUFA6/ATP5MC3/NME1/NDUFB4/NDUFC1	12
487	3	GO:0010821	regulation of mitochondrion organization	9/345	150/18903	0.0017668	0.0210599	0.0174242	SLC25A5/PRELID1/STOML2/PDCD5/VDAC1/PARK7/LMNA/HGF/RALA	9
488	3	GO:1901976	regulation of cell cycle checkpoint	5/345	48/18903	0.0017699	0.0210599	0.0174242	BIRC5/PBK/CCNB1/MAD2L1/DDX39B	5
489	3	GO:1901987	regulation of cell cycle phase transition	18/345	453/18903	0.00177136	0.0210599	0.0174242	BIRC5/CDC20/DLGAP5/RRM2/CENPF/PBK/CCNB1/NPM1/MAD2L1/RRM1/ANAPC11/MAD2L2/PRKDC/NAE1/DDX39B/TMEM14B/PSME2/RDX	18
490	3	GO:0032465	regulation of cytokinesis	7/345	95/18903	0.00177583	0.0210599	0.0174242	BIRC5/PRC1/KIF20A/CALM1/PIN1/CENPV/CALM3	7
491	3	GO:1901989	positive regulation of cell cycle phase transition	8/345	122/18903	0.00180213	0.0211845	0.0175273	DLGAP5/RRM2/CCNB1/NPM1/RRM1/ANAPC11/DDX39B/RDX	8
492	3	GO:0034123	positive regulation of toll-like receptor signaling pathway	4/345	29/18903	0.00180568	0.0211845	0.0175273	HMGB1/FLOT1/CAV1/RTN4	4
493	3	GO:1902175	regulation of oxidative stress-induced intrinsic apoptotic signaling pathway	4/345	29/18903	0.00180568	0.0211845	0.0175273	PPIA/SFPQ/PARK7/SOD1	4
494	3	GO:1903321	negative regulation of protein modification by small protein conjugation or removal	7/345	96/18903	0.00188616	0.0215479	0.017828	CDC20/MAD2L1/PPIA/PARK7/MAD2L2/CAV1/DNAJA1	7
495	3	GO:0006596	polyamine biosynthetic process	3/345	14/18903	0.00188913	0.0215479	0.017828	SMS/OAZ1/ODC1	3
496	3	GO:0051231	spindle elongation	3/345	14/18903	0.00188913	0.0215479	0.017828	BIRC5/PRC1/KIF4A	3
497	3	GO:0051255	spindle midzone assembly	3/345	14/18903	0.00188913	0.0215479	0.017828	BIRC5/PRC1/KIF4A	3
498	3	GO:0098760	response to interleukin-7	3/345	14/18903	0.00188913	0.0215479	0.017828	YBX1/HDGF/STIP1	3
499	3	GO:0098761	cellular response to interleukin-7	3/345	14/18903	0.00188913	0.0215479	0.017828	YBX1/HDGF/STIP1	3
500	3	GO:1901841	regulation of high voltage-gated calcium channel activity	3/345	14/18903	0.00188913	0.0215479	0.017828	CALM1/SRI/CALM3	3
501	3	GO:1902947	regulation of tau-protein kinase activity	3/345	14/18903	0.00188913	0.0215479	0.017828	HSP90AA1/HSP90AB1/HGF	3
502	3	GO:0030261	chromosome condensation	5/345	49/18903	0.00194201	0.0219983	0.0182006	NUSAP1/NCAPD2/BANF1/SMC4/SMC2	5
503	3	GO:0035307	positive regulation of protein dephosphorylation	5/345	49/18903	0.00194201	0.0219983	0.0182006	PPIA/HSP90AB1/CALM1/PIN1/CALM3	5
504	3	GO:0016226	iron-sulfur cluster assembly	4/345	30/18903	0.00205385	0.0230269	0.0190517	GLRX5/GLRX3/CIAO2B/BOLA3	4
505	3	GO:0031163	metallo-sulfur cluster assembly	4/345	30/18903	0.00205385	0.0230269	0.0190517	GLRX5/GLRX3/CIAO2B/BOLA3	4
506	3	GO:0070979	protein K11-linked ubiquitination	4/345	30/18903	0.00205385	0.0230269	0.0190517	UBE2S/ANAPC11/UBE2L3/UBE2T	4
507	3	GO:0034763	negative regulation of transmembrane transport	9/345	154/18903	0.00211567	0.0236394	0.0195584	OAZ1/FABP5/YWHAE/CALM1/SRI/VDAC1/GSTO1/CALM3/CAV1	9
508	3	GO:0009199	ribonucleoside triphosphate metabolic process	12/345	249/18903	0.00216553	0.0241145	0.0199515	RAN/LDHA/ENO1/TPI1/STOML2/NDUFV2/NDUFB6/NDUFA6/ATP5MC3/NME1/NDUFB4/NDUFC1	12
509	3	GO:0009636	response to toxic substance	12/345	250/18903	0.00223842	0.024842	0.0205534	TYMS/DHFR/PRDX1/PARK7/SOD1/TXNL1/MGST1/PRDX3/ESD/GSTO1/TXNRD1/MT2A	12
510	3	GO:0000075	cell cycle checkpoint signaling	10/345	186/18903	0.0022656	0.0250589	0.0207329	BIRC5/CDC20/CENPF/PBK/CCNB1/MAD2L1/MAD2L2/PRKDC/NAE1/DDX39B	10
511	3	GO:1901990	regulation of mitotic cell cycle phase transition	15/345	354/18903	0.00228026	0.0251364	0.020797	BIRC5/CDC20/DLGAP5/RRM2/CENPF/CCNB1/MAD2L1/RRM1/ANAPC11/MAD2L2/PRKDC/NAE1/TMEM14B/PSME2/RDX	15
512	3	GO:0051926	negative regulation of calcium ion transport	6/345	74/18903	0.00231151	0.0252574	0.0208971	YWHAE/CALM1/SRI/VDAC1/GSTO1/CALM3	6
513	3	GO:2000756	regulation of peptidyl-lysine acetylation	6/345	74/18903	0.00231151	0.0252574	0.0208971	DEK/SET/PARK7/HINT2/HDAC2/RUVBL2	6
514	3	GO:0000413	protein peptidyl-prolyl isomerization	4/345	31/18903	0.00232461	0.0252574	0.0208971	PPIA/PPIH/PIN1/FKBP4	4
515	3	GO:0010880	regulation of release of sequestered calcium ion into cytosol by sarcoplasmic reticulum	4/345	31/18903	0.00232461	0.0252574	0.0208971	CALM1/SRI/GSTO1/CALM3	4
516	3	GO:2000767	positive regulation of cytoplasmic translation	3/345	15/18903	0.00232968	0.0252574	0.0208971	YBX1/HNRNPD/HNRNPU	3
517	3	GO:0044839	cell cycle G2/M phase transition	9/345	157/18903	0.0024117	0.0259752	0.0214909	CCNB2/CENPF/CCNB1/NPM1/KHDRBS1/RRM1/CALM1/NAE1/CALM3	9
518	3	GO:0090316	positive regulation of intracellular protein transport	9/345	157/18903	0.0024117	0.0259752	0.0214909	RAN/ANP32B/HSP90AA1/OAZ1/HSP90AB1/YWHAE/PDCD5/ITGB1BP1/UBE2L3	9
519	3	GO:0045931	positive regulation of mitotic cell cycle	8/345	129/18903	0.00255723	0.0274526	0.0227133	DLGAP5/RRM2/CCNB1/RRM1/ANAPC11/EIF4EBP1/RDX/MEIS2	8
520	3	GO:0006221	pyrimidine nucleotide biosynthetic process	4/345	32/18903	0.00261896	0.0279328	0.0231106	DTYMK/TYMS/DUT/NME1	4
521	3	GO:0010644	cell communication by electrical coupling	4/345	32/18903	0.00261896	0.0279328	0.0231106	CALM1/SRI/CALM3/CAV1	4
522	3	GO:0061013	regulation of mRNA catabolic process	10/345	190/18903	0.00264409	0.0280435	0.0232022	NPM1/HNRNPM/YBX1/EXOSC8/HNRNPD/RBM8A/SERBP1/MAGOH/HNRNPAB/HNRNPU	10
523	3	GO:0010822	positive regulation of mitochondrion organization	6/345	76/18903	0.00264641	0.0280435	0.0232022	SLC25A5/STOML2/PDCD5/VDAC1/PARK7/RALA	6
524	3	GO:0006979	response to oxidative stress	17/345	434/18903	0.00272646	0.0287988	0.0238271	HNRNPM/NUDT1/PSIP1/PPIA/BANF1/SFPQ/DHFR/PRDX1/PARK7/SOD1/NUDT15/MGST1/NDUFA6/HDAC2/PRDX3/NDUFB4/HGF	17
525	3	GO:1905906	regulation of amyloid fibril formation	3/345	16/18903	0.0028288	0.029784	0.0246423	VBP1/PFDN4/PFDN2	3
526	3	GO:0051204	protein insertion into mitochondrial membrane	4/345	33/18903	0.0029379	0.0308338	0.0255108	HSP90AA1/PDCD5/TOMM5/TOMM6	4
527	3	GO:0006626	protein targeting to mitochondrion	7/345	104/18903	0.00297157	0.0310879	0.0257211	HSP90AA1/HSPD1/PDCD5/UBE2L3/TOMM5/TOMM6/DNAJC15	7
528	3	GO:0043154	negative regulation of cysteine-type endopeptidase activity involved in apoptotic process	6/345	78/18903	0.00301645	0.0313577	0.0259443	BIRC5/BCL2L12/PARK7/PRDX3/ARL6IP1/HGF	6
529	3	GO:0055117	regulation of cardiac muscle contraction	6/345	78/18903	0.00301645	0.0313577	0.0259443	HSP90AA1/CALM1/SRI/GSTO1/CALM3/CAV1	6
530	3	GO:0010952	positive regulation of peptidase activity	10/345	194/18903	0.00307161	0.0318304	0.0263353	HMGB1/ANP32B/HSPE1/HSPD1/PRELID1/PDCD5/PSMD14/CYCS/PSME2/CAV1	10
531	3	GO:0006364	rRNA processing	11/345	229/18903	0.00334824	0.0345879	0.0286168	EXOSC8/RPL35/PA2G4/METTL5/PRKDC/TRMT112/NHP2/FBL/NSA2/EBNA1BP2/SNU13	11
532	3	GO:0006089	lactate metabolic process	3/345	17/18903	0.0033889	0.0347892	0.0287833	LDHA/LDHB/PARK7	3
533	3	GO:0060382	regulation of DNA strand elongation	3/345	17/18903	0.0033889	0.0347892	0.0287833	NUCKS1/RUVBL1/RUVBL2	3
534	3	GO:0097193	intrinsic apoptotic signaling pathway	13/345	298/18903	0.00342173	0.0350168	0.0289717	UBB/PPIA/ENO1/HINT1/SFPQ/EIF5A/HNRNPK/PARK7/SOD1/PRKDC/CYCS/CAV1/DNAJA1	13
535	3	GO:0006302	double-strand break repair	13/345	300/18903	0.00362064	0.0369372	0.0305606	HMGB1/NUCKS1/RPA3/DEK/SFPQ/XRCC5/HMGB2/XRCC6/RUVBL1/PSMD14/MAD2L2/PRKDC/RUVBL2	13
536	3	GO:0014808	release of sequestered calcium ion into cytosol by sarcoplasmic reticulum	4/345	35/18903	0.00365338	0.0371559	0.0307415	CALM1/SRI/GSTO1/CALM3	4
537	3	GO:0032768	regulation of monooxygenase activity	5/345	57/18903	0.0037881	0.0384071	0.0317767	DHFR/PARK7/CALM3/DDAH2/CAV1	5
538	3	GO:1904063	negative regulation of cation transmembrane transport	7/345	109/18903	0.00385937	0.0390046	0.032271	YWHAE/CALM1/SRI/VDAC1/GSTO1/CALM3/CAV1	7
539	3	GO:0072527	pyrimidine-containing compound metabolic process	6/345	82/18903	0.00387078	0.0390046	0.032271	DTYMK/TK1/TYMS/ERH/DUT/NME1	6
540	3	GO:0016072	rRNA metabolic process	12/345	268/18903	0.00393228	0.03945	0.0326395	EXOSC8/RPL35/PA2G4/METTL5/PRKDC/TRMT112/NHP2/FBL/NSA2/EBNA1BP2/NCL/SNU13	12
541	3	GO:1902904	negative regulation of supramolecular fiber organization	9/345	169/18903	0.00393971	0.03945	0.0326395	STMN1/TPX2/TMSB10/VBP1/TMSB15A/PFDN4/PFDN2/RDX/FKBP4	9
542	3	GO:0009566	fertilization	10/345	201/18903	0.003951	0.03945	0.0326395	CCT5/SLIRP/CCT4/CCT8/TCP1/SPA17/CCT2/PARK7/CCT7/SNU13	10
543	3	GO:0006595	polyamine metabolic process	3/345	18/18903	0.00401218	0.0396988	0.0328454	SMS/OAZ1/ODC1	3
544	3	GO:0033151	V(D)J recombination	3/345	18/18903	0.00401218	0.0396988	0.0328454	HMGB1/HMGB2/PRKDC	3
545	3	GO:1901970	positive regulation of mitotic sister chromatid separation	3/345	18/18903	0.00401218	0.0396988	0.0328454	BIRC5/DLGAP5/ANAPC11	3
546	3	GO:1903514	release of sequestered calcium ion into cytosol by endoplasmic reticulum	4/345	36/18903	0.00405182	0.0399707	0.0330704	CALM1/SRI/GSTO1/CALM3	4
547	3	GO:0032434	regulation of proteasomal ubiquitin-dependent protein catabolic process	8/345	141/18903	0.00440468	0.0433215	0.0358427	CDC20/PBK/HSP90AB1/SUMO2/RBX1/PARK7/RAD23A/CAV1	8
548	3	GO:0022616	DNA strand elongation	4/345	37/18903	0.00447864	0.0437867	0.0362276	NUCKS1/RUVBL1/POLD2/RUVBL2	4
549	3	GO:0072528	pyrimidine-containing compound biosynthetic process	4/345	37/18903	0.00447864	0.0437867	0.0362276	DTYMK/TYMS/DUT/NME1	4
550	3	GO:0042326	negative regulation of phosphorylation	15/345	381/18903	0.00452587	0.0441171	0.036501	PBK/NPM1/PPIA/DYNLL1/CALM1/PARK7/RTRAF/PRDX3/PRKDC/ITGB1BP1/CALM3/CAV1/HNRNPU/DNAJA1/HGF	15
551	3	GO:0000725	recombinational repair	9/345	173/18903	0.00458987	0.0446086	0.0369076	NUCKS1/RPA3/SFPQ/XRCC5/XRCC6/RUVBL1/PSMD14/MAD2L2/RUVBL2	9
552	3	GO:0062197	cellular response to chemical stress	14/345	345/18903	0.0046178	0.0447477	0.0370227	PPIA/SFPQ/DHFR/XRCC5/RBX1/PRDX1/PARK7/SOD1/MGST1/HDAC2/PRDX3/CAV1/DNAJA1/HGF	14
553	3	GO:0006337	nucleosome disassembly	3/345	19/18903	0.00470067	0.0451512	0.0373565	SET/HMGA1/SSRP1	3
554	3	GO:0009148	pyrimidine nucleoside triphosphate biosynthetic process	3/345	19/18903	0.00470067	0.0451512	0.0373565	DTYMK/TYMS/NME1	3
555	3	GO:1901978	positive regulation of cell cycle checkpoint	3/345	19/18903	0.00470067	0.0451512	0.0373565	BIRC5/PBK/MAD2L1	3
556	3	GO:0010950	positive regulation of endopeptidase activity	9/345	174/18903	0.00476477	0.0456334	0.0377555	HMGB1/ANP32B/HSPE1/HSPD1/PRELID1/PDCD5/PSMD14/CYCS/PSME2	9
557	3	GO:0046390	ribose phosphate biosynthetic process	11/345	241/18903	0.00490927	0.0468575	0.0387683	ENO1/STOML2/PAICS/NDUFV2/NDUFB6/TKT/NDUFA6/ATP5MC3/NME1/NDUFB4/NDUFC1	11
558	3	GO:0000154	rRNA modification	4/345	38/18903	0.00493471	0.0468575	0.0387683	METTL5/TRMT112/NHP2/FBL	4
559	3	GO:0009408	response to heat	7/345	114/18903	0.00493537	0.0468575	0.0387683	HSP90AA1/PSIP1/HSP90AB1/YWHAE/SOD1/HDAC2/DNAJA1	7
560	3	GO:0051348	negative regulation of transferase activity	12/345	276/18903	0.00495921	0.0469482	0.0388433	CDC20/NPM1/MAD2L1/PPIA/PARK7/MAD2L2/RTRAF/PRDX3/ITGB1BP1/CAV1/HNRNPU/DNAJA1	12
561	3	GO:0043414	macromolecule methylation	14/345	348/18903	0.00497769	0.0469877	0.038876	PHF19/SNRPB/SNRPG/SNRPF/SNRPD1/SNRPE/PRMT1/SNRPD2/PCMT1/METTL5/LMNA/TRMT112/FBL/SNRPD3	14
562	3	GO:0042255	ribosome assembly	5/345	61/18903	0.00507371	0.0477569	0.0395124	NPM1/XRCC5/C1QBP/MRPL22/PRKDC	5
563	3	GO:0034766	negative regulation of ion transmembrane transport	7/345	115/18903	0.0051752	0.0485729	0.0401876	YWHAE/CALM1/SRI/VDAC1/GSTO1/CALM3/CAV1	7
564	4	GO:0030198	extracellular matrix organization	80/1008	318/18903	1.7873e-32	6.09125e-29	4.36927e-29	LOX/COL5A1/COL3A1/COL1A1/TGFBI/COL4A1/COL5A2/PXDN/LAMC1/ADAM10/LAMB1/LOXL2/COL18A1/ITGB1/SERPINH1/FKBP10/LAMB2/COL1A2/APP/LRP1/COL4A2/QSOX1/EXT1/ADAMTS12/COL11A1/BMP1/COLGALT1/P4HA1/COL12A1/PLOD3/P3H4/TGFB1/SULF2/HSD17B12/FBLN5/ANTXR1/ERO1A/NF1/TGFBR1/CREB3L1/TNFRSF1A/DPP4/MMP2/MMP14/NID2/CCDC80/FBLN2/PHLDB1/COL4A5/GAS6/SLC2A10/DDR2/DAG1/B4GALT1/PDGFRA/COL16A1/PDPN/PBXIP1/LAMA2/CCN1/PHLDB2/ADAMTS…	80
565	4	GO:0043062	extracellular structure organization	80/1008	319/18903	2.2682e-32	6.09125e-29	4.36927e-29	LOX/COL5A1/COL3A1/COL1A1/TGFBI/COL4A1/COL5A2/PXDN/LAMC1/ADAM10/LAMB1/LOXL2/COL18A1/ITGB1/SERPINH1/FKBP10/LAMB2/COL1A2/APP/LRP1/COL4A2/QSOX1/EXT1/ADAMTS12/COL11A1/BMP1/COLGALT1/P4HA1/COL12A1/PLOD3/P3H4/TGFB1/SULF2/HSD17B12/FBLN5/ANTXR1/ERO1A/NF1/TGFBR1/CREB3L1/TNFRSF1A/DPP4/MMP2/MMP14/NID2/CCDC80/FBLN2/PHLDB1/COL4A5/GAS6/SLC2A10/DDR2/DAG1/B4GALT1/PDGFRA/COL16A1/PDPN/PBXIP1/LAMA2/CCN1/PHLDB2/ADAMTS…	80
566	4	GO:0045229	external encapsulating structure organization	80/1008	321/18903	3.64154e-32	6.51957e-29	4.6765e-29	LOX/COL5A1/COL3A1/COL1A1/TGFBI/COL4A1/COL5A2/PXDN/LAMC1/ADAM10/LAMB1/LOXL2/COL18A1/ITGB1/SERPINH1/FKBP10/LAMB2/COL1A2/APP/LRP1/COL4A2/QSOX1/EXT1/ADAMTS12/COL11A1/BMP1/COLGALT1/P4HA1/COL12A1/PLOD3/P3H4/TGFB1/SULF2/HSD17B12/FBLN5/ANTXR1/ERO1A/NF1/TGFBR1/CREB3L1/TNFRSF1A/DPP4/MMP2/MMP14/NID2/CCDC80/FBLN2/PHLDB1/COL4A5/GAS6/SLC2A10/DDR2/DAG1/B4GALT1/PDGFRA/COL16A1/PDPN/PBXIP1/LAMA2/CCN1/PHLDB2/ADAMTS…	80
567	4	GO:0031589	cell-substrate adhesion	80/1008	369/18903	1.02445e-27	1.37557e-24	9.86703e-25	FN1/COL3A1/COL1A1/MACF1/FLNA/LAMC1/LAMB1/P4HB/ITGAV/ITGB1/CALR/ADAM9/LAMB2/ITGA1/ITGB5/ITGA5/VCL/ADAMTS12/ACTN1/SERPINE1/AXL/THBS1/HSD17B12/FBLN5/ANTXR1/NF1/THY1/ATRN/UTRN/MMP14/NID2/CTTN/CCDC80/FBLN2/CDK6/SDC4/ACTN4/CD44/GAS6/MAP4K4/DAG1/DLC1/JAM3/TLN1/PEAK1/COL16A1/PDPN/MYADM/ITGA3/STON1/CASK/SPRY4/ITGA11/CCN1/PHLDB2/ADAMTS9/PARVA/TEK/GSK3B/FBLN1/ROCK2/EGFL6/CCN2/NID1/CTNNB1/CRK/PTK2/ITGA2/ROCK…	80
568	4	GO:0009100	glycoprotein metabolic process	73/1008	395/18903	5.14241e-21	5.52397e-18	3.96236e-18	RPN1/RPN2/GALNT2/BMPR2/EDEM3/CHPF/DSE/EXT1/ADAMTS12/COL11A1/GALNT10/MGAT5/UGGT1/STT3B/PLOD3/CHPF2/MAN1B1/MLEC/GFPT1/PRKCSH/MAN2A1/MAGT1/POFUT2/GNPTAB/SULF2/GANAB/GPC1/EXT2/UGGT2/B4GALT6/GXYLT1/TMTC3/OGA/CHSY1/PGM3/ITM2C/GALNT7/ERP44/TM9SF2/TMEM165/FAM20B/HIF1A/GALNT1/STT3A/TRIP11/MANBA/SLC2A10/GALNT11/B4GALT1/POFUT1/NCSTN/GALNT6/MGAT1/HGSNAT/MGAT2/POGLUT3/GOLGA2/MAN1A1/CST3/POMGNT1/CSGALNACT2/MOG…	73
569	4	GO:0042060	wound healing	77/1008	442/18903	1.69312e-20	1.51562e-17	1.08716e-17	LOX/FN1/COL5A1/COL3A1/COL1A1/MACF1/IL6ST/FLNA/ITGB1/FKBP10/LMAN1/PLEC/ITGA5/DST/DSP/EXT1/VCL/SERPINE2/MYH9/AHNAK/TIMP1/CD151/SERPINE1/TGFB1/AXL/ANXA6/THBS1/CCN4/NF1/PDGFRB/F2R/TGFBR1/F3/NOTCH2/MYOF/PTK7/SDC4/C6orf89/FZD6/HIF1A/CD44/MIA3/PAPSS2/GAS6/DDR2/DAG1/B4GALT1/WNT5A/PDGFRA/TLN1/SMPD1/PDPN/CASK/AQP1/CCN1/GGCX/PHLDB2/DCBLD2/YAP1/FBLN1/ANO6/PPP3CA/TGFBR2/CRK/PTK2/ITGA2/EPHB2/VKORC1/CD59/CDKN1A…	77
570	4	GO:0030199	collagen fibril organization	28/1008	64/18903	2.7747e-19	2.12899e-16	1.52713e-16	LOX/COL5A1/COL3A1/COL1A1/COL5A2/PXDN/LOXL2/SERPINH1/FKBP10/COL1A2/EXT1/ADAMTS12/COL11A1/BMP1/COLGALT1/P4HA1/COL12A1/PLOD3/P3H4/NF1/TGFBR1/DDR2/LOXL1/LOXL4/GREM1/LUM/CYP1B1/COL14A1	28
571	4	GO:0007229	integrin-mediated signaling pathway	36/1008	113/18903	6.38217e-19	4.28483e-16	3.07352e-16	FN1/COL3A1/FLNA/LAMC1/ADAM10/LAMB1/ITGAV/ITGB1/ADAM9/LAMB2/ITGA1/ITGB5/ITGA5/DST/MYH9/TIMP1/THY1/CTNNA1/SLC2A10/TLN1/COL16A1/ITGA3/CD47/ITGA11/LAMA2/ERBIN/CCN2/NID1/PTK2/ITGA2/CD63/LAMA5/ITGA6/NRP1/PLPP3/ADAMTS1	36
572	4	GO:0007160	cell-matrix adhesion	52/1008	238/18903	1.49351e-18	8.91293e-16	6.39326e-16	FN1/COL3A1/MACF1/ITGAV/ITGB1/ADAM9/ITGA1/ITGB5/ITGA5/VCL/ADAMTS12/ACTN1/SERPINE1/THBS1/FBLN5/NF1/THY1/UTRN/MMP14/NID2/CTTN/CDK6/SDC4/CD44/MAP4K4/DAG1/DLC1/JAM3/TLN1/PEAK1/COL16A1/ITGA3/STON1/CASK/ITGA11/PHLDB2/ADAMTS9/TEK/GSK3B/ROCK2/CCN2/NID1/CTNNB1/PTK2/ITGA2/ROCK1/CD63/ITGA6/GREM1/VTN/NRP1/CDH13	52
573	4	GO:0034976	response to endoplasmic reticulum stress	54/1008	261/18903	4.30557e-18	2.31252e-15	1.65878e-15	HSPA5/PDIA3/P4HB/CANX/HSP90B1/CALR/ATP2A2/VCP/EDEM3/SEL1L/PDIA4/EIF4G1/PDIA6/OS9/DNAJC10/UGGT1/SERINC3/STT3B/CCND1/MAN1B1/HYOU1/SEC16A/TMBIM6/THBS1/HM13/ERO1A/TMEM259/CREB3L2/CREB3L1/MBTPS1/UGGT2/TMTC3/UBE4A/DERL1/DNAJC3/ERP44/WFS1/HERPUD1/DNAJB14/ATF6/ECPAS/CCDC47/TNFRSF10B/ERLIN2/TMED2/TMEM33/DDX3X/ERLEC1/STC2/MAN1A1/GSK3B/MANF/RCN3/CLU	54
574	4	GO:0010810	regulation of cell-substrate adhesion	49/1008	222/18903	9.51232e-18	4.64461e-15	3.33159e-15	FN1/COL1A1/MACF1/FLNA/P4HB/CALR/ITGA5/VCL/SERPINE1/THBS1/HSD17B12/NF1/THY1/UTRN/MMP14/CCDC80/FBLN2/CDK6/SDC4/ACTN4/MAP4K4/DAG1/DLC1/TLN1/PEAK1/COL16A1/PDPN/MYADM/ITGA3/CASK/SPRY4/CCN1/PHLDB2/TEK/GSK3B/FBLN1/ROCK2/EGFL6/NID1/CRK/PTK2/ROCK1/EDIL3/GREM1/VTN/DAB2/NRP1/CDH13/SPOCK1	49
575	4	GO:0032963	collagen metabolic process	33/1008	107/18903	5.59297e-17	2.50332e-14	1.79564e-14	COL5A1/COL1A1/ITGB1/SERPINH1/MRC2/COL1A2/CTSB/P3H1/P3H3/PLOD3/P3H4/TGFB1/SUCO/PDGFRB/F2R/CREB3L1/MMP2/MMP14/P3H2/HIF1A/TRAM2/DDR2/RETREG3/CST3/INHBA/RUNX1/CCN2/FURIN/ITGA2/CTSL/RCN3/ERRFI1/BMP4	33
576	4	GO:0009101	glycoprotein biosynthetic process	58/1008	321/18903	1.83751e-16	7.59174e-14	5.44558e-14	RPN1/RPN2/GALNT2/BMPR2/EDEM3/CHPF/DSE/EXT1/GALNT10/MGAT5/UGGT1/STT3B/PLOD3/CHPF2/MAN1B1/MLEC/GFPT1/MAN2A1/MAGT1/POFUT2/EXT2/UGGT2/B4GALT6/GXYLT1/TMTC3/OGA/CHSY1/PGM3/ITM2C/GALNT7/TM9SF2/TMEM165/FAM20B/GALNT1/STT3A/TRIP11/SLC2A10/GALNT11/B4GALT1/POFUT1/NCSTN/GALNT6/MGAT1/MGAT2/POGLUT3/GOLGA2/MAN1A1/POMGNT1/CSGALNACT2/MOGS/MAN1A2/NUS1/ST3GAL5/GCNT1/CTNNB1/HS2ST1/GFPT2/TMEM59	58
577	4	GO:0002062	chondrocyte differentiation	33/1008	114/18903	4.61675e-16	1.77118e-13	1.27047e-13	COL3A1/TGFBI/LOXL2/SERPINH1/GLG1/BMPR2/EXT1/ADAMTS12/COL11A1/TGFB1/ANXA6/SLC39A14/SULF2/CCN4/TWSG1/CREB3L2/EXT2/TGFBR1/CHSY1/HIF1A/TRIP11/GDF6/ECM1/HMGA2/TGFBR2/POR/MAF/RUNX1/CCN2/CTNNB1/GREM1/SULF1/BMP4	33
578	4	GO:0045785	positive regulation of cell adhesion	72/1008	484/18903	2.01647e-15	7.22031e-13	5.17915e-13	FN1/IL6ST/FLNA/LAMC1/LAMB1/P4HB/ITGAV/CALR/ADAM9/LAMB2/ITGA5/MYO10/ADAM19/CD46/FSTL3/HSD17B12/CD276/THY1/NFAT5/DPP4/UTRN/CCDC80/FBLN2/CDK6/SDC4/SMARCA4/ARID1B/ATM/CD44/CD81/MAP4K4/DAG1/WNT5A/COL16A1/PDPN/MYADM/ITGA3/HLA-E/ZBTB1/CD47/TFRC/LAMA2/PIEZO1/CCN1/EFNB1/TEK/GSK3B/EGFL6/PPP3CA/TGFBR2/AP3D1/RUNX1/NID1/GCNT1/CRK/ITGA2/ROCK1/SMARCC1/HLA-A/IL7R/KIF26B/EDIL3/SOX4/ANK3/ANGPT1/TGM2/VTN/DAB2/NRP1/…	72
579	4	GO:0006486	protein glycosylation	45/1008	225/18903	1.01488e-14	3.20643e-12	2.29998e-12	RPN1/RPN2/GALNT2/EDEM3/EXT1/GALNT10/MGAT5/UGGT1/STT3B/PLOD3/MAN1B1/MLEC/GFPT1/MAN2A1/MAGT1/POFUT2/EXT2/UGGT2/B4GALT6/GXYLT1/TMTC3/OGA/PGM3/GALNT7/TMEM165/GALNT1/STT3A/TRIP11/GALNT11/B4GALT1/POFUT1/GALNT6/MGAT1/MGAT2/POGLUT3/GOLGA2/MAN1A1/POMGNT1/MOGS/MAN1A2/NUS1/ST3GAL5/GCNT1/GFPT2/TMEM59	45
580	4	GO:0043413	macromolecule glycosylation	45/1008	225/18903	1.01488e-14	3.20643e-12	2.29998e-12	RPN1/RPN2/GALNT2/EDEM3/EXT1/GALNT10/MGAT5/UGGT1/STT3B/PLOD3/MAN1B1/MLEC/GFPT1/MAN2A1/MAGT1/POFUT2/EXT2/UGGT2/B4GALT6/GXYLT1/TMTC3/OGA/PGM3/GALNT7/TMEM165/GALNT1/STT3A/TRIP11/GALNT11/B4GALT1/POFUT1/GALNT6/MGAT1/MGAT2/POGLUT3/GOLGA2/MAN1A1/POMGNT1/MOGS/MAN1A2/NUS1/ST3GAL5/GCNT1/GFPT2/TMEM59	45
581	4	GO:0007044	cell-substrate junction assembly	28/1008	95/18903	4.68511e-14	1.377e-11	9.87728e-12	FN1/MACF1/LAMC1/PLEC/ITGA5/DST/VCL/ACTN1/THBS1/THY1/MMP14/CTTN/SDC4/MAP4K4/DLC1/TLN1/PEAK1/COL16A1/STON1/PHLDB2/TEK/ROCK2/PTK2/ITGA2/ROCK1/ITGA6/GREM1/NRP1	28
582	4	GO:0001667	ameboidal-type cell migration	70/1008	492/18903	4.87117e-14	1.377e-11	9.87728e-12	FN1/SPARC/MACF1/LOXL2/ITGB1/CALR/ADAM9/PLEC/FSTL1/BMPR2/SRPX2/IQGAP1/ADGRA2/MYH9/TIMP1/LGMN/ATP2B4/TGFB1/ANXA6/GRN/THBS1/SEMA5A/SEMA3C/NF1/TGFBR1/NRP2/DPP4/RTN4/FGFR1/SDC4/CD248/HIF1A/MIA3/PIK3C2A/MAP4K4/DDR2/GJA1/WNT5A/ITGA3/YTHDF3/TNS1/SMURF2/AQP1/AMOTL1/ADAMTS9/EFNB1/AKAP12/TEK/ROCK2/TGFBR2/NUS1/PKN2/ZFAND5/CDH2/PTK2/ITGA2/ROCK1/LAMA5/GREM1/ANGPT1/ZEB2/ACTA2/NRP1/APOE/CDH13/BMP4/DCN/PLPP3/CYP1…	70
583	4	GO:0034329	cell junction assembly	64/1008	430/18903	7.55502e-14	2.00555e-11	1.43859e-11	FN1/MACF1/CDH11/LAMC1/APP/PLEC/SRPX2/ITGA5/PLXNB2/EIF4G1/DST/MAP1B/HEG1/VCL/ACTN1/VMP1/NPTN/THBS1/CLSTN1/THY1/GPC6/GPC4/MMP14/AGRN/CTTN/SDC4/FARP1/CTNNA1/CTNND1/MAP4K4/GJA1/DLC1/WNT5A/JAM3/TLN1/PEAK1/COL16A1/STON1/AMIGO2/PDCD6IP/APC/MYCBP2/PDLIM5/SPTBN2/PHLDB2/SETD5/TEK/ROCK2/PKN2/CTNNB1/CDH2/MYO1C/PTK2/ITGA2/ROCK1/WDR1/EPHB2/CDH6/ITGA6/GREM1/THBS2/NRP1/BDNF/CLDN11	64
584	4	GO:0051216	cartilage development	41/1008	201/18903	7.84147e-14	2.00555e-11	1.43859e-11	COL3A1/COL1A1/TGFBI/LOXL2/SERPINH1/GLG1/BMPR2/EXT1/ADAMTS12/COL11A1/BMP1/TIMP1/TGFB1/ANXA6/SLC39A14/SULF2/CCN4/TWSG1/CREB3L2/EXT2/TGFBR1/CHSY1/HIF1A/CD44/TRIP11/GDF6/WNT5A/ECM1/PBXIP1/HOXB3/CCN1/HMGA2/TGFBR2/POR/MAF/RUNX1/CCN2/CTNNB1/GREM1/SULF1/BMP4	41
585	4	GO:0070085	glycosylation	45/1008	244/18903	2.17292e-13	5.30488e-11	3.8052e-11	RPN1/RPN2/GALNT2/EDEM3/EXT1/GALNT10/MGAT5/UGGT1/STT3B/PLOD3/MAN1B1/MLEC/GFPT1/MAN2A1/MAGT1/POFUT2/EXT2/UGGT2/B4GALT6/GXYLT1/TMTC3/OGA/PGM3/GALNT7/TMEM165/GALNT1/STT3A/TRIP11/GALNT11/B4GALT1/POFUT1/GALNT6/MGAT1/MGAT2/POGLUT3/GOLGA2/MAN1A1/POMGNT1/MOGS/MAN1A2/NUS1/ST3GAL5/GCNT1/GFPT2/TMEM59	45
586	4	GO:0150115	cell-substrate junction organization	28/1008	101/18903	2.56303e-13	5.98523e-11	4.29322e-11	FN1/MACF1/LAMC1/PLEC/ITGA5/DST/VCL/ACTN1/THBS1/THY1/MMP14/CTTN/SDC4/MAP4K4/DLC1/TLN1/PEAK1/COL16A1/STON1/PHLDB2/TEK/ROCK2/PTK2/ITGA2/ROCK1/ITGA6/GREM1/NRP1	28
587	4	GO:0061448	connective tissue development	47/1008	274/18903	9.96522e-13	2.23013e-10	1.59968e-10	LOX/COL5A1/COL3A1/COL1A1/TGFBI/LOXL2/SERPINH1/GLG1/BMPR2/EXT1/ADAMTS12/COL11A1/BMP1/TIMP1/TGFB1/ANXA6/SLC39A14/SULF2/PGRMC2/CCN4/TWSG1/CREB3L2/EXT2/PDGFRB/TGFBR1/SPTLC2/CHSY1/HIF1A/CD44/TRIP11/GDF6/WNT5A/ECM1/PBXIP1/HOXB3/CCN1/HMGA2/TGFBR2/POR/MAF/RUNX1/CCN2/CTNNB1/GREM1/SULF1/ACTA2/BMP4	47
588	4	GO:1905475	regulation of protein localization to membrane	36/1008	172/18903	1.16331e-12	2.49927e-10	1.79273e-10	ADAM10/SPTBN1/ITGB1/LRP1/CLTC/ACSL3/ATP2B4/TGFB1/PRNP/GPC1/GPC6/GPC4/MMP14/GSN/HECTD1/SLC5A3/ATP2C1/PICALM/CD81/TMBIM1/DAG1/ZDHHC7/PRKCI/TCAF1/ITGA3/NUMB/RHOQ/STOM/CDH2/MYO1C/EPHB2/TMEM59/ANK3/DAB2/CEMIP/SLC7A11	36
589	4	GO:1990778	protein localization to cell periphery	53/1008	337/18903	1.24135e-12	2.56434e-10	1.83941e-10	MACF1/FLNA/ADAM10/SPTBN1/ITGB1/LRP1/CLTC/ACSL3/GOLGA4/ATP6AP1/SEC23A/SEC16A/ATP2B4/TGFB1/PRNP/CLSTN1/GPC6/TNFRSF1A/GPC4/MMP14/BSG/HECTD1/ATP2C1/PICALM/CD81/TMBIM1/GAS6/DAG1/EHD2/ZDHHC7/LRP6/PRKCI/MYADM/ITGA3/TMED2/NUMB/RHOQ/ROCK2/EHD1/GNAI1/NSG1/CDH2/CCDC88A/ROCK1/PACS1/ARL6IP5/EPHB2/ATP1B1/ATP1B3/TMEM59/LAMA5/ANK3/DAB2	53
590	4	GO:0001503	ossification	61/1008	429/18903	2.23483e-12	4.44565e-10	3.18887e-10	LOX/COL1A1/COL5A2/IL6ST/CDH11/RRBP1/MRC2/COL1A2/FBN2/BMPR2/CLTC/EXT1/COL6A1/ADAMTS12/COL11A1/BMP1/FSTL3/TGFB1/VCAN/CRIM1/CCN4/SORT1/NF1/SUCO/TWSG1/EXT2/CREB3L1/MMP2/MMP14/SGMS2/CHSY1/SLC26A2/CDK6/HIF1A/DDX5/DDR2/WNT5A/NIPBL/CCDC47/ECM1/SND1/ITGA11/MINPP1/CCN1/GSK3B/YAP1/ANO6/PPP3CA/RUNX1/CCN2/ACVR2A/CTNNB1/PTK2/REST/IGFBP5/ATP2B1/TENT5A/FASN/GREM1/BMP4/TNC	61
591	4	GO:0006888	endoplasmic reticulum to Golgi vesicle-mediated transport	31/1008	134/18903	2.69771e-12	5.17478e-10	3.71188e-10	LMAN1/VCP/SEC31A/SEC24D/COPA/TMED7/SEC23A/COPB2/HYOU1/SEC16A/USO1/COPB1/TMED10/CREB3L2/ERGIC1/YIPF5/TMED9/MIA3/TRIP11/GOLT1B/TMED5/SEC23IP/TMED2/SEC24A/TMED3/GOLGA2/ERGIC3/KDELR3/ARCN1/LMAN2/INSIG1	31
592	4	GO:0016032	viral process	60/1008	421/18903	3.08196e-12	5.708e-10	4.09436e-10	P4HB/ITGAV/CANX/ITGB1/ITGB5/LAMP1/CTSB/VCP/ITGA5/SCARB2/LDLR/IGF2R/MGAT5/CD46/MAN1B1/MAN2A1/NECTIN2/AXL/TPCN1/DPP4/GSN/BSG/PVR/TMEM41B/SMARCA4/EIF3A/CD81/GALNT1/GAS6/DAG1/SPCS3/SMPD1/MAVS/MGAT1/DDX3X/MGAT2/TFRC/PDCD6IP/CSNK1A1/KPNA6/DDB1/EIF3B/STOM/GSK3B/MOGS/HMGA2/SLC52A2/SLC1A5/DDX6/PKN2/FURIN/ITGA2/REST/CTSL/RESF1/ADARB1/SLC3A2/NCAM1/NRP1/APOE	60
593	4	GO:0007369	gastrulation	38/1008	196/18903	3.32763e-12	5.7966e-10	4.15791e-10	FN1/COL5A1/COL5A2/LAMB1/ITGAV/ITGB1/ITGB5/BMPR2/COL4A2/ITGA5/EXT1/COL6A1/COL11A1/COL12A1/POFUT2/TWSG1/EXT2/MMP2/MMP14/WNK1/PHLDB1/DAG1/GJA1/WNT5A/MYADM/ITGA3/WLS/PHLDB2/INHBA/HMGA2/TGFBR2/ACVR2A/SETD2/CTNNB1/ITGA2/VTN/BMP4/PLPP3	38
594	4	GO:0061564	axon development	66/1008	490/18903	3.37938e-12	5.7966e-10	4.15791e-10	FN1/MACF1/CDH11/FLNA/ECE1/ITGB1/LAMB2/APP/APLP2/IGF1R/BMPR2/PLXNB2/MAP1B/EXT1/VCL/MAP1A/GOLGA4/PTPRF/GRN/NPTN/SEMA5A/PALLD/SEMA3C/ALCAM/INPP5F/THY1/PLXNA3/NRP2/B4GALT6/TRIO/MMP2/BSG/NOTCH2/RTN4/CTTN/SKIL/PLXNA1/TRPV2/CTNNA1/PICALM/DAG1/NIBAN2/SIPA1L1/WNT5A/USP9X/DBN1/LAMA2/MYCBP2/NUMB/CAMSAP2/NIN/EFNB1/GSK3B/CDH2/PTK2/EPHB2/LAMA5/ADARB1/ANK3/UNC5B/NCAM1/NRP1/APOE/BDNF/SLIT2/TNC	66
595	4	GO:0032964	collagen biosynthetic process	19/1008	50/18903	3.45357e-12	5.7966e-10	4.15791e-10	COL5A1/COL1A1/SERPINH1/P3H3/P3H4/TGFB1/SUCO/PDGFRB/F2R/CREB3L1/TRAM2/DDR2/INHBA/RUNX1/CCN2/ITGA2/RCN3/ERRFI1/BMP4	19
596	4	GO:0035966	response to topologically incorrect protein	34/1008	163/18903	5.45247e-12	8.87431e-10	6.36556e-10	HSPA5/SERPINH1/VCP/EDEM3/OS9/DNAJC10/UGGT1/STT3B/CCND1/TRAM1/TMBIM6/THBS1/ERO1A/CREB3L2/CREB3L1/MBTPS1/UGGT2/DERL1/DNAJC3/TM7SF3/ERP44/WFS1/HERPUD1/DNAJB14/ATF6/TMED2/TMEM33/ERLEC1/STC2/HSPA13/HSPA4/MANF/HSPA9/CLU	34
597	4	GO:0010811	positive regulation of cell-substrate adhesion	29/1008	125/18903	1.26577e-11	1.98773e-09	1.4258e-09	FN1/FLNA/P4HB/CALR/ITGA5/HSD17B12/THY1/UTRN/CCDC80/FBLN2/CDK6/SDC4/MAP4K4/DAG1/COL16A1/MYADM/ITGA3/CCN1/TEK/GSK3B/EGFL6/NID1/CRK/ROCK1/EDIL3/VTN/DAB2/NRP1/CDH13	29
598	4	GO:0051604	protein maturation	51/1008	336/18903	1.2953e-11	1.98773e-09	1.4258e-09	FN1/FLNA/ADAM10/ECE1/CALR/SERPINH1/GLG1/GALNT2/CPD/ATP6AP2/ASPH/SERPINE2/BMP1/ADAM19/MYH9/LGMN/SERPINE1/THBS1/HM13/ERO1A/LMF2/PRNP/MBTPS1/PCSK7/DPP4/F3/MMP14/GSN/DNAJB11/CAPN2/DHCR24/YIPF5/SPG7/WFS1/BACE1/SPCS3/ATP7B/NCSTN/MME/YME1L1/LONP2/FBLN1/PERP/SLC30A5/CTSZ/RUNX1/XIAP/RPS6KA2/FURIN/CTSL/SOX4	51
599	4	GO:0072659	protein localization to plasma membrane	46/1008	285/18903	1.55687e-11	2.32277e-09	1.66613e-09	MACF1/FLNA/SPTBN1/ITGB1/LRP1/CLTC/ACSL3/GOLGA4/ATP6AP1/SEC23A/SEC16A/ATP2B4/TGFB1/PRNP/TNFRSF1A/MMP14/BSG/HECTD1/ATP2C1/PICALM/CD81/TMBIM1/GAS6/EHD2/ZDHHC7/LRP6/PRKCI/ITGA3/TMED2/NUMB/RHOQ/ROCK2/EHD1/NSG1/CDH2/CCDC88A/ROCK1/PACS1/ARL6IP5/EPHB2/ATP1B1/ATP1B3/TMEM59/LAMA5/ANK3/DAB2	46
600	4	GO:0090287	regulation of cellular response to growth factor stimulus	51/1008	338/18903	1.62175e-11	2.35417e-09	1.68865e-09	LOX/FBN1/HSPA5/GLG1/FBN2/FSTL1/BMPR2/ITGA5/LTBP1/ADGRA2/ADAMTS12/FSTL3/ATP2B4/TGFB1/SULF2/CRIM1/NPTN/THBS1/TWSG1/GPC1/CREB3L1/HTRA1/NOTCH2/DKK3/SKIL/FGFR1/HIF1A/SLC2A10/CDKN2B/NIBAN2/WNT5A/HIPK2/ITGA3/SMURF2/CASK/SPRY4/CCN1/XIAP/ZBTB7A/CTNNB1/MYO1C/CD63/GREM1/SULF1/ZEB2/VTN/DAB2/NRP1/BMP4/DCN/SLIT2	51
601	4	GO:0001704	formation of primary germ layer	29/1008	127/18903	1.92278e-11	2.7177e-09	1.94942e-09	FN1/COL5A1/COL5A2/LAMB1/ITGAV/ITGB1/ITGB5/BMPR2/COL4A2/ITGA5/COL6A1/COL11A1/COL12A1/POFUT2/TWSG1/EXT2/MMP2/MMP14/GJA1/WNT5A/ITGA3/WLS/INHBA/HMGA2/SETD2/CTNNB1/ITGA2/VTN/BMP4	29
602	4	GO:0048193	Golgi vesicle transport	47/1008	298/18903	2.14343e-11	2.95189e-09	2.1174e-09	MACF1/SPTBN1/LMAN1/LAMP1/VCP/SEC31A/TAPBP/SEC24D/ACSL3/COPA/TMED7/GOLGA4/SEC23A/COPB2/HYOU1/SEC16A/USO1/COPB1/SORT1/TMED10/CREB3L2/ERGIC1/NBAS/YIPF5/ATP2C1/MON2/TMED9/MIA3/TRIP11/GOLT1B/TMED5/PRKCI/SEC23IP/VPS13C/TMED2/SEC24A/TMED3/GOLGA2/ERGIC3/KDELR3/ARCN1/SCYL1/AP3D1/LMAN2/ANK3/INSIG1/PLPP3	47
603	4	GO:0031346	positive regulation of cell projection organization	52/1008	352/18903	2.30163e-11	3.09052e-09	2.21684e-09	FN1/MACF1/HSPA5/FLNA/TMEM30A/IGF1R/P3H1/BMPR2/SCARB2/PLXNB2/MAP1B/GOLGA4/GRN/NPTN/SEMA5A/CREB3L2/SETX/PLXNA3/TGFBR1/ACTR2/AGRN/NCKAP1/PTK7/SKIL/PLXNA1/TRPV2/CUX1/KIDINS220/RETREG3/TENM3/WNT5A/PRKCI/ITGA3/DBN1/APC/NIN/RHOQ/GSK3B/ENC1/EHD1/TMEM106B/FAM98A/CCDC88A/ITGA2/EPHB2/ACTR3/CDC42EP3/ITGA6/NRP1/APOE/BDNF/SLIT2	52
604	4	GO:0036503	ERAD pathway	27/1008	112/18903	2.4847e-11	3.212e-09	2.30397e-09	HSPA5/CANX/HSP90B1/CALR/VCP/EDEM3/SEL1L/OS9/DNAJC10/UGGT1/STT3B/MAN1B1/HM13/TMEM259/UGGT2/UBE4A/DERL1/WFS1/HERPUD1/DNAJB14/ATF6/ECPAS/CCDC47/ERLIN2/ERLEC1/MAN1A1/RCN3	27
605	4	GO:0035987	endodermal cell differentiation	18/1008	49/18903	2.51171e-11	3.212e-09	2.30397e-09	FN1/COL5A1/COL5A2/LAMB1/ITGAV/ITGB5/COL4A2/ITGA5/COL6A1/COL11A1/COL12A1/MMP2/MMP14/INHBA/HMGA2/SETD2/CTNNB1/VTN	18
606	4	GO:0010975	regulation of neuron projection development	60/1008	446/18903	3.52405e-11	4.40178e-09	3.15741e-09	FN1/MACF1/HSPA5/FLNA/TMEM30A/IGF1R/P3H1/BMPR2/SCARB2/PLXNB2/MAP1B/GOLGA4/PTPRF/GRN/NPTN/SEMA5A/SEMA3C/CREB3L2/INPP5F/THY1/SETX/PLXNA3/ACTR2/RTN4/PTK7/SKIL/ITM2C/PLXNA1/TRPV2/CUX1/KIDINS220/RETREG3/TENM3/SIPA1L1/WNT5A/PRKCI/ITGA3/SDC2/DBN1/MYCBP2/CAMSAP2/PDLIM5/NIN/GSK3B/ENC1/EHD1/PPP3CA/TMEM106B/CDH2/CRK/CCDC88A/EPHB2/ITGA6/DAB2/NRP1/APOE/NR2F1/SPOCK1/BDNF/SLIT2	60
607	4	GO:1903053	regulation of extracellular matrix organization	19/1008	57/18903	5.06745e-11	6.18574e-09	4.43705e-09	LAMC1/LAMB1/LAMB2/LRP1/COLGALT1/TGFB1/ANTXR1/TNFRSF1A/DPP4/PHLDB1/SLC2A10/DDR2/DAG1/PDPN/LAMA2/PHLDB2/CST3/RUNX1/NID1	19
608	4	GO:0006986	response to unfolded protein	30/1008	141/18903	5.73342e-11	6.84315e-09	4.90861e-09	HSPA5/SERPINH1/VCP/EDEM3/OS9/DNAJC10/STT3B/CCND1/TRAM1/TMBIM6/THBS1/ERO1A/CREB3L2/CREB3L1/MBTPS1/DERL1/DNAJC3/TM7SF3/ERP44/WFS1/HERPUD1/ATF6/TMED2/TMEM33/ERLEC1/STC2/HSPA13/HSPA4/MANF/HSPA9	30
609	4	GO:0033627	cell adhesion mediated by integrin	23/1008	88/18903	1.28619e-10	1.50176e-08	1.07722e-08	FBN1/ITGAV/ITGB1/ADAM9/ITGA1/ITGB5/ITGA5/EXT1/SERPINE1/DPP4/WNK1/JAM3/COL16A1/ITGA3/ITGA11/PIEZO1/CRK/PTK2/ITGA2/ITGA6/VTN/PLPP3/CYP1B1	23
610	4	GO:0071711	basement membrane organization	15/1008	36/18903	1.40085e-10	1.58303e-08	1.13551e-08	COL3A1/COL4A1/PXDN/LAMC1/LAMB1/ITGB1/LAMB2/EXT1/PLOD3/NID2/PHLDB1/DAG1/LAMA2/PHLDB2/NID1	15
611	4	GO:0007409	axonogenesis	58/1008	438/18903	1.41474e-10	1.58303e-08	1.13551e-08	FN1/MACF1/CDH11/ECE1/ITGB1/LAMB2/APP/APLP2/IGF1R/BMPR2/PLXNB2/MAP1B/EXT1/VCL/MAP1A/GOLGA4/NPTN/SEMA5A/PALLD/SEMA3C/ALCAM/THY1/PLXNA3/NRP2/B4GALT6/TRIO/BSG/NOTCH2/RTN4/CTTN/SKIL/PLXNA1/TRPV2/PICALM/DAG1/NIBAN2/SIPA1L1/WNT5A/USP9X/DBN1/LAMA2/MYCBP2/NUMB/NIN/EFNB1/GSK3B/CDH2/PTK2/EPHB2/LAMA5/ADARB1/ANK3/UNC5B/NCAM1/NRP1/APOE/BDNF/SLIT2	58
612	4	GO:0034975	protein folding in endoplasmic reticulum	9/1008	11/18903	1.68138e-10	1.84299e-08	1.32198e-08	HSPA5/PDIA3/P4HB/CANX/HSP90B1/CALR/DNAJC10/ERO1A/DNAJC3	9
613	4	GO:0006457	protein folding	38/1008	223/18903	1.83375e-10	1.96981e-08	1.41295e-08	HSPA5/PDIA3/P4HB/CANX/HSP90B1/CALR/FKBP10/LMAN1/P3H1/PDIA4/QSOX1/SIL1/PDIA6/DNAJC10/UGGT1/TXNDC5/HYOU1/RANBP2/FKBP9/POFUT2/GRN/NKTR/ERO1A/DNAJB11/DNAJC3/ERP44/WFS1/DNAJB14/ATF6/SACS/CCDC47/HSPA13/MOGS/HSPA4/HSPA9/PPIC/FKBP11/CLU	38
614	4	GO:0010720	positive regulation of cell development	46/1008	307/18903	2.05179e-10	2.16081e-08	1.54996e-08	FN1/MACF1/IL6ST/FLNA/P4HB/ITGB1/CALR/BMPR2/PLXNB2/MAP1B/SERPINE2/GOLGA4/MAN2A1/TGFB1/NPTN/SEMA5A/SLC7A5/PLXNA3/ACTR2/DICER1/SKIL/PLXNA1/TRPV2/CUX1/HIF1A/DAG1/NIBAN2/ADD1/PRKCI/MYADM/MME/DBN1/NUMB/NIN/PDE5A/WNT2/SPEN/CTNNB1/CRK/EPHB2/TGM2/DAB2/NRP1/BMP4/BDNF/SLIT2	46
615	4	GO:0007492	endoderm development	22/1008	83/18903	2.41146e-10	2.49076e-08	1.78663e-08	FN1/COL5A1/COL5A2/LAMC1/LAMB1/ITGAV/ITGB5/COL4A2/ITGA5/EXT1/COL6A1/COL11A1/COL12A1/MMP2/MMP14/BPTF/INHBA/HMGA2/SETD2/CTNNB1/VTN/BMP4	22
616	4	GO:0018126	protein hydroxylation	13/1008	27/18903	2.606e-10	2.64091e-08	1.89433e-08	P4HB/FKBP10/PLOD2/PLOD1/P4HA2/P3H1/ASPH/P3H3/P4HA1/PLOD3/P3H4/ERO1A/P3H2	13
617	4	GO:0046718	viral entry into host cell	30/1008	151/18903	3.3963e-10	3.37806e-08	2.42309e-08	P4HB/ITGAV/ITGB1/ITGB5/LAMP1/CTSB/ITGA5/SCARB2/LDLR/CD46/NECTIN2/AXL/TPCN1/DPP4/GSN/BSG/PVR/CD81/GAS6/DAG1/SMPD1/TFRC/SLC52A2/SLC1A5/FURIN/ITGA2/CTSL/SLC3A2/NCAM1/NRP1	30
618	4	GO:0060485	mesenchyme development	46/1008	313/18903	3.94304e-10	3.81753e-08	2.73832e-08	FN1/COL1A1/FLNA/LOXL2/BMPR2/EXT1/TGFB1/POFUT2/ANXA6/SEMA5A/SEMA3C/DDX17/PDGFRB/TGFBR1/NRP2/RTN4/PTK7/FGFR1/HIF1A/PHLDB1/DDX5/DAG1/MDM2/WNT5A/LRP6/PDPN/PHLDB2/EFNB1/GSK3B/YAP1/HMGA2/ROCK2/TGFBR2/WNT2/CTNNB1/CDH2/CRELD1/PTK2/ROCK1/LAMA5/GREM1/ACTA2/DAB2/NRP1/ACTG2/BMP4	46
619	4	GO:0048041	focal adhesion assembly	22/1008	85/18903	3.98029e-10	3.81753e-08	2.73832e-08	MACF1/VCL/ACTN1/THBS1/THY1/MMP14/CTTN/SDC4/MAP4K4/DLC1/TLN1/PEAK1/COL16A1/STON1/PHLDB2/TEK/ROCK2/PTK2/ITGA2/ROCK1/GREM1/NRP1	22
620	4	GO:0016485	protein processing	40/1008	250/18903	4.33331e-10	4.08319e-08	2.92888e-08	ADAM10/ECE1/GLG1/CPD/ATP6AP2/ASPH/SERPINE2/BMP1/ADAM19/MYH9/LGMN/SERPINE1/THBS1/HM13/ERO1A/PRNP/MBTPS1/PCSK7/DPP4/F3/MMP14/GSN/CAPN2/DHCR24/YIPF5/SPG7/BACE1/SPCS3/NCSTN/MME/YME1L1/LONP2/PERP/SLC30A5/CTSZ/RUNX1/XIAP/RPS6KA2/FURIN/CTSL	40
621	4	GO:0001706	endoderm formation	18/1008	58/18903	6.1956e-10	5.73734e-08	4.11541e-08	FN1/COL5A1/COL5A2/LAMB1/ITGAV/ITGB5/COL4A2/ITGA5/COL6A1/COL11A1/COL12A1/MMP2/MMP14/INHBA/HMGA2/SETD2/CTNNB1/VTN	18
622	4	GO:0090130	tissue migration	51/1008	374/18903	6.63173e-10	6.03713e-08	4.33044e-08	SPARC/MACF1/LOXL2/ITGB1/CALR/ADAM9/FSTL1/BMPR2/SRPX2/ADGRA2/MYH9/LGMN/ATP2B4/TGFB1/GRN/THBS1/SEMA5A/NF1/TGFBR1/NRP2/DPP4/RTN4/FGFR1/HIF1A/MIA3/PIK3C2A/MAP4K4/WNT5A/ITGA3/ADAMTS9/TEK/ROCK2/TGFBR2/NUS1/PKN2/PTK2/ITGA2/ROCK1/GREM1/ANGPT1/ZEB2/ACTA2/NRP1/ACTG2/APOE/CDH13/BMP4/DCN/PLPP3/CYP1B1/SLIT2	51
623	4	GO:1901888	regulation of cell junction assembly	35/1008	204/18903	7.91978e-10	7.08953e-08	5.08533e-08	MACF1/APP/SRPX2/EIF4G1/VCL/THBS1/CLSTN1/THY1/GPC6/GPC4/MMP14/AGRN/SDC4/FARP1/MAP4K4/DLC1/WNT5A/TLN1/PEAK1/COL16A1/AMIGO2/MYCBP2/PDLIM5/PHLDB2/SETD5/TEK/ROCK2/MYO1C/PTK2/ROCK1/EPHB2/GREM1/THBS2/NRP1/BDNF	35
624	4	GO:0085029	extracellular matrix assembly	16/1008	46/18903	8.2949e-10	7.30359e-08	5.23888e-08	LOX/COL3A1/PXDN/LAMB1/FKBP10/LAMB2/COL1A2/QSOX1/PLOD3/TGFB1/FBLN5/ANTXR1/PHLDB1/GAS6/DAG1/PHLDB2	16
625	4	GO:0071559	response to transforming growth factor beta	42/1008	277/18903	8.71336e-10	7.50238e-08	5.38148e-08	LOX/COL3A1/COL1A1/FBN1/HSPA5/GLG1/ADAM9/COL1A2/ITGB5/FBN2/IGF1R/COL4A2/LTBP1/TGFB1/THBS1/TWSG1/TGFBR1/HTRA1/LTBP2/LRRC32/DKK3/SKIL/SLC2A10/DDR2/CDKN2B/WNT5A/STAT3/USP9X/HIPK2/ITGA3/SMURF2/ROCK2/TGFBR2/WNT2/ZBTB7A/FURIN/CRK/PTK2/ROCK1/MXRA5/ZEB2/DAB2	42
626	4	GO:0050767	regulation of neurogenesis	51/1008	377/18903	8.80004e-10	7.50238e-08	5.38148e-08	FN1/MACF1/IL6ST/ITGB1/BMPR2/LDLR/PLXNB2/MAP1B/SERPINE2/GOLGA4/MAN2A1/TGFB1/NPTN/SEMA5A/SEMA3C/NF1/SLC7A5/THY1/PLXNA3/ACTR2/DICER1/RTN4/DNAJB11/SKIL/PLXNA1/TRPV2/CTNNA1/CUX1/HIF1A/DAG1/CDKN2B/WNT5A/PRKCI/MME/DBN1/NUMB/BHLHE40/HOXB3/NIN/HOOK3/YAP1/PPP3CA/WNT2/SPEN/CTNNB1/REST/EPHB2/TGM2/NRP1/BDNF/SLIT2	51
627	4	GO:0007178	transmembrane receptor protein serine/threonine kinase signaling pathway	52/1008	390/18903	1.00914e-09	8.35336e-08	5.99189e-08	LOX/COL3A1/FBN1/HSPA5/SPTBN1/GLG1/ADAM9/COL1A2/ITGB5/FBN2/FSTL1/LRP1/BMPR2/LTBP1/EXT1/FSTL3/TGFB1/CRIM1/THBS1/TWSG1/TGFBR1/HTRA1/LTBP2/LRRC32/NOTCH2/DKK3/LNPEP/SKIL/DDX5/GDF6/SLC2A10/CDKN2B/WNT5A/STAT3/USP9X/HIPK2/ITGA3/SMURF2/HEXA/CCN1/INHBA/TGFBR2/XIAP/ACVR2A/ZBTB7A/FURIN/PTK2/GREM1/SULF1/ZEB2/DAB2/BMP4	52
628	4	GO:0003205	cardiac chamber development	31/1008	167/18903	1.01093e-09	8.35336e-08	5.99189e-08	IGF1R/BMPR2/DSP/HEG1/COL11A1/TGFB1/SEMA3C/TGFBR1/NRP2/ADGRG6/NOTCH2/HECTD1/PTK7/HIF1A/TRIP11/MDM2/WNT5A/CCN1/DCTN5/PARVA/TEK/TGFBR2/WNT2/FZD2/CRELD1/SOX4/LUZP1/NRP1/BMP4/SLIT2/ADAMTS1	31
629	4	GO:0044409	entry into host	30/1008	158/18903	1.06913e-09	8.70046e-08	6.24086e-08	P4HB/ITGAV/ITGB1/ITGB5/LAMP1/CTSB/ITGA5/SCARB2/LDLR/CD46/NECTIN2/AXL/TPCN1/DPP4/GSN/BSG/PVR/CD81/GAS6/DAG1/SMPD1/TFRC/SLC52A2/SLC1A5/FURIN/ITGA2/CTSL/SLC3A2/NCAM1/NRP1	30
630	4	GO:0045216	cell-cell junction organization	35/1008	208/18903	1.35527e-09	1.08644e-07	7.79309e-08	CDH11/FLNA/ADAM10/PLEC/DSP/HEG1/EXT1/VCL/DSG2/TGFB1/KIRREL1/F2R/TGFBR1/CTNNA1/CTNND1/GJA1/ADD1/JAM3/PRKCI/TLN1/PDCD6IP/APC/NUMB/ROCK2/PERP/PKN2/CTNNB1/CDH2/MYO1C/SVEP1/ROCK1/WDR1/EPHB2/CDH6/CLDN11	35
631	4	GO:0001952	regulation of cell-matrix adhesion	26/1008	125/18903	1.81733e-09	1.41462e-07	1.01471e-07	MACF1/VCL/SERPINE1/THBS1/NF1/THY1/UTRN/MMP14/CDK6/SDC4/MAP4K4/DAG1/DLC1/TLN1/PEAK1/COL16A1/CASK/PHLDB2/TEK/GSK3B/ROCK2/PTK2/ROCK1/GREM1/NRP1/CDH13	26
632	4	GO:1904375	regulation of protein localization to cell periphery	26/1008	125/18903	1.81733e-09	1.41462e-07	1.01471e-07	ADAM10/SPTBN1/ITGB1/LRP1/CLTC/ACSL3/ATP2B4/TGFB1/PRNP/GPC6/GPC4/MMP14/HECTD1/ATP2C1/PICALM/TMBIM1/DAG1/ZDHHC7/PRKCI/ITGA3/NUMB/RHOQ/GNAI1/EPHB2/TMEM59/DAB2	26
633	4	GO:0051960	regulation of nervous system development	57/1008	456/18903	1.84619e-09	1.41655e-07	1.0161e-07	FN1/MACF1/IL6ST/ITGB1/BMPR2/SRPX2/LDLR/PLXNB2/MAP1B/SERPINE2/GOLGA4/MAN2A1/TGFB1/NPTN/SEMA5A/SEMA3C/NF1/CLSTN1/SLC7A5/THY1/PLXNA3/ACTR2/AGRN/DICER1/RTN4/DNAJB11/SKIL/PLXNA1/TRPV2/CTNNA1/CUX1/HIF1A/DAG1/CDKN2B/WNT5A/PRKCI/MME/DBN1/AMIGO2/NUMB/BHLHE40/HOXB3/NIN/HOOK3/YAP1/PPP3CA/WNT2/SPEN/CTNNB1/REST/EPHB2/LPIN1/TGM2/THBS2/NRP1/BDNF/SLIT2	57
634	4	GO:0052547	regulation of peptidase activity	57/1008	459/18903	2.35725e-09	1.7789e-07	1.27601e-07	FN1/SERPINH1/APP/APLP2/CTSB/LRP1/VCP/ASPH/SERPINE2/TIMP1/LGMN/SERPINE1/GRN/CRIM1/THBS1/BIRC6/ANTXR1/TMED10/PRNP/F2R/F3/CTSD/GSN/DHCR24/TIMP2/PICALM/CD44/GAS6/UACA/TIMP3/DLC1/NCSTN/STAT3/ECM1/PSME4/AQP1/DDX3X/USP47/CCN1/CST3/FBLN1/ROCK2/PERP/POR/CCN2/XIAP/FURIN/REST/ROCK1/NRDC/ARL6IP5/RCN3/COL6A3/VTN/SERPING1/SPOCK1/TFPI	57
635	4	GO:0060348	bone development	37/1008	233/18903	2.41779e-09	1.7789e-07	1.27601e-07	LOX/COL3A1/COL1A1/FBN1/FLNA/SERPINH1/GLG1/P3H1/BMPR2/SLC38A10/EXT1/ADAMTS12/ATP6AP1/ANXA6/SULF2/AKAP13/CCN4/EXT2/MMP14/NOTCH2/CHSY1/PAPSS2/TRIP11/DDR2/GJA1/ECM1/FOXN3/TGFBR2/POR/PLS3/VKORC1/GREM1/SULF1/TGM2/INSIG1/BMP4/LRRC17	37
636	4	GO:0060560	developmental growth involved in morphogenesis	37/1008	233/18903	2.41779e-09	1.7789e-07	1.27601e-07	FN1/MACF1/ITGB1/LAMB2/APP/BMPR2/IQGAP1/MAP1B/EXT1/VCL/GOLGA4/SEMA5A/SEMA3C/ALCAM/PLXNA3/NRP2/KDM5B/RTN4/CTTN/PTK7/PLXNA1/TRPV2/WNT5A/USP9X/DBN1/NIN/GSK3B/YAP1/SPAG9/TGFBR2/CTNNB1/KIF26B/NRP1/APOE/BMP4/BDNF/SLIT2	37
637	4	GO:0010631	epithelial cell migration	49/1008	366/18903	2.68319e-09	1.94749e-07	1.39694e-07	SPARC/MACF1/LOXL2/ITGB1/CALR/ADAM9/FSTL1/BMPR2/SRPX2/ADGRA2/MYH9/LGMN/ATP2B4/TGFB1/GRN/THBS1/SEMA5A/NF1/TGFBR1/NRP2/DPP4/RTN4/FGFR1/HIF1A/MIA3/PIK3C2A/MAP4K4/WNT5A/ITGA3/ADAMTS9/TEK/ROCK2/TGFBR2/NUS1/PKN2/PTK2/ITGA2/ROCK1/GREM1/ANGPT1/ZEB2/NRP1/APOE/CDH13/BMP4/DCN/PLPP3/CYP1B1/SLIT2	49
638	4	GO:0034446	substrate adhesion-dependent cell spreading	24/1008	111/18903	3.36368e-09	2.3927e-07	1.71629e-07	FN1/FLNA/LAMC1/LAMB1/P4HB/ITGAV/CALR/LAMB2/AXL/ANTXR1/ATRN/ACTN4/PEAK1/PDPN/MYADM/SPRY4/PARVA/TEK/FBLN1/CRK/PTK2/LAMA5/DAB2/NRP1	24
639	4	GO:0006487	protein N-linked glycosylation	19/1008	71/18903	3.38568e-09	2.3927e-07	1.71629e-07	RPN1/RPN2/MGAT5/UGGT1/STT3B/MLEC/GFPT1/MAGT1/EXT2/UGGT2/PGM3/TMEM165/STT3A/B4GALT1/MGAT1/MGAT2/MOGS/NUS1/GFPT2	19
640	4	GO:0090132	epithelium migration	49/1008	369/18903	3.52983e-09	2.44858e-07	1.75637e-07	SPARC/MACF1/LOXL2/ITGB1/CALR/ADAM9/FSTL1/BMPR2/SRPX2/ADGRA2/MYH9/LGMN/ATP2B4/TGFB1/GRN/THBS1/SEMA5A/NF1/TGFBR1/NRP2/DPP4/RTN4/FGFR1/HIF1A/MIA3/PIK3C2A/MAP4K4/WNT5A/ITGA3/ADAMTS9/TEK/ROCK2/TGFBR2/NUS1/PKN2/PTK2/ITGA2/ROCK1/GREM1/ANGPT1/ZEB2/NRP1/APOE/CDH13/BMP4/DCN/PLPP3/CYP1B1/SLIT2	49
641	4	GO:0051962	positive regulation of nervous system development	41/1008	279/18903	3.55593e-09	2.44858e-07	1.75637e-07	FN1/MACF1/IL6ST/ITGB1/BMPR2/SRPX2/PLXNB2/MAP1B/SERPINE2/GOLGA4/MAN2A1/TGFB1/NPTN/SEMA5A/CLSTN1/SLC7A5/PLXNA3/ACTR2/AGRN/DICER1/SKIL/PLXNA1/TRPV2/CUX1/HIF1A/DAG1/PRKCI/MME/DBN1/AMIGO2/NUMB/NIN/WNT2/SPEN/CTNNB1/EPHB2/TGM2/THBS2/NRP1/BDNF/SLIT2	41
642	4	GO:0051893	regulation of focal adhesion assembly	18/1008	64/18903	3.65858e-09	2.45628e-07	1.7619e-07	MACF1/VCL/THBS1/THY1/MMP14/SDC4/MAP4K4/DLC1/TLN1/PEAK1/COL16A1/PHLDB2/TEK/ROCK2/PTK2/ROCK1/GREM1/NRP1	18
643	4	GO:0090109	regulation of cell-substrate junction assembly	18/1008	64/18903	3.65858e-09	2.45628e-07	1.7619e-07	MACF1/VCL/THBS1/THY1/MMP14/SDC4/MAP4K4/DLC1/TLN1/PEAK1/COL16A1/PHLDB2/TEK/ROCK2/PTK2/ROCK1/GREM1/NRP1	18
644	4	GO:0030433	ubiquitin-dependent ERAD pathway	21/1008	87/18903	3.93686e-09	2.61048e-07	1.8725e-07	HSPA5/CANX/HSP90B1/CALR/VCP/EDEM3/SEL1L/OS9/DNAJC10/STT3B/MAN1B1/UBE4A/DERL1/WFS1/HERPUD1/DNAJB14/ECPAS/CCDC47/ERLIN2/ERLEC1/MAN1A1	21
645	4	GO:0030324	lung development	32/1008	187/18903	4.48136e-09	2.93529e-07	2.10549e-07	LOX/COL3A1/BMPR2/EIF4G1/HEG1/EXT1/PLOD3/MAN2A1/PDGFRB/MMP14/PTK7/DAG1/WNT5A/PDGFRA/PDPN/LIPA/ITGA3/MME/YAP1/MAN1A2/EPAS1/TGFBR2/CTSZ/WNT2/CCN2/CTNNB1/IGFBP5/RCN3/ERRFI1/LAMA5/BMP4/SLC7A11	32
646	4	GO:0044706	multi-multicellular organism process	35/1008	218/18903	4.8587e-09	3.14411e-07	2.25528e-07	CALR/CTSB/BMPR2/ITGA5/SERPINE2/SLC38A2/PAPPA/TIMP1/VMP1/MAGED2/MMP2/BSG/CAPN2/LNPEP/SLC2A1/B4GALT1/ASH1L/GJA1/COL16A1/ITGA3/YTHDF3/ACSL4/TMED2/SMURF2/IGFBP7/KPNA6/STC2/SLC38A1/FBLN1/TGFBR2/ACVR2A/PAM/ITGA2/IGFBP5/IGFBP2	35
647	4	GO:0033619	membrane protein proteolysis	17/1008	58/18903	4.9537e-09	3.16742e-07	2.272e-07	ADAM10/ADAM9/ADAM19/MYH9/TIMP1/TGFB1/HM13/MBTPS1/TIMP2/BACE1/DAG1/TIMP3/NCSTN/FURIN/ROCK1/NRDC/APOE	17
648	4	GO:0044703	multi-organism reproductive process	34/1008	209/18903	5.69717e-09	3.59994e-07	2.58224e-07	CALR/CTSB/BMPR2/ITGA5/SERPINE2/SLC38A2/PAPPA/TIMP1/VMP1/MAGED2/MMP2/BSG/CAPN2/LNPEP/SLC2A1/ASH1L/GJA1/COL16A1/ITGA3/YTHDF3/ACSL4/TMED2/SMURF2/IGFBP7/KPNA6/STC2/SLC38A1/FBLN1/TGFBR2/ACVR2A/PAM/ITGA2/IGFBP5/IGFBP2	34
649	4	GO:0048771	tissue remodeling	31/1008	179/18903	5.80049e-09	3.62189e-07	2.59799e-07	FLNA/BMPR2/EXT1/P3H4/TIMP1/TGFB1/AXL/SEMA3C/NF1/SUCO/F2R/MMP2/MMP14/NOTCH2/HIF1A/TMBIM1/DDR2/GJA1/MDM2/TPP1/LIPA/TFRC/CST3/ROCK2/EPAS1/PPP3CA/RUNX1/CTNNB1/ROCK1/IGFBP5/GREM1	31
650	4	GO:0007565	female pregnancy	32/1008	189/18903	5.86678e-09	3.62189e-07	2.59799e-07	CALR/CTSB/BMPR2/ITGA5/SLC38A2/PAPPA/TIMP1/VMP1/MAGED2/MMP2/BSG/CAPN2/LNPEP/SLC2A1/ASH1L/GJA1/COL16A1/ITGA3/YTHDF3/ACSL4/TMED2/SMURF2/IGFBP7/KPNA6/STC2/SLC38A1/FBLN1/TGFBR2/PAM/ITGA2/IGFBP5/IGFBP2	32
651	4	GO:0048762	mesenchymal cell differentiation	38/1008	252/18903	6.44904e-09	3.93611e-07	2.82338e-07	FN1/COL1A1/FLNA/LOXL2/EXT1/TGFB1/POFUT2/ANXA6/SEMA5A/SEMA3C/DDX17/TGFBR1/NRP2/RTN4/FGFR1/HIF1A/PHLDB1/DDX5/DAG1/WNT5A/LRP6/PDPN/PHLDB2/EFNB1/GSK3B/HMGA2/ROCK2/TGFBR2/WNT2/CTNNB1/CDH2/PTK2/ROCK1/LAMA5/GREM1/DAB2/NRP1/BMP4	38
652	4	GO:0050769	positive regulation of neurogenesis	36/1008	231/18903	6.62979e-09	4.00097e-07	2.8699e-07	FN1/MACF1/IL6ST/ITGB1/BMPR2/PLXNB2/MAP1B/SERPINE2/GOLGA4/MAN2A1/TGFB1/NPTN/SEMA5A/SLC7A5/PLXNA3/ACTR2/DICER1/SKIL/PLXNA1/TRPV2/CUX1/HIF1A/DAG1/PRKCI/MME/DBN1/NUMB/NIN/WNT2/SPEN/CTNNB1/EPHB2/TGM2/NRP1/BDNF/SLIT2	36
653	4	GO:0019058	viral life cycle	44/1008	319/18903	6.99636e-09	4.17527e-07	2.99493e-07	P4HB/ITGAV/ITGB1/ITGB5/LAMP1/CTSB/VCP/ITGA5/SCARB2/LDLR/CD46/NECTIN2/AXL/TPCN1/DPP4/GSN/BSG/PVR/TMEM41B/CD81/GAS6/DAG1/SMPD1/MAVS/DDX3X/TFRC/PDCD6IP/KPNA6/DDB1/STOM/HMGA2/SLC52A2/SLC1A5/DDX6/PKN2/FURIN/ITGA2/CTSL/RESF1/ADARB1/SLC3A2/NCAM1/NRP1/APOE	44
654	4	GO:0030323	respiratory tube development	32/1008	191/18903	7.64769e-09	4.51382e-07	3.23777e-07	LOX/COL3A1/BMPR2/EIF4G1/HEG1/EXT1/PLOD3/MAN2A1/PDGFRB/MMP14/PTK7/DAG1/WNT5A/PDGFRA/PDPN/LIPA/ITGA3/MME/YAP1/MAN1A2/EPAS1/TGFBR2/CTSZ/WNT2/CCN2/CTNNB1/IGFBP5/RCN3/ERRFI1/LAMA5/BMP4/SLC7A11	32
655	4	GO:0110011	regulation of basement membrane organization	8/1008	11/18903	9.09343e-09	5.30878e-07	3.808e-07	LAMC1/LAMB1/LAMB2/PHLDB1/DAG1/LAMA2/PHLDB2/NID1	8
656	4	GO:0044000	movement in host	31/1008	183/18903	9.99254e-09	5.77096e-07	4.13953e-07	P4HB/ITGAV/ITGB1/ITGB5/LAMP1/CTSB/ITGA5/SCARB2/LDLR/CD46/NECTIN2/AXL/TPCN1/DPP4/GSN/BSG/PVR/CD81/GAS6/DAG1/SMPD1/TFRC/DDB1/SLC52A2/SLC1A5/FURIN/ITGA2/CTSL/SLC3A2/NCAM1/NRP1	31
657	4	GO:0016049	cell growth	58/1008	493/18903	1.26206e-08	7.21117e-07	5.17259e-07	FN1/MACF1/ADAM10/ITGB1/LAMB2/APP/BMPR2/EIF4G1/IQGAP1/MAP1B/EXT1/TEAD1/VCL/SERPINE2/GOLGA4/TGFB1/AKAP13/SEMA5A/FBLN5/SEMA3C/ALCAM/CLSTN1/PLXNA3/TGFBR1/NRP2/MMP14/RTN4/CTTN/PLXNA1/SMARCA4/TRPV2/GJA1/WNT5A/USP9X/DBN1/DDX3X/USP47/IGFBP7/PDLIM5/NIN/DCBLD2/GSK3B/YAP1/SPAG9/INHBA/TGFBR2/IGFBP4/CTNNB1/IGFBP5/GREM1/CDKN1A/DAB2/NRP1/APOE/SPOCK1/BDNF/SLIT2/TNC	58
658	4	GO:0050808	synapse organization	53/1008	432/18903	1.31318e-08	7.42428e-07	5.32546e-07	COL4A1/FLNA/ADAM10/LAMB2/APP/IGF1R/VCP/SRPX2/PLXNB2/EIF4G1/MAP1B/PTPRF/LGMN/ACTN1/SDF4/NPTN/PRNP/CLSTN1/F2R/GPC6/NRP2/GPC4/ACTR2/AGRN/CTTN/FARP1/COL4A5/SYNPO/DAG1/APBB2/SIPA1L1/ERC1/WNT5A/ITGA3/SEZ6L2/DBN1/AMIGO2/MYCBP2/PDLIM5/SPTBN2/SETD5/PPFIBP1/CTNNB1/CDH2/REST/EPHB2/ANK3/THBS2/NRP1/APOE/BDNF/SLC7A11/TNC	53
659	4	GO:0150116	regulation of cell-substrate junction organization	18/1008	69/18903	1.35873e-08	7.60183e-07	5.45281e-07	MACF1/VCL/THBS1/THY1/MMP14/SDC4/MAP4K4/DLC1/TLN1/PEAK1/COL16A1/PHLDB2/TEK/ROCK2/PTK2/ROCK1/GREM1/NRP1	18
660	4	GO:0071560	cellular response to transforming growth factor beta stimulus	39/1008	271/18903	1.54427e-08	8.5508e-07	6.13351e-07	LOX/COL3A1/COL1A1/FBN1/HSPA5/GLG1/ADAM9/COL1A2/ITGB5/FBN2/IGF1R/COL4A2/LTBP1/TGFB1/THBS1/TWSG1/TGFBR1/HTRA1/LTBP2/LRRC32/DKK3/SKIL/SLC2A10/DDR2/CDKN2B/WNT5A/STAT3/USP9X/HIPK2/ITGA3/SMURF2/TGFBR2/WNT2/ZBTB7A/FURIN/CRK/PTK2/ZEB2/DAB2	39
661	4	GO:0010976	positive regulation of neuron projection development	28/1008	157/18903	1.62074e-08	8.88264e-07	6.37154e-07	HSPA5/FLNA/TMEM30A/IGF1R/P3H1/SCARB2/PLXNB2/GRN/NPTN/CREB3L2/SETX/ACTR2/PTK7/KIDINS220/RETREG3/TENM3/WNT5A/PRKCI/ITGA3/DBN1/ENC1/EHD1/TMEM106B/EPHB2/ITGA6/NRP1/APOE/BDNF	28
662	4	GO:0035967	cellular response to topologically incorrect protein	24/1008	120/18903	1.71295e-08	9.29318e-07	6.66602e-07	HSPA5/VCP/OS9/DNAJC10/UGGT1/CCND1/TMBIM6/ERO1A/CREB3L2/CREB3L1/MBTPS1/UGGT2/DERL1/TM7SF3/WFS1/HERPUD1/DNAJB14/ATF6/TMED2/TMEM33/ERLEC1/STC2/HSPA13/HSPA9	24
663	4	GO:0002064	epithelial cell development	33/1008	213/18903	3.25356e-08	1.74749e-06	1.25348e-06	IL6ST/COL18A1/LAMB2/PLEC/FLNB/IQGAP1/HEG1/VCL/PLOD3/FAT1/PALLD/ATRX/TNFRSF1A/NOTCH2/CLIC4/CDK6/FRMD6/HIF1A/B4GALT1/MSN/ADD1/WNT5A/MYADM/GSK3B/YAP1/ROCK2/EPAS1/S1PR3/CDH2/ROCK1/FASN/ACTA2/BMP4	33
664	4	GO:0006509	membrane protein ectodomain proteolysis	14/1008	44/18903	3.51555e-08	1.85255e-06	1.32884e-06	ADAM10/ADAM9/ADAM19/MYH9/TIMP1/TIMP2/BACE1/DAG1/TIMP3/NCSTN/FURIN/ROCK1/NRDC/APOE	14
665	4	GO:0001655	urogenital system development	46/1008	360/18903	3.51853e-08	1.85255e-06	1.32884e-06	FBN1/COL4A1/SEC61A1/PSAP/LAMB2/MAGED1/IQGAP1/EXT1/SULF2/NF1/PDGFRB/TGFBR1/MMP2/NOTCH2/PTK7/SDC4/WFS1/GDF6/WNT5A/NIPBL/PDGFRA/ITGA3/MME/AQP1/TEK/YAP1/PPP3CA/NID1/GCNT1/CTNNB1/HS2ST1/EPHB2/PROM1/KIF26B/LAMA5/SOX4/GREM1/SULF1/ANGPT1/ACTA2/NRP1/BMP4/GFRA1/SLIT2/TNC/ADAMTS1	46
666	4	GO:0001649	osteoblast differentiation	36/1008	246/18903	3.55265e-08	1.85255e-06	1.32884e-06	LOX/COL1A1/IL6ST/RRBP1/MRC2/FBN2/BMPR2/CLTC/COL6A1/VCAN/CRIM1/CCN4/NF1/SUCO/TWSG1/CREB3L1/CDK6/DDX5/DDR2/CCDC47/SND1/ITGA11/CCN1/GSK3B/YAP1/PPP3CA/ACVR2A/CTNNB1/PTK2/REST/IGFBP5/TENT5A/FASN/GREM1/BMP4/TNC	36
667	4	GO:0003007	heart morphogenesis	37/1008	258/18903	3.95022e-08	2.03219e-06	1.45769e-06	COL5A1/FLNA/BMPR2/DSP/HEG1/EXT1/COL11A1/TGFB1/SEMA3C/TGFBR1/NRP2/ADGRG6/NOTCH2/RTN4/HIF1A/GAA/MIB1/DLC1/MDM2/WNT5A/NIPBL/TMED2/MICAL2/CCN1/PARVA/TEK/YAP1/TGFBR2/WNT2/CTNNB1/FZD2/PTK2/SOX4/NRP1/BMP4/SLIT2/ADAMTS1	37
668	4	GO:0003279	cardiac septum development	22/1008	107/18903	3.97281e-08	2.03219e-06	1.45769e-06	BMPR2/HEG1/SEMA3C/TGFBR1/NRP2/NOTCH2/HECTD1/PTK7/TRIP11/MDM2/WNT5A/CCN1/DCTN5/PARVA/TGFBR2/FZD2/CRELD1/SOX4/LUZP1/NRP1/BMP4/SLIT2	22
669	4	GO:0019082	viral protein processing	12/1008	32/18903	4.14585e-08	2.08572e-06	1.49609e-06	CANX/MGAT5/MAN1B1/MAN2A1/GALNT1/SPCS3/MGAT1/MGAT2/CSNK1A1/GSK3B/MOGS/FURIN	12
670	4	GO:0006029	proteoglycan metabolic process	20/1008	90/18903	4.15512e-08	2.08572e-06	1.49609e-06	BMPR2/CHPF/DSE/EXT1/ADAMTS12/COL11A1/CHPF2/SULF2/GPC1/EXT2/CHSY1/TM9SF2/FAM20B/SLC2A10/HGSNAT/CSGALNACT2/CTNNB1/HS2ST1/SULF1/DCN	20
671	4	GO:0043542	endothelial cell migration	39/1008	281/18903	4.22411e-08	2.10071e-06	1.50685e-06	SPARC/LOXL2/ITGB1/CALR/FSTL1/BMPR2/SRPX2/ADGRA2/MYH9/LGMN/ATP2B4/TGFB1/GRN/THBS1/SEMA5A/NF1/TGFBR1/NRP2/DPP4/FGFR1/HIF1A/MIA3/PIK3C2A/WNT5A/ADAMTS9/TEK/ROCK2/NUS1/PTK2/GREM1/ANGPT1/NRP1/APOE/CDH13/BMP4/DCN/PLPP3/CYP1B1/SLIT2	39
672	4	GO:0003206	cardiac chamber morphogenesis	24/1008	126/18903	4.61215e-08	2.27265e-06	1.63018e-06	BMPR2/DSP/HEG1/COL11A1/TGFB1/SEMA3C/TGFBR1/NRP2/ADGRG6/NOTCH2/HIF1A/MDM2/WNT5A/CCN1/PARVA/TEK/TGFBR2/WNT2/FZD2/SOX4/NRP1/BMP4/SLIT2/ADAMTS1	24
673	4	GO:0010712	regulation of collagen metabolic process	14/1008	45/18903	4.85409e-08	2.37012e-06	1.70009e-06	ITGB1/TGFB1/SUCO/PDGFRB/F2R/CREB3L1/DDR2/CST3/INHBA/RUNX1/CCN2/ITGA2/ERRFI1/BMP4	14
674	4	GO:0072001	renal system development	42/1008	318/18903	5.41782e-08	2.62154e-06	1.88044e-06	FBN1/COL4A1/SEC61A1/LAMB2/MAGED1/IQGAP1/EXT1/SULF2/NF1/PDGFRB/TGFBR1/NOTCH2/PTK7/SDC4/WFS1/GDF6/WNT5A/NIPBL/PDGFRA/ITGA3/MME/AQP1/TEK/YAP1/PPP3CA/NID1/GCNT1/CTNNB1/HS2ST1/PROM1/KIF26B/LAMA5/SOX4/GREM1/SULF1/ANGPT1/ACTA2/NRP1/BMP4/GFRA1/SLIT2/ADAMTS1	42
675	4	GO:0034620	cellular response to unfolded protein	21/1008	100/18903	5.47342e-08	2.6248e-06	1.88277e-06	HSPA5/VCP/OS9/DNAJC10/CCND1/TMBIM6/ERO1A/CREB3L2/CREB3L1/MBTPS1/DERL1/TM7SF3/WFS1/HERPUD1/ATF6/TMED2/TMEM33/ERLEC1/STC2/HSPA13/HSPA9	21
676	4	GO:0032967	positive regulation of collagen biosynthetic process	11/1008	27/18903	5.56174e-08	2.63023e-06	1.88667e-06	TGFB1/SUCO/PDGFRB/F2R/CREB3L1/DDR2/INHBA/RUNX1/CCN2/ITGA2/BMP4	11
677	4	GO:0010634	positive regulation of epithelial cell migration	29/1008	176/18903	5.58268e-08	2.63023e-06	1.88667e-06	SPARC/CALR/ADAM9/BMPR2/SRPX2/ADGRA2/LGMN/TGFB1/GRN/THBS1/SEMA5A/NRP2/RTN4/FGFR1/HIF1A/PIK3C2A/MAP4K4/WNT5A/ITGA3/TEK/ROCK2/TGFBR2/NUS1/PTK2/ITGA2/ANGPT1/NRP1/BMP4/PLPP3	29
678	4	GO:0044403	biological process involved in symbiotic interaction	41/1008	307/18903	5.70899e-08	2.66634e-06	1.91258e-06	FN1/P4HB/ITGAV/ITGB1/ITGB5/LAMP1/CTSB/ITGA5/SCARB2/LDLR/IGF2R/CD46/NECTIN2/AXL/TPCN1/DPP4/GSN/BSG/PVR/TMEM41B/SMARCA4/CD81/GAS6/DAG1/SMPD1/TFRC/DDB1/STOM/HMGA2/ROCK2/SLC52A2/SLC1A5/FURIN/ITGA2/REST/CTSL/FASN/SLC3A2/NCAM1/NRP1/APOE	41
679	4	GO:0048588	developmental cell growth	34/1008	229/18903	5.92166e-08	2.74183e-06	1.96672e-06	FN1/MACF1/ITGB1/LAMB2/APP/BMPR2/IQGAP1/MAP1B/EXT1/VCL/GOLGA4/AKAP13/SEMA5A/SEMA3C/ALCAM/PLXNA3/NRP2/RTN4/CTTN/PLXNA1/TRPV2/WNT5A/USP9X/DBN1/PDLIM5/NIN/GSK3B/SPAG9/TGFBR2/CTNNB1/NRP1/APOE/BDNF/SLIT2	34
680	4	GO:0007162	negative regulation of cell adhesion	41/1008	308/18903	6.2554e-08	2.8716e-06	2.05981e-06	COL1A1/TGFBI/ADAM10/CD164/PLXNB2/SERPINE2/SERPINE1/TGFB1/THBS1/SEMA5A/PRNP/NF1/TWSG1/PLXNA3/MMP2/MMP14/LRRC32/WNK1/SDC4/PLXNA1/ACTN4/MIA3/MAP4K4/DLC1/JAM3/MYADM/CASK/SPRY4/PAG1/PHLDB2/PDE5A/FBLN1/RUNX1/PTK2/EPHB2/ANGPT1/CDH13/FGL2/SPOCK1/BMP4/CYP1B1	41
681	4	GO:2001044	regulation of integrin-mediated signaling pathway	10/1008	22/18903	6.39186e-08	2.90938e-06	2.0869e-06	FLNA/LAMC1/LAMB1/LAMB2/TIMP1/CTNNA1/SLC2A10/LAMA2/NID1/CD63	10
682	4	GO:0001822	kidney development	41/1008	309/18903	6.8507e-08	3.09203e-06	2.21792e-06	FBN1/SEC61A1/LAMB2/MAGED1/IQGAP1/EXT1/SULF2/NF1/PDGFRB/TGFBR1/NOTCH2/PTK7/SDC4/WFS1/GDF6/WNT5A/NIPBL/PDGFRA/ITGA3/MME/AQP1/TEK/YAP1/PPP3CA/NID1/GCNT1/CTNNB1/HS2ST1/PROM1/KIF26B/LAMA5/SOX4/GREM1/SULF1/ANGPT1/ACTA2/NRP1/BMP4/GFRA1/SLIT2/ADAMTS1	41
683	4	GO:0007029	endoplasmic reticulum organization	20/1008	93/18903	7.44434e-08	3.33196e-06	2.39003e-06	SEC61A1/LMAN1/SEC31A/TRAM1/TOR1AIP2/SEC16A/EMC1/RTN4/ATL3/MIA3/TRAM2/RETREG3/ESYT2/CCDC47/TMED2/TMEM33/RAB3GAP2/RTN3/LMAN2/EMC7	20
684	4	GO:0090288	negative regulation of cellular response to growth factor stimulus	23/1008	120/18903	7.76634e-08	3.44736e-06	2.4728e-06	FBN1/ADGRA2/ADAMTS12/FSTL3/ATP2B4/SULF2/CRIM1/THBS1/TWSG1/GPC1/CREB3L1/HTRA1/SKIL/NIBAN2/WNT5A/HIPK2/SMURF2/CASK/SPRY4/GREM1/SULF1/DCN/SLIT2	23
685	4	GO:0001837	epithelial to mesenchymal transition	28/1008	169/18903	8.3613e-08	3.68103e-06	2.64041e-06	COL1A1/FLNA/LOXL2/TGFB1/POFUT2/DDX17/TGFBR1/RTN4/FGFR1/HIF1A/PHLDB1/DDX5/DAG1/WNT5A/LRP6/PDPN/PHLDB2/GSK3B/HMGA2/ROCK2/TGFBR2/WNT2/CTNNB1/PTK2/ROCK1/GREM1/DAB2/BMP4	28
686	4	GO:0010714	positive regulation of collagen metabolic process	11/1008	28/18903	8.71968e-08	3.7835e-06	2.71391e-06	TGFB1/SUCO/PDGFRB/F2R/CREB3L1/DDR2/INHBA/RUNX1/CCN2/ITGA2/BMP4	11
687	4	GO:0060541	respiratory system development	32/1008	211/18903	8.73494e-08	3.7835e-06	2.71391e-06	LOX/COL3A1/BMPR2/EIF4G1/HEG1/EXT1/PLOD3/MAN2A1/PDGFRB/MMP14/PTK7/DAG1/WNT5A/PDGFRA/PDPN/LIPA/ITGA3/MME/YAP1/MAN1A2/EPAS1/TGFBR2/CTSZ/WNT2/CCN2/CTNNB1/IGFBP5/RCN3/ERRFI1/LAMA5/BMP4/SLC7A11	32
688	4	GO:1903076	regulation of protein localization to plasma membrane	21/1008	103/18903	9.38387e-08	4.03206e-06	2.89221e-06	SPTBN1/ITGB1/LRP1/CLTC/ACSL3/ATP2B4/TGFB1/PRNP/MMP14/HECTD1/ATP2C1/PICALM/TMBIM1/ZDHHC7/PRKCI/ITGA3/NUMB/RHOQ/EPHB2/TMEM59/DAB2	21
689	4	GO:0007163	establishment or maintenance of cell polarity	34/1008	234/18903	1.01171e-07	4.31263e-06	3.09346e-06	ITGB1/IGF1R/DST/MAP1B/MYH9/FAT1/MAP4/GSN/ACTR2/CLIC4/PTK7/CTNNA1/CDC42BPB/MSN/GJA1/WNT5A/JAM3/PRKCI/AQP1/PDCD6IP/AMOTL1/PARVA/RHOQ/TEK/GSK3B/ROCK2/ERBIN/CRK/PTK2/ROCK1/WDR1/KIF26B/LMNA/ACTR3	34
690	4	GO:0070482	response to oxygen levels	43/1008	337/18903	1.02191e-07	4.32181e-06	3.10004e-06	COL1A1/LOXL2/P4HB/HSP90B1/PLOD2/MALAT1/PLOD1/ATP6AP1/HYOU1/TMBIM6/THBS1/ERO1A/NF1/SLC7A5/PDGFRB/ITPR2/DPP4/MMP2/MMP14/CAPN2/SLC2A1/NPEPPS/ATM/HIF1A/ACTN4/DDR2/MDM2/ANGPTL4/PDPN/HIPK2/AQP1/TFRC/STC2/TM9SF4/ROCK2/EPAS1/TGFBR2/CCN2/PAM/ITGA2/REST/ATP1B1/LMNA	43
691	4	GO:0070972	protein localization to endoplasmic reticulum	18/1008	78/18903	1.06296e-07	4.44319e-06	3.18711e-06	HSPA5/SEC61A1/OS9/SEC63/TRAM1/SEC16A/RTN4/SRPRA/MIA3/TRAM2/HERPUD1/SPCS3/SRPRB/MAN1A1/KDELR3/RAB3GAP2/SEC62/INSIG1	18
692	4	GO:0048675	axon extension	23/1008	122/18903	1.06716e-07	4.44319e-06	3.18711e-06	FN1/MACF1/ITGB1/LAMB2/BMPR2/MAP1B/VCL/GOLGA4/SEMA5A/SEMA3C/ALCAM/PLXNA3/NRP2/RTN4/CTTN/TRPV2/WNT5A/USP9X/DBN1/GSK3B/NRP1/APOE/SLIT2	23
693	4	GO:0051701	biological process involved in interaction with host	31/1008	203/18903	1.18096e-07	4.87918e-06	3.49985e-06	P4HB/ITGAV/ITGB1/ITGB5/LAMP1/CTSB/ITGA5/SCARB2/LDLR/CD46/NECTIN2/AXL/TPCN1/DPP4/GSN/BSG/PVR/CD81/GAS6/DAG1/SMPD1/TFRC/DDB1/SLC52A2/SLC1A5/FURIN/ITGA2/CTSL/SLC3A2/NCAM1/NRP1	31
694	4	GO:0050878	regulation of body fluid levels	47/1008	390/18903	1.49953e-07	6.14809e-06	4.41004e-06	FN1/COL3A1/IL6ST/FLNA/LMAN1/PLEC/HEG1/EXT1/VCL/SERPINE2/COPA/MYH9/CCND1/SERPINE1/AXL/THBS1/EXT2/F2R/F3/WNK1/FZD6/WFS1/HIF1A/PAPSS2/GAS6/AKAP11/ATP7B/PDGFRA/TLN1/PDPN/AQP1/GGCX/FBLN1/ANO6/UGCG/PPP3CA/PAM/NCOR2/ITGA2/EPHB2/VKORC1/CD59/VTN/APOE/SERPING1/TFPI/SLC7A11	47
695	4	GO:0007179	transforming growth factor beta receptor signaling pathway	32/1008	216/18903	1.51908e-07	6.18105e-06	4.43368e-06	LOX/COL3A1/FBN1/HSPA5/GLG1/ADAM9/COL1A2/ITGB5/FBN2/LTBP1/TGFB1/THBS1/TWSG1/TGFBR1/HTRA1/LTBP2/LRRC32/DKK3/SKIL/SLC2A10/CDKN2B/STAT3/USP9X/HIPK2/ITGA3/SMURF2/TGFBR2/ZBTB7A/FURIN/PTK2/ZEB2/DAB2	32
696	4	GO:0030177	positive regulation of Wnt signaling pathway	25/1008	144/18903	1.61902e-07	6.53815e-06	4.68983e-06	COL1A1/MACF1/VCP/ATP6AP2/ADGRA2/TGFB1/SULF2/SEMA5A/CCN4/WNK1/PTK7/SMARCA4/USP34/WNT5A/PBXIP1/SMURF2/DDX3X/WLS/USP47/YAP1/XIAP/SOX4/SULF1/ZEB2/DAB2	25
697	4	GO:0016125	sterol metabolic process	26/1008	154/18903	1.63747e-07	6.56333e-06	4.70789e-06	APP/HDLBP/LDLR/NFE2L1/STARD4/MBTPS1/HMGCR/DHCR24/ABCA1/ACLY/DHCR7/SREBF2/SMPD1/CYP51A1/LIPA/ERLIN2/SQLE/SC5D/CYB5R3/POR/HMGCS1/LSS/MSMO1/INSIG1/APOE/CYP1B1	26
698	4	GO:1901342	regulation of vasculature development	44/1008	355/18903	1.68471e-07	6.70266e-06	4.80784e-06	SPARC/FLT1/ADAM10/ITGB1/COL4A2/ITGA5/ADGRA2/HSPG2/ATP2B4/SERPINE1/GRN/THBS1/SEMA5A/NF1/CEMIP2/CREB3L1/F3/GTF2I/HIF1A/NIBAN2/WNT5A/STAT3/ANGPTL4/ECM1/HIPK2/AQP1/ADAMTS9/MTDH/TEK/HMGA2/ROCK2/TGFBR2/RUNX1/CTNNB1/ROCK1/ADAM12/PKM/GREM1/SULF1/THBS2/NRP1/DCN/CYP1B1/ADAMTS1	44
699	4	GO:0018279	protein N-linked glycosylation via asparagine	10/1008	24/18903	1.75777e-07	6.94191e-06	4.97945e-06	RPN1/RPN2/MGAT5/UGGT1/STT3B/MAGT1/UGGT2/STT3A/MGAT1/MGAT2	10
700	4	GO:0070997	neuron death	45/1008	368/18903	1.8092e-07	7.09287e-06	5.08774e-06	HSPA5/IL6ST/APP/ITGA1/EIF4G1/CCND1/HYOU1/LGMN/AXL/GRN/TMBIM6/PRNP/NF1/TMEM259/F2R/CAPN2/DHCR24/WFS1/BACE1/ATM/PICALM/HIF1A/DDR2/NCSTN/WNT5A/PRKCI/HIPK2/GSK3B/PIGT/MCL1/NES/CTSZ/XIAP/CTNNB1/REST/ROCK1/ARL6IP5/ADARB1/UNC5B/ANGPT1/NRP1/APOE/CLU/BDNF/SLC7A11	45
701	4	GO:0016055	Wnt signaling pathway	52/1008	456/18903	1.95937e-07	7.62594e-06	5.47011e-06	COL1A1/MACF1/APP/LRP1/VCP/ATP6AP2/EXT1/ADGRA2/CCND1/TGFB1/SULF2/SEMA5A/CCN4/GPC6/GPC4/WNK1/DKK3/PTK7/SMARCA4/RNF213/FZD6/USP34/CTNND1/WNT5A/LRP6/ITGA3/PBXIP1/SMURF2/DDX3X/WLS/APC/USP47/CSNK1A1/PRICKLE2/AMOTL1/DDB1/GSK3B/YAP1/WNT2/XIAP/IGFBP4/CTNNB1/FZD2/CDH2/SOX4/GREM1/SULF1/ZEB2/DAB2/APOE/PLPP3/IGFBP2	52
702	4	GO:0016126	sterol biosynthetic process	16/1008	65/18903	2.08127e-07	8.04209e-06	5.76861e-06	MBTPS1/HMGCR/DHCR24/ACLY/DHCR7/CYP51A1/ERLIN2/SQLE/SC5D/CYB5R3/POR/HMGCS1/LSS/MSMO1/INSIG1/APOE	16
703	4	GO:0198738	cell-cell signaling by wnt	52/1008	458/18903	2.25007e-07	8.63222e-06	6.19191e-06	COL1A1/MACF1/APP/LRP1/VCP/ATP6AP2/EXT1/ADGRA2/CCND1/TGFB1/SULF2/SEMA5A/CCN4/GPC6/GPC4/WNK1/DKK3/PTK7/SMARCA4/RNF213/FZD6/USP34/CTNND1/WNT5A/LRP6/ITGA3/PBXIP1/SMURF2/DDX3X/WLS/APC/USP47/CSNK1A1/PRICKLE2/AMOTL1/DDB1/GSK3B/YAP1/WNT2/XIAP/IGFBP4/CTNNB1/FZD2/CDH2/SOX4/GREM1/SULF1/ZEB2/DAB2/APOE/PLPP3/IGFBP2	52
704	4	GO:0006695	cholesterol biosynthetic process	15/1008	58/18903	2.4775e-07	9.37088e-06	6.72176e-06	MBTPS1/HMGCR/DHCR24/ACLY/DHCR7/CYP51A1/ERLIN2/SC5D/CYB5R3/POR/HMGCS1/LSS/MSMO1/INSIG1/APOE	15
705	4	GO:1902653	secondary alcohol biosynthetic process	15/1008	58/18903	2.4775e-07	9.37088e-06	6.72176e-06	MBTPS1/HMGCR/DHCR24/ACLY/DHCR7/CYP51A1/ERLIN2/SC5D/CYB5R3/POR/HMGCS1/LSS/MSMO1/INSIG1/APOE	15
706	4	GO:0030111	regulation of Wnt signaling pathway	42/1008	336/18903	2.53995e-07	9.5399e-06	6.84299e-06	COL1A1/MACF1/APP/LRP1/VCP/ATP6AP2/ADGRA2/TGFB1/SULF2/SEMA5A/CCN4/WNK1/DKK3/PTK7/SMARCA4/RNF213/FZD6/USP34/CTNND1/WNT5A/ITGA3/PBXIP1/SMURF2/DDX3X/WLS/APC/USP47/CSNK1A1/GSK3B/YAP1/XIAP/IGFBP4/CTNNB1/CDH2/SOX4/GREM1/SULF1/ZEB2/DAB2/APOE/PLPP3/IGFBP2	42
707	4	GO:0051346	negative regulation of hydrolase activity	45/1008	373/18903	2.67003e-07	9.95883e-06	7.1435e-06	SERPINH1/APP/APLP2/CTSB/LRP1/SERPINE2/MGAT5/TIMP1/SERPINE1/SLC39A14/CRIM1/TMBIM6/THBS1/BIRC6/SORT1/TMED10/PRNP/KDM5A/WNK1/DHCR24/TIMP2/PICALM/CD44/GAS6/TIMP3/ANGPTL4/ECM1/TMED2/AQP1/DDX3X/USP47/BOD1L1/CST3/GSK3B/ROCK2/POR/XIAP/FURIN/ROCK1/LPIN1/COL6A3/VTN/SERPING1/SPOCK1/TFPI	45
708	4	GO:0045765	regulation of angiogenesis	43/1008	349/18903	2.7436e-07	1.01627e-05	7.28971e-06	SPARC/FLT1/ITGB1/COL4A2/ITGA5/ADGRA2/HSPG2/ATP2B4/SERPINE1/GRN/THBS1/SEMA5A/NF1/CEMIP2/CREB3L1/F3/GTF2I/HIF1A/NIBAN2/WNT5A/STAT3/ANGPTL4/ECM1/HIPK2/AQP1/ADAMTS9/MTDH/TEK/HMGA2/ROCK2/TGFBR2/RUNX1/CTNNB1/ROCK1/ADAM12/PKM/GREM1/SULF1/THBS2/NRP1/DCN/CYP1B1/ADAMTS1	43
709	4	GO:0018196	peptidyl-asparagine modification	10/1008	25/18903	2.78971e-07	1.02627e-05	7.36145e-06	RPN1/RPN2/MGAT5/UGGT1/STT3B/MAGT1/UGGT2/STT3A/MGAT1/MGAT2	10
710	4	GO:0008203	cholesterol metabolic process	24/1008	139/18903	3.16593e-07	1.15675e-05	8.2974e-06	APP/HDLBP/LDLR/NFE2L1/STARD4/MBTPS1/HMGCR/DHCR24/ABCA1/ACLY/DHCR7/SREBF2/SMPD1/CYP51A1/ERLIN2/SQLE/SC5D/CYB5R3/POR/HMGCS1/LSS/MSMO1/INSIG1/APOE	24
711	4	GO:0001654	eye development	46/1008	388/18903	3.27287e-07	1.18774e-05	8.51972e-06	FLT1/COL5A1/FBN1/COL4A1/COL5A2/PXDN/LAMB2/FBN2/RCN1/BMPR2/FAT1/ATP2B4/MAN2A1/NF1/TWSG1/THY1/PDGFRB/TGFBR1/NOTCH2/CLIC4/KDM5B/SKIL/SMARCA4/HIF1A/TENM3/ATF6/WNT5A/NIPBL/STAT3/PRKCI/PDGFRA/HIPK2/AQP1/INHBA/NES/TGFBR2/MAF/WNT2/CTNNB1/EPHB2/PROM1/ATP2B1/NRP1/BMP4/SLC7A11/CYP1B1	46
712	4	GO:0140448	signaling receptor ligand precursor processing	12/1008	38/18903	3.69228e-07	1.33096e-05	9.54698e-06	ADAM10/ECE1/ATP6AP2/ERO1A/PCSK7/DPP4/YIPF5/MME/SLC30A5/CTSZ/FURIN/CTSL	12
713	4	GO:0048732	gland development	50/1008	441/18903	4.00931e-07	1.4356e-05	1.02976e-05	PSAP/IGF2R/EXT1/SERPINE2/ARHGAP5/SEC63/CCND1/PRKCSH/MAN2A1/TGFB1/SEMA3C/NF1/TWSG1/SLC7A5/TGFBR1/MMP2/NOTCH2/DKK3/KDM5B/RTN4/PLXNA1/ATM/HIF1A/CADM1/DAG1/CDKN2B/ASH1L/ATP7B/MSN/WNT5A/PDGFRA/ZBTB1/WLS/HOXB3/TGFBR2/WNT2/PAM/CTNNB1/NCOR2/ITGA2/IGFBP5/LAMA5/FASN/SULF1/TGM2/VTN/NRP1/BMP4/CYP1B1/TNC	50
714	4	GO:0051235	maintenance of location	42/1008	342/18903	4.12009e-07	1.4655e-05	1.0512e-05	FBN1/HSPA5/FLNA/ITGAV/HSP90B1/CALR/LMAN1/FBN2/LTBP1/OS9/PLOD3/STARD4/ANXA6/SLC30A7/TPCN1/ERO1A/AKAP9/THY1/F2R/ITPR2/GSN/RNF213/ABCA1/GAA/ATP7B/IBTK/SREBF2/SYNE1/VPS13C/SQLE/DBN1/HEXA/KDELR3/EHD1/AP3D1/HK1/CCDC88A/ANK3/INSIG1/APOE/CEMIP/TRPA1	42
715	4	GO:0006516	glycoprotein catabolic process	11/1008	32/18903	4.30185e-07	1.52008e-05	1.09036e-05	EDEM3/ADAMTS12/STT3B/MAN1B1/GPC1/OGA/MANBA/HGSNAT/MAN1A1/CST3/CTSL	11
716	4	GO:1990138	neuron projection extension	27/1008	172/18903	4.3534e-07	1.52824e-05	1.09621e-05	FN1/MACF1/ITGB1/LAMB2/BMPR2/IQGAP1/MAP1B/VCL/GOLGA4/SEMA5A/SEMA3C/ALCAM/PLXNA3/NRP2/RTN4/CTTN/PLXNA1/TRPV2/WNT5A/USP9X/DBN1/GSK3B/SPAG9/CTNNB1/NRP1/APOE/SLIT2	27
717	4	GO:0150063	visual system development	46/1008	392/18903	4.39793e-07	1.53385e-05	1.10023e-05	FLT1/COL5A1/FBN1/COL4A1/COL5A2/PXDN/LAMB2/FBN2/RCN1/BMPR2/FAT1/ATP2B4/MAN2A1/NF1/TWSG1/THY1/PDGFRB/TGFBR1/NOTCH2/CLIC4/KDM5B/SKIL/SMARCA4/HIF1A/TENM3/ATF6/WNT5A/NIPBL/STAT3/PRKCI/PDGFRA/HIPK2/AQP1/INHBA/NES/TGFBR2/MAF/WNT2/CTNNB1/EPHB2/PROM1/ATP2B1/NRP1/BMP4/SLC7A11/CYP1B1	46
718	4	GO:0072006	nephron development	25/1008	152/18903	4.70516e-07	1.62309e-05	1.16425e-05	SEC61A1/LAMB2/MAGED1/IQGAP1/EXT1/SULF2/PDGFRB/NOTCH2/PDGFRA/ITGA3/AQP1/TEK/YAP1/PPP3CA/NID1/CTNNB1/HS2ST1/PROM1/KIF26B/LAMA5/GREM1/SULF1/ANGPT1/ACTA2/BMP4	25
719	4	GO:0030968	endoplasmic reticulum unfolded protein response	17/1008	77/18903	4.71425e-07	1.62309e-05	1.16425e-05	HSPA5/VCP/OS9/DNAJC10/CCND1/ERO1A/CREB3L2/CREB3L1/MBTPS1/DERL1/WFS1/HERPUD1/ATF6/TMED2/TMEM33/ERLEC1/STC2	17
720	4	GO:0032970	regulation of actin filament-based process	47/1008	406/18903	4.90286e-07	1.67728e-05	1.20312e-05	FLNA/SPTBN1/ATP2A2/LRP1/IQGAP1/DSP/SPTAN1/MYH9/TAOK1/DSG2/AKAP13/SEMA5A/KIRREL1/AKAP9/PDGFRB/TGFBR1/GSN/NOTCH2/NCKAP1/CTTN/SDC4/FRMD6/SYNPO/ADD1/DLC1/JAM3/PDGFRA/PDPN/MYADM/CD47/DBN1/WASHC4/SPTBN2/PHLDB2/RHOQ/TEK/ROCK2/CCN2/PAM/CRK/CCDC88A/ROCK1/WDR1/CDC42EP3/ACTA2/NRP1/SLIT2	47
721	4	GO:0032835	glomerulus development	16/1008	69/18903	5.025e-07	1.70818e-05	1.22528e-05	LAMB2/IQGAP1/EXT1/SULF2/PDGFRB/NOTCH2/PDGFRA/AQP1/TEK/PPP3CA/NID1/PROM1/SULF1/ANGPT1/ACTA2/BMP4	16
722	4	GO:0097242	amyloid-beta clearance	12/1008	39/18903	5.07564e-07	1.71454e-05	1.22985e-05	IGF1R/LRP1/LDLR/CLTC/HMGCR/PICALM/CYP51A1/MME/LRPAP1/ROCK1/APOE/CLU	12
723	4	GO:0042692	muscle cell differentiation	47/1008	409/18903	6.06523e-07	2.03602e-05	1.46044e-05	LOX/LAMC1/LAMB1/ITGB1/CALR/LAMB2/ATP2A2/PLD3/PLEC/BMPR2/MYH9/FLNC/ACTN1/TGFB1/AKAP13/SORT1/PDGFRB/MMP14/MYOF/CAPN2/ANKRD17/SGCB/ACTN4/CD81/NIBAN2/EHD2/MDM2/PDGFRA/SYNE1/SYPL2/LAMA2/PDLIM5/PIEZO1/PTGFRN/SPAG9/EHD1/PPP3CA/NID1/CTNNB1/CDH2/WDR1/IGFBP5/LMNA/ADAM12/GREM1/BMP4/BDNF	47
724	4	GO:0030003	cellular cation homeostasis	54/1008	499/18903	6.14101e-07	2.04866e-05	1.46951e-05	FLNA/HSP90B1/CALR/APP/ATP2A2/SLC39A7/ATP6AP2/SLC39A6/ATP1A1/ATP6AP1/SLC31A1/ATP2B4/SLC9A7/ANXA6/SLC39A14/GRN/NPTN/SLC30A7/TMBIM6/TPCN1/ERO1A/PRNP/THY1/F2R/ITPR2/CLCN3/CLIC4/ATP2C1/WFS1/TMEM165/HIF1A/HERPUD1/ATP7B/WNT5A/IBTK/ATP6V0A1/CCDC47/SLC22A17/ATP13A3/SYPL2/TFRC/STC2/ACO1/TM9SF4/SLC30A5/TMEM106B/AP3D1/ATP1B1/ATP1B3/ATP2B1/TGM2/APOE/CEMIP/TRPA1	54
725	4	GO:0048880	sensory system development	46/1008	398/18903	6.78174e-07	2.24844e-05	1.61281e-05	FLT1/COL5A1/FBN1/COL4A1/COL5A2/PXDN/LAMB2/FBN2/RCN1/BMPR2/FAT1/ATP2B4/MAN2A1/NF1/TWSG1/THY1/PDGFRB/TGFBR1/NOTCH2/CLIC4/KDM5B/SKIL/SMARCA4/HIF1A/TENM3/ATF6/WNT5A/NIPBL/STAT3/PRKCI/PDGFRA/HIPK2/AQP1/INHBA/NES/TGFBR2/MAF/WNT2/CTNNB1/EPHB2/PROM1/ATP2B1/NRP1/BMP4/SLC7A11/CYP1B1	46
726	4	GO:0032965	regulation of collagen biosynthetic process	12/1008	40/18903	6.90073e-07	2.27385e-05	1.63104e-05	TGFB1/SUCO/PDGFRB/F2R/CREB3L1/DDR2/INHBA/RUNX1/CCN2/ITGA2/ERRFI1/BMP4	12
727	4	GO:0010761	fibroblast migration	14/1008	55/18903	7.68239e-07	2.51598e-05	1.80472e-05	ITGB1/PLEC/IQGAP1/TGFB1/THBS1/SDC4/CD248/DDR2/TNS1/AQP1/AKAP12/ZFAND5/PTK2/ACTA2	14
728	4	GO:1903829	positive regulation of protein localization	50/1008	451/18903	7.85749e-07	2.55357e-05	1.83168e-05	FLNA/SPTBN1/TMEM30A/ITGB1/ADAM9/LRP1/ACSL3/MAP1A/HUWE1/ATP2B4/TGFB1/NPTN/MYH10/TMED10/PRNP/RTN4/NPEPPS/SLC5A3/ATP2C1/TM7SF3/HIF1A/CD81/GAS6/MSN/WNT5A/PRKCI/SREBF2/TCAF1/MAVS/ITGA3/ACSL4/SEC24A/TFRC/WLS/APC/OSBP/TM9SF4/ERGIC3/STOM/GSK3B/YAP1/ROCK2/GNAI1/CCDC88A/MYO1C/LEPROT/EPHB2/SOX4/ANK3/CEMIP	50
729	4	GO:0090092	regulation of transmembrane receptor protein serine/threonine kinase signaling pathway	37/1008	290/18903	7.89223e-07	2.55357e-05	1.83168e-05	LOX/FBN1/HSPA5/GLG1/FBN2/FSTL1/LRP1/BMPR2/LTBP1/FSTL3/TGFB1/CRIM1/THBS1/TWSG1/TGFBR1/HTRA1/NOTCH2/DKK3/SKIL/GDF6/SLC2A10/CDKN2B/WNT5A/HIPK2/ITGA3/SMURF2/CCN1/INHBA/TGFBR2/XIAP/ACVR2A/ZBTB7A/GREM1/SULF1/ZEB2/DAB2/BMP4	37
730	4	GO:2001234	negative regulation of apoptotic signaling pathway	32/1008	233/18903	8.63437e-07	2.77696e-05	1.99192e-05	ITGAV/PTTG1IP/HYOU1/SERPINE1/TMBIM6/THBS1/BIRC6/TGFBR1/CREB3L1/CTTN/CTNNA1/WFS1/HIF1A/CD44/TMBIM1/HERPUD1/MDM2/DDX3X/USP47/GSK3B/YAP1/MCL1/IVNS1ABP/CTNNB1/SLC35F6/LMNA/UNC5B/ITGA6/NRP1/CLU/BMP4/BDNF	32
731	4	GO:0006694	steroid biosynthetic process	27/1008	178/18903	8.72994e-07	2.79098e-05	2.00198e-05	IGF1R/ATP1A1/STARD4/HSD17B12/MBTPS1/HMGCR/DKK3/DHCR24/H6PD/ACLY/DHCR7/CYP51A1/ERLIN2/SQLE/SC5D/CYB5R3/OSBP/IGFBP7/HSD17B2/POR/HMGCS1/REST/LSS/MSMO1/INSIG1/DAB2/APOE	27
732	4	GO:0032527	protein exit from endoplasmic reticulum	13/1008	48/18903	8.7978e-07	2.79603e-05	2.0056e-05	HSP90B1/TMEM30A/VCP/SEL1L/OS9/SEC16A/HM13/DERL1/CD81/HERPUD1/ERLEC1/TM9SF4/INSIG1	13
733	4	GO:0045936	negative regulation of phosphate metabolic process	49/1008	440/18903	8.87833e-07	2.80503e-05	2.01206e-05	PLEC/LRP1/EIF4G1/IQGAP1/HEG1/DNAJC10/MGAT5/TGFB1/KIRREL1/PRNP/NF1/INPP5F/THY1/MVP/HMGCR/ANKLE2/DNAJC3/DDR2/CDKN2B/LRP6/IBTK/STAT3/SMPD1/MYADM/TMED2/SPRY4/APC/BOD1L1/GSK3B/SPAG9/FBLN1/INHBA/ROCK2/TAF7/DUSP6/ROCK1/PTPN13/EPHB2/LPIN1/ERRFI1/ADARB1/GREM1/ANGPT1/CDKN1A/APOE/BMP4/PLPP3/H19/SLIT2	49
734	4	GO:0052548	regulation of endopeptidase activity	48/1008	428/18903	9.36782e-07	2.94237e-05	2.11057e-05	SERPINH1/APP/APLP2/VCP/ASPH/SERPINE2/TIMP1/LGMN/SERPINE1/CRIM1/THBS1/BIRC6/TMED10/PRNP/F2R/F3/CTSD/GSN/DHCR24/TIMP2/PICALM/CD44/GAS6/UACA/TIMP3/DLC1/NCSTN/STAT3/AQP1/DDX3X/USP47/CCN1/CST3/ROCK2/PERP/POR/CCN2/XIAP/FURIN/REST/ROCK1/NRDC/ARL6IP5/COL6A3/VTN/SERPING1/SPOCK1/TFPI	48
735	4	GO:0010563	negative regulation of phosphorus metabolic process	49/1008	441/18903	9.48696e-07	2.96247e-05	2.12499e-05	PLEC/LRP1/EIF4G1/IQGAP1/HEG1/DNAJC10/MGAT5/TGFB1/KIRREL1/PRNP/NF1/INPP5F/THY1/MVP/HMGCR/ANKLE2/DNAJC3/DDR2/CDKN2B/LRP6/IBTK/STAT3/SMPD1/MYADM/TMED2/SPRY4/APC/BOD1L1/GSK3B/SPAG9/FBLN1/INHBA/ROCK2/TAF7/DUSP6/ROCK1/PTPN13/EPHB2/LPIN1/ERRFI1/ADARB1/GREM1/ANGPT1/CDKN1A/APOE/BMP4/PLPP3/H19/SLIT2	49
736	4	GO:0010763	positive regulation of fibroblast migration	8/1008	17/18903	1.00434e-06	3.11809e-05	2.23661e-05	ITGB1/TGFB1/THBS1/DDR2/AQP1/AKAP12/PTK2/ACTA2	8
737	4	GO:0061035	regulation of cartilage development	16/1008	73/18903	1.13252e-06	3.49585e-05	2.50758e-05	LOXL2/GLG1/BMPR2/ADAMTS12/BMP1/CCN4/TGFBR1/GDF6/WNT5A/CCN1/POR/MAF/CCN2/CTNNB1/GREM1/BMP4	16
738	4	GO:0022411	cellular component disassembly	52/1008	483/18903	1.15789e-06	3.55374e-05	2.5491e-05	LAMC1/ADAM10/SPTBN1/ATP2A2/IGF1R/LRP1/VCP/ASPH/MAP1B/MAP1A/HUWE1/SPTAN1/TAOK1/VMP1/TGFB1/LAMP2/SEMA5A/SETX/TGFBR1/DPP4/MMP2/MMP14/GSN/DICER1/CTTN/SMARCA4/ASCC3/HIF1A/MAP4K4/DDR2/RETREG3/KLC1/ADD1/SREBF2/SNX14/PDPN/VPS13C/STON1/PBXIP1/MICAL2/APC/CAMSAP2/SPTBN2/GOLGA2/CST3/GSK3B/NES/FURIN/GABARAPL1/WDR1/SMARCC1/LPIN1	52
739	4	GO:1902652	secondary alcohol metabolic process	24/1008	149/18903	1.17046e-06	3.5719e-05	2.56213e-05	APP/HDLBP/LDLR/NFE2L1/STARD4/MBTPS1/HMGCR/DHCR24/ABCA1/ACLY/DHCR7/SREBF2/SMPD1/CYP51A1/ERLIN2/SQLE/SC5D/CYB5R3/POR/HMGCS1/LSS/MSMO1/INSIG1/APOE	24
740	4	GO:0007596	blood coagulation	31/1008	225/18903	1.18981e-06	3.61043e-05	2.58977e-05	FN1/COL3A1/IL6ST/FLNA/LMAN1/VCL/SERPINE2/MYH9/SERPINE1/AXL/THBS1/F2R/F3/FZD6/PAPSS2/GAS6/PDGFRA/TLN1/PDPN/GGCX/FBLN1/ANO6/ITGA2/EPHB2/VKORC1/CD59/VTN/APOE/SERPING1/TFPI/SLC7A11	31
741	4	GO:1903828	negative regulation of protein localization	29/1008	203/18903	1.23707e-06	3.71224e-05	2.6628e-05	LMAN1/MAGED1/CLTC/OS9/MAP1A/TGFB1/NF1/F2R/HMGCR/HECTD1/CTNNA1/PICALM/TMBIM1/CYP51A1/ERLEC1/NUMB/RHOQ/GSK3B/ROCK2/PPP3CA/RAB11FIP1/LEPROT/REST/NDFIP2/TMEM59/ANGPT1/INSIG1/DAB2/APOE	29
742	4	GO:0071604	transforming growth factor beta production	12/1008	42/18903	1.23718e-06	3.71224e-05	2.6628e-05	FN1/COL3A1/ITGAV/LTBP1/ATP6AP2/CD46/THBS1/LAPTM4B/LRRC32/HIF1A/FURIN/LUM	12
743	4	GO:0001666	response to hypoxia	37/1008	296/18903	1.30167e-06	3.88404e-05	2.78603e-05	LOXL2/P4HB/HSP90B1/PLOD2/MALAT1/PLOD1/HYOU1/TMBIM6/THBS1/ERO1A/NF1/ITPR2/DPP4/MMP2/MMP14/CAPN2/SLC2A1/NPEPPS/ATM/HIF1A/ACTN4/DDR2/MDM2/ANGPTL4/HIPK2/AQP1/TFRC/STC2/TM9SF4/ROCK2/EPAS1/TGFBR2/PAM/ITGA2/REST/ATP1B1/LMNA	37
744	4	GO:0003281	ventricular septum development	16/1008	74/18903	1.37417e-06	4.07773e-05	2.92496e-05	BMPR2/HEG1/TGFBR1/HECTD1/PTK7/TRIP11/MDM2/WNT5A/CCN1/DCTN5/TGFBR2/FZD2/SOX4/LUZP1/BMP4/SLIT2	16
745	4	GO:0036293	response to decreased oxygen levels	38/1008	309/18903	1.40606e-06	4.14943e-05	2.9764e-05	LOXL2/P4HB/HSP90B1/PLOD2/MALAT1/PLOD1/HYOU1/TMBIM6/THBS1/ERO1A/NF1/ITPR2/DPP4/MMP2/MMP14/CAPN2/SLC2A1/NPEPPS/ATM/HIF1A/ACTN4/DDR2/MDM2/ANGPTL4/HIPK2/AQP1/TFRC/STC2/TM9SF4/ROCK2/EPAS1/TGFBR2/CCN2/PAM/ITGA2/REST/ATP1B1/LMNA	38
746	4	GO:0048705	skeletal system morphogenesis	31/1008	227/18903	1.44155e-06	4.23091e-05	3.03485e-05	COL3A1/COL1A1/SERPINH1/GLG1/FBN2/BMPR2/EXT1/COL11A1/BMP1/ANXA6/EXT2/TGFBR1/MMP2/MMP14/CHSY1/FGFR1/TRIP11/NIPBL/PDGFRA/ANKRD11/HOXB3/FOXN3/TGFBR2/POR/CCN2/SETD2/CTNNB1/ZFAND5/GREM1/INSIG1/BMP4	31
747	4	GO:1903034	regulation of response to wounding	26/1008	172/18903	1.48067e-06	4.32211e-05	3.10026e-05	FLNA/ITGB1/IGF1R/SERPINE2/PTPRF/SERPINE1/GRN/THBS1/CCN4/INPP5F/F2R/F3/DDR2/PDGFRA/CASK/PHLDB2/ANO6/CRK/PTK2/EPHB2/VKORC1/VTN/ACTA2/APOE/SERPING1/TFPI	26
748	4	GO:0007219	Notch signaling pathway	27/1008	183/18903	1.51669e-06	4.40331e-05	3.1585e-05	IL6ST/ADAM10/APP/SEL1L/CD46/MMP14/NOTCH2/MAML2/CDK6/GALNT11/MIB1/NIBAN2/POFUT1/NCSTN/STAT3/PRKCI/SREBF2/YAP1/PERP/TGFBR2/SPEN/AAK1/ZBTB7A/S1PR3/CDH6/DLK1/POSTN	27
749	4	GO:2001046	positive regulation of integrin-mediated signaling pathway	7/1008	13/18903	1.55239e-06	4.48274e-05	3.21548e-05	FLNA/LAMC1/LAMB1/LAMB2/LAMA2/NID1/CD63	7
750	4	GO:0010595	positive regulation of endothelial cell migration	22/1008	131/18903	1.57929e-06	4.53601e-05	3.25369e-05	SPARC/CALR/BMPR2/SRPX2/ADGRA2/LGMN/TGFB1/GRN/THBS1/SEMA5A/NRP2/FGFR1/HIF1A/PIK3C2A/WNT5A/TEK/ROCK2/NUS1/ANGPT1/NRP1/BMP4/PLPP3	22
751	4	GO:0016486	peptide hormone processing	11/1008	36/18903	1.64529e-06	4.70047e-05	3.37166e-05	ADAM10/ECE1/ATP6AP2/ERO1A/PCSK7/DPP4/YIPF5/SLC30A5/CTSZ/FURIN/CTSL	11
752	4	GO:2001233	regulation of apoptotic signaling pathway	43/1008	374/18903	1.79212e-06	5.09285e-05	3.65311e-05	PDIA3/P4HB/ITGAV/MAGED1/PTTG1IP/SERINC3/HYOU1/SERPINE1/TMBIM6/THBS1/BIRC6/NF1/TGFBR1/CREB3L1/CTTN/SKIL/FGFR1/ITM2C/NACC2/CTNNA1/WFS1/HIF1A/CD44/TMBIM1/HERPUD1/TIMP3/MDM2/DDX3X/USP47/GSK3B/YAP1/MCL1/INHBA/IVNS1ABP/CTNNB1/SLC35F6/LMNA/UNC5B/ITGA6/NRP1/CLU/BMP4/BDNF	43
753	4	GO:0006605	protein targeting	39/1008	325/18903	1.89204e-06	5.3485e-05	3.83649e-05	HSPA5/SEC61A1/SSR1/LMAN1/SCARB2/SIL1/OS9/SEC63/HUWE1/TRAM1/GNPTAB/LAMP2/SORT1/PRNP/LTBP2/NPEPPS/SRPRA/TRAM2/HERPUD1/SPCS3/SRPRB/ZDHHC7/PRKCI/SREBF2/TCAF1/VPS13C/LONP2/MAN1A1/STOM/ERBIN/AP3D1/ZFYVE16/HSPA4/MYO1C/LEPROT/SEC62/ANK3/CLU/CEMIP	39
754	4	GO:0050817	coagulation	31/1008	230/18903	1.91257e-06	5.37823e-05	3.85781e-05	FN1/COL3A1/IL6ST/FLNA/LMAN1/VCL/SERPINE2/MYH9/SERPINE1/AXL/THBS1/F2R/F3/FZD6/PAPSS2/GAS6/PDGFRA/TLN1/PDPN/GGCX/FBLN1/ANO6/ITGA2/EPHB2/VKORC1/CD59/VTN/APOE/SERPING1/TFPI/SLC7A11	31
755	4	GO:0046165	alcohol biosynthetic process	23/1008	143/18903	1.99492e-06	5.58059e-05	4.00297e-05	MBTPS1/HMGCR/DKK3/SPTLC2/DHCR24/H6PD/ACLY/DHCR7/CYP51A1/ERLIN2/SC5D/CYB5R3/SPTLC1/PPIP5K2/POR/NUS1/HMGCS1/REST/LSS/MSMO1/INSIG1/DAB2/APOE	23
756	4	GO:0007599	hemostasis	31/1008	231/18903	2.09874e-06	5.8406e-05	4.18948e-05	FN1/COL3A1/IL6ST/FLNA/LMAN1/VCL/SERPINE2/MYH9/SERPINE1/AXL/THBS1/F2R/F3/FZD6/PAPSS2/GAS6/PDGFRA/TLN1/PDPN/GGCX/FBLN1/ANO6/ITGA2/EPHB2/VKORC1/CD59/VTN/APOE/SERPING1/TFPI/SLC7A11	31
757	4	GO:0043010	camera-type eye development	40/1008	340/18903	2.30784e-06	6.38939e-05	4.58312e-05	FLT1/FBN1/COL4A1/LAMB2/FBN2/RCN1/BMPR2/FAT1/ATP2B4/MAN2A1/NF1/TWSG1/THY1/PDGFRB/TGFBR1/NOTCH2/CLIC4/KDM5B/SKIL/SMARCA4/HIF1A/TENM3/WNT5A/STAT3/PDGFRA/HIPK2/AQP1/INHBA/NES/TGFBR2/MAF/WNT2/CTNNB1/EPHB2/PROM1/ATP2B1/NRP1/BMP4/SLC7A11/CYP1B1	40
758	4	GO:1903510	mucopolysaccharide metabolic process	18/1008	95/18903	2.35511e-06	6.48682e-05	4.65301e-05	CHPF/CLTC/DSE/EXT1/CHPF2/GNS/TGFB1/CEMIP2/GLB1/EXT2/CHSY1/CD44/HEXA/CSGALNACT2/HS2ST1/ANGPT1/CEMIP/DCN	18
759	4	GO:2001236	regulation of extrinsic apoptotic signaling pathway	24/1008	155/18903	2.4095e-06	6.60278e-05	4.73619e-05	PDIA3/ITGAV/SERPINE1/THBS1/BIRC6/NF1/TGFBR1/CTTN/SKIL/FGFR1/ITM2C/CTNNA1/TMBIM1/TIMP3/DDX3X/GSK3B/YAP1/MCL1/INHBA/LMNA/UNC5B/ITGA6/NRP1/BMP4	24
760	4	GO:0010632	regulation of epithelial cell migration	36/1008	292/18903	2.49476e-06	6.80169e-05	4.87887e-05	SPARC/MACF1/CALR/ADAM9/BMPR2/SRPX2/ADGRA2/LGMN/ATP2B4/TGFB1/GRN/THBS1/SEMA5A/NF1/NRP2/RTN4/FGFR1/HIF1A/PIK3C2A/MAP4K4/WNT5A/ITGA3/ADAMTS9/TEK/ROCK2/TGFBR2/NUS1/PTK2/ITGA2/ANGPT1/NRP1/APOE/BMP4/DCN/PLPP3/SLIT2	36
761	4	GO:0050770	regulation of axonogenesis	24/1008	156/18903	2.70626e-06	7.34108e-05	5.26578e-05	FN1/MACF1/BMPR2/PLXNB2/MAP1B/GOLGA4/SEMA5A/SEMA3C/THY1/PLXNA3/RTN4/SKIL/PLXNA1/TRPV2/SIPA1L1/WNT5A/DBN1/NIN/GSK3B/CDH2/EPHB2/NRP1/BDNF/SLIT2	24
762	4	GO:0043393	regulation of protein binding	28/1008	200/18903	2.81346e-06	7.59351e-05	5.44684e-05	LOX/APP/ATP2A2/LRP1/PTPRF/TMBIM6/TGFBR1/DERL1/ADD1/WNT5A/USP9X/HIPK2/LRPAP1/GOLGA2/GSK3B/NES/MARK3/CTSZ/CRK/ROCK1/ANGPT1/CDKN1A/VTN/DAB2/NRP1/APOE/BMP4/BDNF	28
763	4	GO:0061298	retina vasculature development in camera-type eye	8/1008	19/18903	2.83726e-06	7.61947e-05	5.46546e-05	COL4A1/BMPR2/PDGFRB/CLIC4/HIF1A/PDGFRA/NRP1/CYP1B1	8
764	4	GO:0050772	positive regulation of axonogenesis	16/1008	78/18903	2.87465e-06	7.68147e-05	5.50994e-05	FN1/MACF1/BMPR2/PLXNB2/MAP1B/GOLGA4/SEMA5A/PLXNA3/SKIL/PLXNA1/TRPV2/DBN1/NIN/NRP1/BDNF/SLIT2	16
765	4	GO:0003018	vascular process in circulatory system	34/1008	270/18903	2.94017e-06	7.81765e-05	5.60762e-05	ECE1/ITGA1/PLEC/LRP1/BMPR2/EXT1/SLC38A2/PLOD3/ATP2B4/TGFB1/SLC16A1/SLC7A5/EXT2/F2R/ABCC4/MMP2/SLC2A1/SLC5A3/PIK3C2A/SLC2A10/SLC2A3/SLC7A2/TFRC/SLC38A1/AKAP12/TEK/ROCK2/SLC1A5/ROCK1/ATP2B1/ANGPT1/ACTA2/APOE/SLIT2	34
766	4	GO:0006875	cellular metal ion homeostasis	46/1008	420/18903	3.00943e-06	7.96238e-05	5.71143e-05	FLNA/HSP90B1/CALR/APP/ATP2A2/SLC39A7/SLC39A6/ATP1A1/ATP6AP1/SLC31A1/ATP2B4/ANXA6/SLC39A14/NPTN/SLC30A7/TMBIM6/TPCN1/ERO1A/PRNP/THY1/F2R/ITPR2/ATP2C1/WFS1/TMEM165/HIF1A/HERPUD1/ATP7B/WNT5A/IBTK/CCDC47/SLC22A17/ATP13A3/SYPL2/TFRC/STC2/ACO1/SLC30A5/AP3D1/ATP1B1/ATP1B3/ATP2B1/TGM2/APOE/CEMIP/TRPA1	46
767	4	GO:0003231	cardiac ventricle development	21/1008	126/18903	3.07393e-06	8.09318e-05	5.80526e-05	BMPR2/DSP/HEG1/COL11A1/TGFB1/SEMA3C/TGFBR1/HECTD1/PTK7/HIF1A/TRIP11/MDM2/WNT5A/CCN1/DCTN5/TGFBR2/FZD2/SOX4/LUZP1/BMP4/SLIT2	21
768	4	GO:0046885	regulation of hormone biosynthetic process	9/1008	25/18903	3.16483e-06	8.2516e-05	5.91889e-05	IGF1R/ATP1A1/DKK3/H6PD/HIF1A/STC2/POR/REST/DAB2	9
769	4	GO:1903077	negative regulation of protein localization to plasma membrane	9/1008	25/18903	3.16483e-06	8.2516e-05	5.91889e-05	CLTC/TGFB1/HECTD1/PICALM/TMBIM1/NUMB/RHOQ/TMEM59/DAB2	9
770	4	GO:0043434	response to peptide hormone	46/1008	421/18903	3.20915e-06	8.32674e-05	5.97279e-05	COL3A1/COL1A1/FBN1/IGF1R/MAP1B/TIMP1/SLC39A14/USO1/SHC1/SORT1/BSG/SLC2A1/PIK3C2A/DDR2/DAG1/ZDHHC7/LRP6/STAT3/PRKCI/VPS13C/AHCYL1/APC/STC2/STAT2/RHOQ/GSK3B/INHBA/ROCK2/POR/SESN3/GNAI1/CCN2/GCNT1/CRK/MYO1C/PTK2/LEPROT/ROCK1/SMARCC1/IGFBP5/LPIN1/ATP2B1/ERRFI1/PKM/INSIG1/CYP1B1	46
771	4	GO:0007411	axon guidance	31/1008	236/18903	3.30668e-06	8.53855e-05	6.12473e-05	ECE1/LAMB2/APP/BMPR2/PLXNB2/EXT1/NPTN/SEMA5A/PALLD/SEMA3C/ALCAM/PLXNA3/NRP2/TRIO/BSG/NOTCH2/PLXNA1/DAG1/NIBAN2/WNT5A/LAMA2/MYCBP2/EFNB1/PTK2/EPHB2/LAMA5/UNC5B/NCAM1/NRP1/BDNF/SLIT2	31
772	4	GO:0098739	import across plasma membrane	28/1008	202/18903	3.42623e-06	8.76994e-05	6.2907e-05	ITGB1/SLC38A2/SLC39A6/ATP1A1/ATP2B4/SLC9A7/SLC39A14/THBS1/PRNP/SLC7A5/WNK1/CACNA2D1/SLC2A1/SLC5A3/TRPV2/SLC12A4/SLC2A10/SLC2A3/SLC7A2/SLC38A1/SLC1A5/PPP3CA/ARL6IP5/ATP1B1/ATP1B3/SLC3A2/SLC12A8/SLC7A11	28
773	4	GO:0060840	artery development	19/1008	107/18903	3.42895e-06	8.76994e-05	6.2907e-05	LOX/COL3A1/FKBP10/LRP1/BMPR2/LDLR/NF1/PDGFRB/TGFBR1/HECTD1/SLC2A10/ADAMTS9/DCTN5/LOXL1/SOX4/LUZP1/NRP1/APOE/BMP4	19
774	4	GO:0097485	neuron projection guidance	31/1008	237/18903	3.61445e-06	9.20056e-05	6.59959e-05	ECE1/LAMB2/APP/BMPR2/PLXNB2/EXT1/NPTN/SEMA5A/PALLD/SEMA3C/ALCAM/PLXNA3/NRP2/TRIO/BSG/NOTCH2/PLXNA1/DAG1/NIBAN2/WNT5A/LAMA2/MYCBP2/EFNB1/PTK2/EPHB2/LAMA5/UNC5B/NCAM1/NRP1/BDNF/SLIT2	31
775	4	GO:0045862	positive regulation of proteolysis	42/1008	372/18903	3.75226e-06	9.50631e-05	6.8189e-05	FN1/ADAM9/APP/VCP/ASPH/MYH9/LGMN/GRN/ANTXR1/TMEM259/F2R/F3/MMP14/CTSD/TMTC3/GSN/HECTD1/PICALM/HERPUD1/UACA/DLC1/NCSTN/MDM2/STAT3/PSME4/DDX3X/CSNK1A1/CCN1/GSK3B/FBLN1/ROCK2/PERP/CCN2/FURIN/PTK2/REST/NRDC/ARL6IP5/RCN3/DAB2/APOE/CLU	42
776	4	GO:0051651	maintenance of location in cell	30/1008	226/18903	3.82041e-06	9.63354e-05	6.91016e-05	HSPA5/FLNA/HSP90B1/CALR/OS9/ANXA6/SLC30A7/TPCN1/ERO1A/AKAP9/THY1/F2R/ITPR2/GSN/GAA/ATP7B/IBTK/SYNE1/VPS13C/DBN1/HEXA/KDELR3/AP3D1/HK1/CCDC88A/ANK3/INSIG1/APOE/CEMIP/TRPA1	30
777	4	GO:0071634	regulation of transforming growth factor beta production	11/1008	39/18903	3.96076e-06	9.94078e-05	7.13054e-05	FN1/ITGAV/LTBP1/ATP6AP2/CD46/THBS1/LAPTM4B/LRRC32/HIF1A/FURIN/LUM	11
778	4	GO:0008202	steroid metabolic process	38/1008	323/18903	4.10725e-06	0.000102605	7.35987e-05	APP/IGF1R/HDLBP/LDLR/NFE2L1/ATP1A1/LGMN/STARD4/HSD17B12/MBTPS1/HMGCR/DKK3/DHCR24/H6PD/ABCA1/ACLY/DHCR7/PDGFRA/SREBF2/SMPD1/CYP51A1/LIPA/ERLIN2/SQLE/SC5D/CYB5R3/OSBP/IGFBP7/HSD17B2/POR/HMGCS1/REST/LSS/MSMO1/INSIG1/DAB2/APOE/CYP1B1	38
779	4	GO:0010466	negative regulation of peptidase activity	33/1008	263/18903	4.42756e-06	0.000110095	7.89711e-05	SERPINH1/APP/APLP2/CTSB/LRP1/SERPINE2/TIMP1/SERPINE1/CRIM1/THBS1/BIRC6/TMED10/PRNP/DHCR24/TIMP2/PICALM/CD44/GAS6/TIMP3/ECM1/AQP1/DDX3X/USP47/CST3/POR/XIAP/FURIN/ROCK1/COL6A3/VTN/SERPING1/SPOCK1/TFPI	33
780	4	GO:0097709	connective tissue replacement	8/1008	20/18903	4.50777e-06	0.000111572	8.00312e-05	TIMP1/TGFB1/F2R/HIF1A/ROCK2/PPP3CA/RUNX1/ROCK1	8
781	4	GO:0006984	ER-nucleus signaling pathway	12/1008	47/18903	4.56602e-06	0.000112496	8.06935e-05	HSPA5/ATP2A2/MBTPS1/WFS1/ATF6/SREBF2/CCDC47/ERLIN2/TMED2/TMEM33/GSK3B/INSIG1	12
782	4	GO:0060411	cardiac septum morphogenesis	15/1008	72/18903	4.7733e-06	0.000117066	8.39715e-05	BMPR2/SEMA3C/TGFBR1/NRP2/NOTCH2/MDM2/WNT5A/CCN1/PARVA/TGFBR2/FZD2/SOX4/NRP1/BMP4/SLIT2	15
783	4	GO:0008361	regulation of cell size	26/1008	183/18903	4.80177e-06	0.000117229	8.40884e-05	FN1/MACF1/BMPR2/MAP1B/ARHGAP5/GOLGA4/SEMA5A/SEMA3C/PLXNA3/CLCN3/RTN4/CTTN/TRPV2/SLC12A4/MSN/WNT5A/DBN1/AQP1/TMEM123/GSK3B/ANO6/IL7R/NRP1/APOE/SLC12A8/BDNF	26
784	4	GO:0019511	peptidyl-proline hydroxylation	7/1008	15/18903	5.29678e-06	0.000128149	9.19214e-05	P4HB/P4HA2/P3H1/P3H3/P4HA1/ERO1A/P3H2	7
785	4	GO:0070831	basement membrane assembly	7/1008	15/18903	5.29678e-06	0.000128149	9.19214e-05	PXDN/LAMB1/LAMB2/PLOD3/PHLDB1/DAG1/PHLDB2	7
786	4	GO:0045446	endothelial cell differentiation	20/1008	121/18903	5.97771e-06	0.000143974	0.000103273	COL18A1/FSTL1/BMPR2/HEG1/VCL/PLOD3/TNFRSF1A/CLIC4/MSN/ADD1/PDPN/MYADM/ROCK2/S1PR3/CTNNB1/FZD2/ROCK1/FASN/NRP1/BMP4	20
787	4	GO:0051402	neuron apoptotic process	32/1008	255/18903	6.13793e-06	0.000147173	0.000105568	HSPA5/IL6ST/APP/ITGA1/CCND1/HYOU1/LGMN/AXL/GRN/TMBIM6/PRNP/NF1/F2R/WFS1/BACE1/ATM/HIF1A/NCSTN/PRKCI/HIPK2/PIGT/MCL1/NES/XIAP/CTNNB1/ROCK1/ADARB1/UNC5B/ANGPT1/NRP1/APOE/BDNF	32
788	4	GO:0044089	positive regulation of cellular component biogenesis	51/1008	498/18903	6.19461e-06	0.000147872	0.000106069	DYNC1H1/VCP/SRPX2/EIF4G1/MAP1B/TGFB1/KIRREL1/CLSTN1/AKAP9/THY1/TGFBR1/ACTR2/AGRN/NCKAP1/CTTN/SDC4/ABCA1/ATM/PHLDB1/SYNPO/MAP4K4/DAG1/CAND1/MSN/COL16A1/CD47/CLIP1/DDX3X/AMIGO2/TFRC/PDCD6IP/APC/PIEZO1/PHLDB2/RHOQ/TEK/GSK3B/ROCK2/RAB3GAP2/FAM98A/CCN2/CCDC88A/ROCK1/EPHB2/RESF1/ACTR3/CDC42EP3/THBS2/NRP1/CLU/BDNF	51
789	4	GO:0003170	heart valve development	14/1008	65/18903	6.53739e-06	0.000155364	0.000111443	BMPR2/TGFB1/TNFRSF1A/NOTCH2/HECTD1/MDM2/CCN1/ADAMTS9/ROCK2/TGFBR2/ROCK1/SOX4/BMP4/SLIT2	14
790	4	GO:1904376	negative regulation of protein localization to cell periphery	9/1008	27/18903	6.59122e-06	0.000155954	0.000111866	CLTC/TGFB1/HECTD1/PICALM/TMBIM1/NUMB/RHOQ/TMEM59/DAB2	9
791	4	GO:0030100	regulation of endocytosis	28/1008	209/18903	6.66397e-06	0.000156983	0.000112604	ITGAV/LRP1/CD151/SERPINE1/AXL/ARFGAP1/PICALM/MIB1/WNT5A/SMPD1/STON1/PACSIN2/LRPAP1/NUMB/ANO6/PPP3CA/AAK1/ZFYVE16/ITGA2/ROCK1/CD63/GREM1/ANGPT1/VTN/DAB2/APOE/CDH13/CLU	28
792	4	GO:0042326	negative regulation of phosphorylation	42/1008	381/18903	6.84029e-06	0.000160433	0.000115079	PLEC/LRP1/EIF4G1/HEG1/DNAJC10/TGFB1/KIRREL1/PRNP/NF1/INPP5F/THY1/MVP/HMGCR/ANKLE2/DNAJC3/DDR2/CDKN2B/LRP6/IBTK/STAT3/SMPD1/MYADM/TMED2/SPRY4/APC/SPAG9/FBLN1/INHBA/TAF7/DUSP6/ROCK1/PTPN13/EPHB2/ERRFI1/ADARB1/GREM1/ANGPT1/CDKN1A/APOE/BMP4/PLPP3/SLIT2	42
793	4	GO:1901617	organic hydroxy compound biosynthetic process	31/1008	245/18903	7.20452e-06	0.000167672	0.000120272	STARD4/MBTPS1/HMGCR/DKK3/SPTLC2/DHCR24/H6PD/ACLY/DHCR7/WNT5A/CYP51A1/ERLIN2/SQLE/SC5D/CYB5R3/OSBP/MFSD12/SPTLC1/PPIP5K2/POR/NUS1/HMGCS1/REST/LSS/PLTP/MSMO1/ZEB2/INSIG1/DAB2/APOE/SLC7A11	31
794	4	GO:0035459	vesicle cargo loading	10/1008	34/18903	7.21138e-06	0.000167672	0.000120272	SEC31A/SEC24D/SEC23A/TMED10/PICALM/MIA3/TMED2/SEC24A/AP3D1/INSIG1	10
795	4	GO:0018208	peptidyl-proline modification	12/1008	49/18903	7.30461e-06	0.000169108	0.000121302	P4HB/FKBP10/P4HA2/P3H1/P3H3/P4HA1/RANBP2/NKTR/ERO1A/P3H2/PPIC/FKBP11	12
796	4	GO:0090150	establishment of protein localization to membrane	33/1008	270/18903	7.78963e-06	0.000179563	0.000128801	MACF1/HSPA5/SPTBN1/SEC61A1/SSR1/SIL1/ACSL3/SEC63/GOLGA4/ATP6AP1/TRAM1/SEC16A/EMC1/PRNP/CLSTN1/SRPRA/ATP2C1/TRAM2/SRPRB/ZDHHC7/PRKCI/TCAF1/CCDC47/STOM/RAB3GAP2/NSG1/HSPA4/MYO1C/SEC62/ATP1B1/EMC7/ANK3/CEMIP	33
797	4	GO:0021675	nerve development	16/1008	84/18903	7.90221e-06	0.000181379	0.000130104	ECE1/EXT1/SERPINE2/SULF2/PLXNA3/NRP2/DICER1/PLXNA1/DAG1/HOXB3/CTNNB1/EPHB2/ADARB1/SULF1/NRP1/BDNF	16
798	4	GO:0009612	response to mechanical stimulus	28/1008	211/18903	8.0051e-06	0.000182959	0.000131237	COL1A1/IGF1R/PLEC/MAP1B/SERPINE2/SLC38A2/COL11A1/THBS1/TNFRSF1A/MMP2/MMP14/GSN/CAPN2/SLC2A1/BACE1/LRP11/DDR2/DAG1/TNFRSF10B/AQP1/PIEZO1/TGFBR2/CTNNB1/CDH2/PTK2/ITGA2/IGFBP2/TRPA1	28
799	4	GO:0071772	response to BMP	25/1008	178/18903	8.92826e-06	0.000202336	0.000145136	FBN1/FSTL1/BMPR2/EXT1/ADAMTS12/FSTL3/TGFB1/CRIM1/TWSG1/HTRA1/NOTCH2/SKIL/DDX5/GDF6/WNT5A/USP9X/HIPK2/ITGA3/SMURF2/CCN1/XIAP/ACVR2A/GREM1/SULF1/BMP4	25
800	4	GO:0071773	cellular response to BMP stimulus	25/1008	178/18903	8.92826e-06	0.000202336	0.000145136	FBN1/FSTL1/BMPR2/EXT1/ADAMTS12/FSTL3/TGFB1/CRIM1/TWSG1/HTRA1/NOTCH2/SKIL/DDX5/GDF6/WNT5A/USP9X/HIPK2/ITGA3/SMURF2/CCN1/XIAP/ACVR2A/GREM1/SULF1/BMP4	25
801	4	GO:0090030	regulation of steroid hormone biosynthetic process	7/1008	16/18903	8.98263e-06	0.000202713	0.000145407	IGF1R/ATP1A1/DKK3/H6PD/POR/REST/DAB2	7
802	4	GO:0030509	BMP signaling pathway	24/1008	167/18903	9.02964e-06	0.000202921	0.000145556	FBN1/FSTL1/BMPR2/EXT1/FSTL3/TGFB1/CRIM1/TWSG1/HTRA1/NOTCH2/SKIL/DDX5/GDF6/WNT5A/USP9X/HIPK2/ITGA3/SMURF2/CCN1/XIAP/ACVR2A/GREM1/SULF1/BMP4	24
803	4	GO:0072599	establishment of protein localization to endoplasmic reticulum	12/1008	50/18903	9.14867e-06	0.00020474	0.00014686	HSPA5/SEC61A1/SEC63/TRAM1/SRPRA/TRAM2/HERPUD1/SPCS3/SRPRB/MAN1A1/RAB3GAP2/SEC62	12
804	4	GO:0060070	canonical Wnt signaling pathway	36/1008	310/18903	9.77929e-06	0.000217944	0.000156332	COL1A1/VCP/ATP6AP2/EXT1/ADGRA2/TGFB1/SEMA5A/WNK1/DKK3/PTK7/FZD6/USP34/CTNND1/WNT5A/LRP6/SMURF2/DDX3X/WLS/APC/USP47/CSNK1A1/GSK3B/YAP1/WNT2/XIAP/IGFBP4/CTNNB1/FZD2/CDH2/SOX4/GREM1/ZEB2/DAB2/APOE/PLPP3/IGFBP2	36
805	4	GO:0072503	cellular divalent inorganic cation homeostasis	37/1008	323/18903	1.00933e-05	0.000224012	0.000160684	FLNA/HSP90B1/CALR/APP/ATP2A2/SLC39A7/SLC39A6/ATP2B4/ANXA6/SLC39A14/NPTN/SLC30A7/TMBIM6/TPCN1/ERO1A/THY1/F2R/ITPR2/ATP2C1/WFS1/TMEM165/HERPUD1/ATP7B/WNT5A/IBTK/CCDC47/ATP13A3/SYPL2/STC2/SLC30A5/AP3D1/ATP1B1/ATP2B1/TGM2/APOE/CEMIP/TRPA1	37
806	4	GO:0032386	regulation of intracellular transport	38/1008	336/18903	1.034e-05	0.000228545	0.000163936	FLNA/TMEM30A/DYNC1H1/LMAN1/LAMP1/MAP1B/OS9/HUWE1/TGFB1/PRNP/NF1/INPP5F/YIPF5/NPEPPS/CD81/GAS6/MSN/PTPN14/EHD2/SREBF2/TCAF1/MAVS/ERLEC1/TM9SF4/ERGIC3/STOM/GSK3B/EHD1/NUS1/SETD2/MYO1C/LEPROT/ANK3/ANGPT1/INSIG1/DAB2/BMP4/CEMIP	38
807	4	GO:0050673	epithelial cell proliferation	49/1008	481/18903	1.08218e-05	0.000238212	0.00017087	NEAT1/SPARC/FLT1/LAMC1/LAMB1/LOXL2/MAGED1/BMPR2/CCND1/TGFB1/GRN/THBS1/SEMA5A/NF1/TGFBR1/NRP2/HTRA1/F3/MMP14/NOTCH2/KDM5B/RTN4/CDK6/FGFR1/C6orf89/HIF1A/CDKN2B/B4GALT1/NCSTN/WNT5A/STAT3/ECM1/LIPA/CASK/TEK/YAP1/WNT2/IGFBP4/ACVR2A/CTNNB1/IGFBP5/ERRFI1/LAMA5/SULF1/DAB2/NRP1/APOE/CDH13/BMP4	49
808	4	GO:0042987	amyloid precursor protein catabolic process	14/1008	68/18903	1.13766e-05	0.000249404	0.000178898	ADAM10/ADAM19/TMED10/PRNP/RTN4/DHCR24/BACE1/PICALM/NCSTN/ROCK2/RTN3/ROCK1/APOE/CLU	14
809	4	GO:0045807	positive regulation of endocytosis	17/1008	96/18903	1.15158e-05	0.000251321	0.000180273	LRP1/CD151/SERPINE1/AXL/MIB1/WNT5A/SMPD1/ANO6/PPP3CA/ITGA2/CD63/GREM1/ANGPT1/VTN/DAB2/APOE/CLU	17
810	4	GO:0031099	regeneration	26/1008	192/18903	1.1591e-05	0.000251321	0.000180273	FLNA/LAMB2/IGF1R/IGF2R/MAP1B/CCND1/PTPRF/AXL/GRN/SLC7A5/INPP5F/THY1/MMP2/CTNNA1/CD81/GAS6/DAG1/PTGFRN/YAP1/PPP3CA/TGFBR2/RUNX1/LPIN1/CDKN1A/VTN/TNC	26
811	4	GO:1901214	regulation of neuron death	37/1008	325/18903	1.16044e-05	0.000251321	0.000180273	IL6ST/ITGA1/EIF4G1/CCND1/HYOU1/LGMN/AXL/GRN/PRNP/NF1/TMEM259/F2R/CAPN2/DHCR24/WFS1/BACE1/ATM/PICALM/HIF1A/DDR2/WNT5A/PRKCI/HIPK2/GSK3B/MCL1/NES/CTSZ/CTNNB1/REST/ROCK1/UNC5B/ANGPT1/NRP1/APOE/CLU/BDNF/SLC7A11	37
812	4	GO:0061041	regulation of wound healing	21/1008	137/18903	1.18582e-05	0.000255785	0.000183475	ITGB1/SERPINE2/SERPINE1/THBS1/CCN4/F2R/F3/DDR2/PDGFRA/CASK/PHLDB2/ANO6/CRK/PTK2/EPHB2/VKORC1/VTN/ACTA2/APOE/SERPING1/TFPI	21
813	4	GO:0045861	negative regulation of proteolysis	39/1008	352/18903	1.28432e-05	0.000275924	0.000197921	SERPINH1/GLG1/APP/APLP2/CTSB/LRP1/SERPINE2/MAP1A/TIMP1/SERPINE1/CRIM1/THBS1/BIRC6/TMED10/PRNP/DHCR24/TIMP2/PICALM/CD44/GAS6/TIMP3/USP9X/ECM1/HIPK2/AQP1/DDX3X/USP47/CST3/POR/CTSZ/XIAP/FURIN/ROCK1/SMARCC1/COL6A3/VTN/SERPING1/SPOCK1/TFPI	39
814	4	GO:0042445	hormone metabolic process	30/1008	241/18903	1.39049e-05	0.000297544	0.000213429	ADAM10/ECE1/IGF1R/CTSB/ATP6AP2/ATP1A1/HSD17B12/ERO1A/PCSK7/DPP4/DKK3/RDH11/YIPF5/H6PD/HIF1A/PAPSS2/DHCR7/PDGFRA/MME/STC2/SLC30A5/HSD17B2/POR/CTSZ/FURIN/REST/CTSL/DAB2/BCO2/CYP1B1	30
815	4	GO:0010952	positive regulation of peptidase activity	26/1008	194/18903	1.39705e-05	0.000297759	0.000213584	FN1/APP/VCP/ASPH/LGMN/GRN/ANTXR1/F2R/F3/CTSD/GSN/PICALM/UACA/DLC1/NCSTN/STAT3/PSME4/DDX3X/CCN1/FBLN1/ROCK2/PERP/CCN2/REST/ARL6IP5/RCN3	26
816	4	GO:0033631	cell-cell adhesion mediated by integrin	7/1008	17/18903	1.45674e-05	0.000308038	0.000220957	ITGB1/ADAM9/ITGA5/DPP4/WNK1/PIEZO1/PLPP3	7
817	4	GO:0038065	collagen-activated signaling pathway	7/1008	17/18903	1.45674e-05	0.000308038	0.000220957	COL1A1/COL4A1/COL4A2/COL4A5/DDR2/ITGA11/ITGA2	7
818	4	GO:0003158	endothelium development	21/1008	139/18903	1.48897e-05	0.000313617	0.000224958	COL18A1/FSTL1/BMPR2/HEG1/VCL/ADAMTS12/PLOD3/TNFRSF1A/CLIC4/MSN/ADD1/PDPN/MYADM/ROCK2/S1PR3/CTNNB1/FZD2/ROCK1/FASN/NRP1/BMP4	21
819	4	GO:0010594	regulation of endothelial cell migration	29/1008	230/18903	1.50566e-05	0.000315894	0.000226591	SPARC/CALR/BMPR2/SRPX2/ADGRA2/LGMN/ATP2B4/TGFB1/GRN/THBS1/SEMA5A/NF1/NRP2/FGFR1/HIF1A/PIK3C2A/WNT5A/ADAMTS9/TEK/ROCK2/NUS1/PTK2/ANGPT1/NRP1/APOE/BMP4/DCN/PLPP3/SLIT2	29
820	4	GO:0034113	heterotypic cell-cell adhesion	13/1008	61/18903	1.57093e-05	0.000328305	0.000235494	ITGAV/ITGB1/ITGA5/DSP/DSG2/THY1/WNK1/CD44/JAM3/MYADM/CD47/PARVA/PERP	13
821	4	GO:0072507	divalent inorganic cation homeostasis	39/1008	356/18903	1.66714e-05	0.000347063	0.000248949	FLNA/HSP90B1/CALR/APP/ATP2A2/SLC39A7/SLC39A6/ATP2B4/ANXA6/SLC39A14/NPTN/SLC30A7/TMBIM6/TPCN1/ERO1A/THY1/F2R/ITPR2/ATP2C1/WFS1/TMEM165/HERPUD1/ATP7B/WNT5A/IBTK/CCDC47/ATP13A3/SYPL2/STC2/SLC30A5/AP3D1/NT5E/ATP1B1/ATP2B1/ANK3/TGM2/APOE/CEMIP/TRPA1	39
822	4	GO:0006890	retrograde vesicle-mediated transport, Golgi to endoplasmic reticulum	12/1008	53/18903	1.73407e-05	0.000359602	0.000257944	TAPBP/COPA/COPB2/TMED10/ERGIC1/NBAS/ERGIC3/KDELR3/ARCN1/SCYL1/LMAN2/PLPP3	12
823	4	GO:2001237	negative regulation of extrinsic apoptotic signaling pathway	17/1008	99/18903	1.75442e-05	0.000362424	0.000259967	ITGAV/SERPINE1/THBS1/BIRC6/TGFBR1/CTTN/CTNNA1/TMBIM1/DDX3X/GSK3B/YAP1/MCL1/LMNA/UNC5B/ITGA6/NRP1/BMP4	17
824	4	GO:0022407	regulation of cell-cell adhesion	49/1008	490/18903	1.77253e-05	0.000364761	0.000261644	IL6ST/MYO10/SERPINE2/ADAM19/CD46/FSTL3/TGFB1/CD276/PRNP/TWSG1/THY1/NFAT5/DPP4/LRRC32/WNK1/SDC4/SMARCA4/ARID1B/CD44/MIA3/CD81/TENM3/WNT5A/PDPN/MYADM/HLA-E/ZBTB1/CD47/PAG1/TFRC/PIEZO1/EFNB1/PDE5A/PPP3CA/TGFBR2/AP3D1/RUNX1/GCNT1/PTK2/SMARCC1/HLA-A/IL7R/KIF26B/SOX4/ANK3/FGL2/BMP4/PLPP3/IGFBP2	49
825	4	GO:0045667	regulation of osteoblast differentiation	21/1008	141/18903	1.86018e-05	0.000381338	0.000273534	IL6ST/FBN2/BMPR2/CRIM1/CCN4/SUCO/TWSG1/CDK6/DDX5/DDR2/CCN1/YAP1/PPP3CA/ACVR2A/CTNNB1/PTK2/REST/IGFBP5/TENT5A/GREM1/BMP4	21
826	4	GO:0030166	proteoglycan biosynthetic process	13/1008	62/18903	1.89168e-05	0.000386321	0.000277109	BMPR2/CHPF/DSE/EXT1/CHPF2/EXT2/CHSY1/TM9SF2/FAM20B/SLC2A10/CSGALNACT2/CTNNB1/HS2ST1	13
827	4	GO:0006493	protein O-linked glycosylation	16/1008	90/18903	1.96668e-05	0.000400114	0.000287003	GALNT2/GALNT10/PLOD3/POFUT2/GXYLT1/TMTC3/OGA/PGM3/GALNT7/GALNT1/GALNT11/POFUT1/GALNT6/POGLUT3/POMGNT1/GCNT1	16
828	4	GO:0019080	viral gene expression	17/1008	100/18903	2.01032e-05	0.000407119	0.000292028	CANX/MGAT5/MAN1B1/MAN2A1/SMARCA4/EIF3A/GALNT1/SPCS3/MGAT1/MGAT2/CSNK1A1/EIF3B/GSK3B/MOGS/HMGA2/FURIN/REST	17
829	4	GO:0051098	regulation of binding	40/1008	372/18903	2.01627e-05	0.000407119	0.000292028	LOX/APP/ATP2A2/LRP1/EIF4G1/PTPRF/TGFB1/TMBIM6/TGFBR1/CCPG1/DERL1/NIBAN2/ADD1/WNT5A/USP9X/HIPK2/PBXIP1/LRPAP1/NSD1/CSNK1A1/GOLGA2/GSK3B/NES/HMGA2/MARK3/PPP3CA/CTSZ/ZBTB7A/CTNNB1/CRK/ITGA2/ROCK1/ANGPT1/CDKN1A/VTN/DAB2/NRP1/APOE/BMP4/BDNF	40
830	4	GO:0016331	morphogenesis of embryonic epithelium	22/1008	153/18903	2.08804e-05	0.000420033	0.000301291	PLXNB2/TGFB1/HECTD1/PTK7/SDC4/FZD6/HIF1A/MIB1/DLC1/WNT5A/TMED2/WNT2/SETD2/CTNNB1/FZD2/HS2ST1/LAMA5/SOX4/GREM1/SULF1/LUZP1/BMP4	22
831	4	GO:0045766	positive regulation of angiogenesis	25/1008	187/18903	2.11924e-05	0.00042219	0.000302838	FLT1/ITGB1/ITGA5/SERPINE1/GRN/THBS1/SEMA5A/F3/HIF1A/WNT5A/STAT3/ANGPTL4/ECM1/HIPK2/AQP1/MTDH/TEK/HMGA2/TGFBR2/RUNX1/ADAM12/PKM/GREM1/NRP1/CYP1B1	25
832	4	GO:1904018	positive regulation of vasculature development	25/1008	187/18903	2.11924e-05	0.00042219	0.000302838	FLT1/ITGB1/ITGA5/SERPINE1/GRN/THBS1/SEMA5A/F3/HIF1A/WNT5A/STAT3/ANGPTL4/ECM1/HIPK2/AQP1/MTDH/TEK/HMGA2/TGFBR2/RUNX1/ADAM12/PKM/GREM1/NRP1/CYP1B1	25
833	4	GO:0032330	regulation of chondrocyte differentiation	12/1008	54/18903	2.12235e-05	0.00042219	0.000302838	LOXL2/GLG1/ADAMTS12/CCN4/TGFBR1/GDF6/POR/MAF/CCN2/CTNNB1/GREM1/BMP4	12
834	4	GO:1901653	cellular response to peptide	40/1008	373/18903	2.14544e-05	0.00042521	0.000305004	FBN1/APP/IGF1R/LRP1/MAP1B/LGMN/SLC39A14/USO1/SHC1/PRNP/CACNA2D1/BACE1/PIK3C2A/DDR2/GJA1/MDM2/ZDHHC7/STAT3/PRKCI/AHCYL1/APC/RHOQ/GSK3B/INHBA/ROCK2/POR/SESN3/CRK/MYO1C/PTK2/LEPROT/ROCK1/SMARCC1/EPHB2/LPIN1/ATP2B1/ERRFI1/PKM/INSIG1/CYP1B1	40
835	4	GO:0035988	chondrocyte proliferation	8/1008	24/18903	2.17395e-05	0.000427702	0.000306792	GOLGB1/BMPR2/EXT1/MMP14/DDR2/PBXIP1/HMGA2/CCN2	8
836	4	GO:0051043	regulation of membrane protein ectodomain proteolysis	8/1008	24/18903	2.17395e-05	0.000427702	0.000306792	ADAM9/TIMP1/TIMP2/TIMP3/FURIN/ROCK1/NRDC/APOE	8
837	4	GO:0045047	protein targeting to ER	11/1008	46/18903	2.23661e-05	0.00043683	0.000313339	HSPA5/SEC61A1/SEC63/TRAM1/SRPRA/TRAM2/HERPUD1/SPCS3/SRPRB/MAN1A1/SEC62	11
838	4	GO:1900271	regulation of long-term synaptic potentiation	11/1008	46/18903	2.23661e-05	0.00043683	0.000313339	APP/LGMN/NPTN/PRNP/NF1/NCSTN/MME/GSK3B/NSG1/EPHB2/APOE	11
839	4	GO:0030510	regulation of BMP signaling pathway	18/1008	111/18903	2.25367e-05	0.000438567	0.000314585	FBN1/FSTL1/BMPR2/FSTL3/CRIM1/TWSG1/HTRA1/NOTCH2/SKIL/WNT5A/HIPK2/ITGA3/SMURF2/CCN1/XIAP/GREM1/SULF1/BMP4	18
840	4	GO:0060562	epithelial tube morphogenesis	37/1008	335/18903	2.27802e-05	0.000440323	0.000315845	COL4A1/MAGED1/PLXNB2/EXT1/ADAMTS12/TGFB1/MMP14/NOTCH2/HECTD1/CLIC4/KDM5B/PTK7/SDC4/FZD6/HIF1A/DAG1/MIB1/DLC1/WNT5A/TMED2/MICAL2/YAP1/TGFBR2/CTSZ/WNT2/SETD2/CTNNB1/FZD2/HS2ST1/KIF26B/LAMA5/SOX4/GREM1/LUZP1/NRP1/BMP4/SLIT2	37
841	4	GO:0007030	Golgi organization	23/1008	165/18903	2.27909e-05	0.000440323	0.000315845	SURF4/GOLGB1/LMAN1/HUWE1/TMED7/SEC16A/VMP1/USO1/TMED10/AKAP9/YIPF5/ATL3/TMED9/TRIP11/TMED5/SYNE1/SEC23IP/TMED2/CSNK1A1/CAMSAP2/TMED3/GOLGA2/LMAN2	23
842	4	GO:1905477	positive regulation of protein localization to membrane	17/1008	101/18903	2.2989e-05	0.000442558	0.000317448	SPTBN1/ITGB1/LRP1/ACSL3/ATP2B4/PRNP/SLC5A3/ATP2C1/CD81/PRKCI/TCAF1/ITGA3/STOM/MYO1C/EPHB2/ANK3/CEMIP	17
843	4	GO:0007159	leukocyte cell-cell adhesion	43/1008	414/18903	2.32883e-05	0.000445168	0.00031932	IL6ST/ITGB1/ITGA5/EXT1/CD46/CD276/PRNP/TWSG1/THY1/NFAT5/DPP4/LRRC32/WNK1/SDC4/SMARCA4/ARID1B/CD44/MIA3/CD81/MSN/HLA-E/ZBTB1/CD47/PAG1/OLR1/TFRC/CERCAM/EFNB1/PDE5A/PPP3CA/TGFBR2/AP3D1/RUNX1/GCNT1/ROCK1/NT5E/SMARCC1/HLA-A/IL7R/SOX4/FGL2/BMP4/IGFBP2	43
844	4	GO:0061437	renal system vasculature development	9/1008	31/18903	2.33732e-05	0.000445168	0.00031932	PDGFRB/NOTCH2/PDGFRA/AQP1/TEK/ANGPT1/ACTA2/NRP1/BMP4	9
845	4	GO:0061440	kidney vasculature development	9/1008	31/18903	2.33732e-05	0.000445168	0.00031932	PDGFRB/NOTCH2/PDGFRA/AQP1/TEK/ANGPT1/ACTA2/NRP1/BMP4	9
846	4	GO:0060828	regulation of canonical Wnt signaling pathway	31/1008	260/18903	2.37829e-05	0.00045137	0.000323769	COL1A1/VCP/ATP6AP2/ADGRA2/TGFB1/SEMA5A/WNK1/DKK3/PTK7/FZD6/USP34/CTNND1/WNT5A/SMURF2/DDX3X/WLS/APC/USP47/CSNK1A1/GSK3B/YAP1/XIAP/IGFBP4/CTNNB1/CDH2/SOX4/GREM1/ZEB2/DAB2/APOE/IGFBP2	31
847	4	GO:0050679	positive regulation of epithelial cell proliferation	28/1008	224/18903	2.46435e-05	0.000464422	0.000333131	NEAT1/LAMC1/LAMB1/BMPR2/CCND1/GRN/SEMA5A/NF1/TGFBR1/NRP2/HTRA1/F3/NOTCH2/KDM5B/RTN4/FGFR1/HIF1A/B4GALT1/WNT5A/STAT3/ECM1/TEK/YAP1/WNT2/CTNNB1/NRP1/CDH13/BMP4	28
848	4	GO:0097191	extrinsic apoptotic signaling pathway	28/1008	224/18903	2.46435e-05	0.000464422	0.000333131	PDIA3/ITGAV/SERPINE1/TGFB1/THBS1/BIRC6/SORT1/NF1/TGFBR1/TNFRSF1A/CTTN/SKIL/FGFR1/ITM2C/CTNNA1/TMBIM1/TIMP3/TNFRSF10B/DDX3X/GSK3B/YAP1/MCL1/INHBA/LMNA/UNC5B/ITGA6/NRP1/BMP4	28
849	4	GO:0003179	heart valve morphogenesis	12/1008	55/18903	2.58418e-05	0.000485303	0.000348109	BMPR2/TGFB1/NOTCH2/MDM2/CCN1/ADAMTS9/ROCK2/TGFBR2/ROCK1/SOX4/BMP4/SLIT2	12
850	4	GO:0022604	regulation of cell morphogenesis	35/1008	312/18903	2.7125e-05	0.000507051	0.000363709	FN1/SPARC/MACF1/FLNA/P4HB/CALR/PLXNB2/MYO10/MYH9/MYH10/PLXNA3/ACTR2/PLXNA1/CUX1/ACTN4/CD44/DAG1/MSN/DLC1/WNT5A/PDPN/MYADM/DBN1/SPRY4/PARVA/RHOQ/SPAG9/FBLN1/CRK/PTK2/WDR1/EPHB2/CDC42EP3/DAB2/NRP1	35
851	4	GO:0030203	glycosaminoglycan metabolic process	19/1008	123/18903	2.72831e-05	0.000507051	0.000363709	CHPF/CLTC/DSE/EXT1/CHPF2/GNS/TGFB1/CEMIP2/GLB1/EXT2/PDGFRB/CHSY1/CD44/HEXA/CSGALNACT2/HS2ST1/ANGPT1/CEMIP/DCN	19
852	4	GO:0071675	regulation of mononuclear cell migration	19/1008	123/18903	2.72831e-05	0.000507051	0.000363709	ADAM10/CALR/APP/LGMN/SERPINE1/THBS1/WNK1/CD99L2/MIA3/GAS6/MSN/WNT5A/ECM1/CD47/ANO6/CRK/PTK2/GREM1/SLIT2	19
853	4	GO:0001933	negative regulation of protein phosphorylation	37/1008	338/18903	2.76873e-05	0.000512787	0.000367824	PLEC/LRP1/EIF4G1/HEG1/DNAJC10/TGFB1/KIRREL1/PRNP/NF1/INPP5F/THY1/MVP/HMGCR/DNAJC3/CDKN2B/LRP6/IBTK/SMPD1/MYADM/TMED2/SPRY4/APC/SPAG9/FBLN1/TAF7/DUSP6/PTPN13/EPHB2/ERRFI1/ADARB1/GREM1/ANGPT1/CDKN1A/APOE/BMP4/PLPP3/SLIT2	37
854	4	GO:1900115	extracellular regulation of signal transduction	6/1008	13/18903	2.81175e-05	0.000517188	0.00037098	FBN1/FBN2/LTBP1/CD46/LRPAP1/GREM1	6
855	4	GO:1900116	extracellular negative regulation of signal transduction	6/1008	13/18903	2.81175e-05	0.000517188	0.00037098	FBN1/FBN2/LTBP1/CD46/LRPAP1/GREM1	6
856	4	GO:0032956	regulation of actin cytoskeleton organization	39/1008	365/18903	2.93953e-05	0.000538846	0.000386516	FLNA/SPTBN1/LRP1/IQGAP1/SPTAN1/TAOK1/AKAP13/SEMA5A/KIRREL1/PDGFRB/TGFBR1/GSN/NOTCH2/NCKAP1/CTTN/SDC4/SYNPO/ADD1/DLC1/JAM3/PDGFRA/MYADM/CD47/DBN1/WASHC4/SPTBN2/PHLDB2/RHOQ/TEK/ROCK2/CCN2/PAM/CRK/CCDC88A/ROCK1/WDR1/CDC42EP3/NRP1/SLIT2	39
857	4	GO:0070167	regulation of biomineral tissue development	17/1008	103/18903	2.98868e-05	0.000545993	0.000391642	FBN2/BMPR2/TGFB1/SGMS2/HIF1A/GAS6/DDR2/ECM1/CCN1/ANO6/ROCK2/ACVR2A/ROCK1/ATP2B1/TENT5A/GREM1/BMP4	17
858	4	GO:0030516	regulation of axon extension	16/1008	93/18903	3.00268e-05	0.000546692	0.000392144	FN1/MACF1/BMPR2/MAP1B/GOLGA4/SEMA5A/SEMA3C/PLXNA3/RTN4/CTTN/TRPV2/WNT5A/DBN1/GSK3B/NRP1/APOE	16
859	4	GO:0006613	cotranslational protein targeting to membrane	9/1008	32/18903	3.09888e-05	0.0005623	0.000403339	SEC61A1/SSR1/SIL1/SEC63/TRAM1/SRPRA/TRAM2/SRPRB/SEC62	9
860	4	GO:0001763	morphogenesis of a branching structure	26/1008	203/18903	3.116e-05	0.000563504	0.000404203	COL4A1/MAGED1/EXT1/SEMA3C/MMP14/CLIC4/KDM5B/RTN4/PLXNA1/DAG1/WNT5A/RERE/TMED2/YAP1/TGFBR2/CTSZ/WNT2/SETD2/CTNNB1/LAMA5/GREM1/SULF1/TGM2/NRP1/BMP4/SLIT2	26
861	4	GO:0001954	positive regulation of cell-matrix adhesion	12/1008	56/18903	3.13097e-05	0.000564311	0.000404782	THY1/UTRN/CDK6/SDC4/MAP4K4/DAG1/COL16A1/TEK/GSK3B/ROCK1/NRP1/CDH13	12
862	4	GO:0001885	endothelial cell development	13/1008	65/18903	3.22309e-05	0.000578971	0.000415297	COL18A1/HEG1/VCL/PLOD3/TNFRSF1A/CLIC4/MSN/ADD1/MYADM/ROCK2/S1PR3/ROCK1/FASN	13
863	4	GO:0044344	cellular response to fibroblast growth factor stimulus	18/1008	114/18903	3.26192e-05	0.000583992	0.000418899	COL1A1/IQGAP1/EXT1/SULF2/NPTN/THBS1/GPC1/EXT2/SETX/CREB3L1/KDM5B/FGFR1/CD44/WNT5A/SPRY4/CCN2/CTNNB1/SULF1	18
864	4	GO:0010951	negative regulation of endopeptidase activity	30/1008	252/18903	3.29509e-05	0.000587971	0.000421753	SERPINH1/APP/APLP2/SERPINE2/TIMP1/SERPINE1/CRIM1/THBS1/BIRC6/TMED10/PRNP/DHCR24/TIMP2/PICALM/CD44/GAS6/TIMP3/AQP1/DDX3X/USP47/CST3/POR/XIAP/FURIN/ROCK1/COL6A3/VTN/SERPING1/SPOCK1/TFPI	30
865	4	GO:0007568	aging	23/1008	169/18903	3.35943e-05	0.000597466	0.000428564	LOXL2/CANX/RPN2/IGF1R/COL4A2/SEC63/TIMP1/PDGFRB/MMP2/CTNNA1/DAG1/CDKN2B/MME/TFRC/INHBA/PPP3CA/TGFBR2/CCN2/IGFBP5/ATP2B1/SERPING1/GFRA1/IGFBP2	23
866	4	GO:0030201	heparan sulfate proteoglycan metabolic process	10/1008	40/18903	3.48135e-05	0.00061306	0.00043975	DSE/EXT1/SULF2/GPC1/EXT2/TM9SF2/HGSNAT/CTNNB1/HS2ST1/SULF1	10
867	4	GO:0030866	cortical actin cytoskeleton organization	10/1008	40/18903	3.48135e-05	0.00061306	0.00043975	CALR/PLEC/NCKAP1/AKAP11/EHD2/TLN1/PDCD6IP/RHOQ/ROCK2/ROCK1	10
868	4	GO:1990000	amyloid fibril formation	10/1008	40/18903	3.48135e-05	0.00061306	0.00043975	APP/LDLR/GSN/BACE1/MDM2/USP9X/FURIN/FUS/APOE/CLU	10
869	4	GO:0110148	biomineralization	24/1008	181/18903	3.5234e-05	0.000618436	0.000443606	LOX/COL1A1/COL1A2/FBN2/BMPR2/TGFB1/SGMS2/SLC20A1/HIF1A/GAS6/DDR2/ECM1/WLS/MINPP1/CCN1/ANO6/ROCK2/ACVR2A/ROCK1/NT5E/ATP2B1/TENT5A/GREM1/BMP4	24
870	4	GO:0050810	regulation of steroid biosynthetic process	14/1008	75/18903	3.65503e-05	0.000638415	0.000457936	IGF1R/ATP1A1/STARD4/MBTPS1/DKK3/H6PD/DHCR7/ERLIN2/IGFBP7/POR/REST/INSIG1/DAB2/APOE	14
871	4	GO:0072594	establishment of protein localization to organelle	45/1008	449/18903	3.66099e-05	0.000638415	0.000457936	HSPA5/FLNA/SEC61A1/LMAN1/LAMP1/PTTG1IP/SCARB2/SEC63/HUWE1/TRAM1/RANBP2/TGFB1/GNPTAB/LAMP2/SORT1/NF1/NPEPPS/SRPRA/TNPO1/TRAM2/HERPUD1/SPCS3/SRPRB/NIPBL/STAT3/SREBF2/MAVS/VPS13C/KPNB1/KPNA6/LONP2/MAN1A1/RAB3GAP2/PPP3CA/AP3D1/HK1/ZFYVE16/HSPA4/LEPROT/SEC62/LMNA/ANGPT1/CDKN1A/CLU/BMP4	45
872	4	GO:0001558	regulation of cell growth	43/1008	422/18903	3.67574e-05	0.000638912	0.000458293	FN1/MACF1/ADAM10/BMPR2/EIF4G1/MAP1B/TEAD1/SERPINE2/GOLGA4/TGFB1/SEMA5A/FBLN5/SEMA3C/CLSTN1/PLXNA3/TGFBR1/MMP14/RTN4/CTTN/SMARCA4/TRPV2/GJA1/WNT5A/DBN1/DDX3X/USP47/IGFBP7/DCBLD2/GSK3B/YAP1/SPAG9/INHBA/IGFBP4/IGFBP5/GREM1/CDKN1A/DAB2/NRP1/APOE/SPOCK1/BDNF/SLIT2/TNC	43
873	4	GO:0010812	negative regulation of cell-substrate adhesion	13/1008	66/18903	3.82002e-05	0.000660523	0.000473795	COL1A1/SERPINE1/THBS1/NF1/MMP14/ACTN4/MAP4K4/DLC1/CASK/SPRY4/PHLDB2/FBLN1/SPOCK1	13
874	4	GO:0048592	eye morphogenesis	22/1008	159/18903	3.82467e-05	0.000660523	0.000473795	COL5A1/FBN1/COL5A2/FBN2/FAT1/MAN2A1/NF1/THY1/NOTCH2/HIF1A/TENM3/WNT5A/NIPBL/STAT3/PRKCI/HIPK2/AQP1/WNT2/CTNNB1/EPHB2/PROM1/BMP4	22
875	4	GO:0110149	regulation of biomineralization	17/1008	105/18903	3.85619e-05	0.000663833	0.000476169	FBN2/BMPR2/TGFB1/SGMS2/HIF1A/GAS6/DDR2/ECM1/CCN1/ANO6/ROCK2/ACVR2A/ROCK1/ATP2B1/TENT5A/GREM1/BMP4	17
876	4	GO:0014909	smooth muscle cell migration	16/1008	95/18903	3.93748e-05	0.00067351	0.00048311	LRP1/SERPINE1/CCN4/NF1/PDGFRB/PLXNA1/DDR2/PARVA/CRK/ITGA2/IGFBP5/VTN/NRP1/CYP1B1/SLIT2/ADAMTS1	16
877	4	GO:0042982	amyloid precursor protein metabolic process	16/1008	95/18903	3.93748e-05	0.00067351	0.00048311	ADAM10/ADAM19/TMED10/PRNP/RTN4/DHCR24/ITM2C/BACE1/PICALM/NCSTN/ROCK2/RTN3/NSG1/ROCK1/APOE/CLU	16
878	4	GO:0050920	regulation of chemotaxis	28/1008	230/18903	3.99128e-05	0.000680545	0.000488157	ADAM10/CALR/BMPR2/ADGRA2/LGMN/SERPINE1/TGFB1/THBS1/SEMA5A/SEMA3C/PDGFRB/PLXNA3/DPP4/F3/WNK1/FGFR1/GAS6/WNT5A/JAM3/PDGFRA/MYCBP2/ANO6/PTK2/ITGA2/GREM1/NRP1/CDH13/SLIT2	28
879	4	GO:0002063	chondrocyte development	9/1008	33/18903	4.06053e-05	0.000687985	0.000493493	SERPINH1/BMPR2/EXT1/COL11A1/SULF2/CHSY1/ECM1/TGFBR2/SULF1	9
880	4	GO:1905476	negative regulation of protein localization to membrane	9/1008	33/18903	4.06053e-05	0.000687985	0.000493493	CLTC/TGFB1/HECTD1/PICALM/TMBIM1/NUMB/RHOQ/TMEM59/DAB2	9
881	4	GO:1902903	regulation of supramolecular fiber organization	40/1008	384/18903	4.16101e-05	0.000702793	0.000504115	FLNA/SPTBN1/APP/LDLR/MAP1B/MAP1A/SPTAN1/COLGALT1/TAOK1/AKAP13/SEMA5A/KIRREL1/AKAP9/TGFBR1/GSN/NCKAP1/CTTN/SDC4/SYNPO/ADD1/DLC1/MYADM/CD47/DBN1/CLIP1/APC/CAMSAP2/WASHC4/SPTBN2/PHLDB2/ROCK2/CCN2/CCDC88A/ROCK1/WDR1/CDC42EP3/NRP1/APOE/CLU/SLIT2	40
882	4	GO:0006517	protein deglycosylation	8/1008	26/18903	4.19777e-05	0.000706778	0.000506973	EDEM3/UGGT1/MAN1B1/MAN2A1/UGGT2/OGA/MAN1A1/MAN1A2	8
883	4	GO:0048332	mesoderm morphogenesis	14/1008	76/18903	4.26337e-05	0.00071558	0.000513288	ITGB1/BMPR2/POFUT2/TWSG1/EXT2/GJA1/WNT5A/ITGA3/WLS/INHBA/HMGA2/SETD2/ITGA2/BMP4	14
884	4	GO:0001838	embryonic epithelial tube formation	19/1008	127/18903	4.30144e-05	0.00071972	0.000516257	PLXNB2/TGFB1/HECTD1/PTK7/SDC4/FZD6/HIF1A/MIB1/DLC1/WNT5A/TMED2/SETD2/CTNNB1/FZD2/HS2ST1/SOX4/GREM1/LUZP1/BMP4	19
885	4	GO:0060350	endochondral bone morphogenesis	12/1008	58/18903	4.53186e-05	0.000755921	0.000542224	COL3A1/COL1A1/SERPINH1/BMPR2/EXT1/ANXA6/EXT2/MMP14/TRIP11/TGFBR2/POR/BMP4	12
886	4	GO:0006898	receptor-mediated endocytosis	30/1008	257/18903	4.77323e-05	0.000793716	0.000569335	ITGAV/CANX/ITGB1/LRP1/SCARB2/LDLR/CLTC/IGF2R/GPR107/HSPG2/SERPINE1/INPP5F/DPP4/CTTN/PICALM/CD81/LRP6/TFRC/LRPAP1/NUMB/TGFBR2/AAK1/CTSL/CD63/GREM1/ANGPT1/VTN/DAB2/APOE/CLU	30
887	4	GO:0006024	glycosaminoglycan biosynthetic process	14/1008	77/18903	4.9585e-05	0.000821979	0.000589607	CHPF/CLTC/DSE/EXT1/CHPF2/TGFB1/EXT2/PDGFRB/CHSY1/HEXA/CSGALNACT2/HS2ST1/ANGPT1/CEMIP	14
888	4	GO:0006491	N-glycan processing	7/1008	20/18903	5.04213e-05	0.000830715	0.000595874	MAN1B1/PRKCSH/MAN2A1/GNPTAB/GANAB/MAN1A1/MAN1A2	7
889	4	GO:1900221	regulation of amyloid-beta clearance	7/1008	20/18903	5.04213e-05	0.000830715	0.000595874	LRP1/HMGCR/CYP51A1/LRPAP1/ROCK1/APOE/CLU	7
890	4	GO:0042176	regulation of protein catabolic process	38/1008	361/18903	5.12637e-05	0.000835522	0.000599322	FLNA/ADAM9/LRP1/VCP/LDLR/SERPINE2/MAP1A/TIMP1/LAPTM4B/TMEM259/CTSA/TMTC3/HMGCR/HECTD1/TIMP2/CD81/HERPUD1/MSN/TIMP3/MDM2/WNT5A/USP9X/CYP51A1/APC/MYCBP2/CSNK1A1/TMF1/CST3/DDB1/GSK3B/FURIN/ROCK1/PSMD2/SMARCC1/NRDC/DAB2/APOE/CLU	38
891	4	GO:0010232	vascular transport	15/1008	87/18903	5.14476e-05	0.000835522	0.000599322	LRP1/SLC38A2/ATP2B4/SLC16A1/SLC7A5/ABCC4/SLC2A1/SLC5A3/SLC2A10/SLC2A3/SLC7A2/TFRC/SLC38A1/SLC1A5/APOE	15
892	4	GO:0014910	regulation of smooth muscle cell migration	15/1008	87/18903	5.14476e-05	0.000835522	0.000599322	LRP1/SERPINE1/CCN4/NF1/PDGFRB/PLXNA1/DDR2/CRK/ITGA2/IGFBP5/VTN/NRP1/CYP1B1/SLIT2/ADAMTS1	15
893	4	GO:0150104	transport across blood-brain barrier	15/1008	87/18903	5.14476e-05	0.000835522	0.000599322	LRP1/SLC38A2/ATP2B4/SLC16A1/SLC7A5/ABCC4/SLC2A1/SLC5A3/SLC2A10/SLC2A3/SLC7A2/TFRC/SLC38A1/SLC1A5/APOE	15
894	4	GO:0050807	regulation of synapse organization	26/1008	209/18903	5.14909e-05	0.000835522	0.000599322	APP/VCP/SRPX2/EIF4G1/PRNP/CLSTN1/GPC6/NRP2/GPC4/ACTR2/AGRN/FARP1/DAG1/SIPA1L1/WNT5A/DBN1/AMIGO2/MYCBP2/PDLIM5/SETD5/CDH2/EPHB2/THBS2/APOE/BDNF/SLC7A11	26
895	4	GO:0003382	epithelial cell morphogenesis	9/1008	34/18903	5.26271e-05	0.000851387	0.000610702	COL18A1/FLNB/HEG1/PLOD3/FAT1/PALLD/CLIC4/FRMD6/ROCK1	9
896	4	GO:0031214	biomineral tissue development	23/1008	174/18903	5.34496e-05	0.000862096	0.000618383	LOX/COL1A1/COL1A2/FBN2/BMPR2/TGFB1/SGMS2/SLC20A1/HIF1A/GAS6/DDR2/ECM1/WLS/MINPP1/CCN1/ANO6/ROCK2/ACVR2A/ROCK1/ATP2B1/TENT5A/GREM1/BMP4	23
897	4	GO:0007266	Rho protein signal transduction	20/1008	140/18903	5.36646e-05	0.000862972	0.000619012	COL3A1/ITGB1/COL1A2/HEG1/ARHGAP5/AKAP13/PDGFRB/F2R/ABCA1/DLC1/PDPN/ITGA3/MYO9B/ARHGEF12/ROCK2/ROCK1/CDC42EP3/NRP1/APOE/CDH13	20
898	4	GO:0007566	embryo implantation	12/1008	59/18903	5.41596e-05	0.000868332	0.000622857	CALR/TIMP1/VMP1/MMP2/BSG/GJA1/YTHDF3/SMURF2/IGFBP7/STC2/FBLN1/TGFBR2	12
899	4	GO:0014812	muscle cell migration	17/1008	108/18903	5.57597e-05	0.000883438	0.000633692	LRP1/SERPINE1/CCN4/NF1/PDGFRB/PLXNA1/DDR2/PARVA/CRK/ITGA2/ROCK1/IGFBP5/VTN/NRP1/CYP1B1/SLIT2/ADAMTS1	17
900	4	GO:0032526	response to retinoic acid	17/1008	108/18903	5.57597e-05	0.000883438	0.000633692	COL1A1/IGF2R/SETX/PDGFRB/MMP2/PTK7/ABCA1/ATM/WNT5A/AQP1/TFRC/IGFBP7/GSK3B/YAP1/HSD17B2/WNT2/IGFBP2	17
901	4	GO:0061387	regulation of extent of cell growth	17/1008	108/18903	5.57597e-05	0.000883438	0.000633692	FN1/MACF1/BMPR2/MAP1B/GOLGA4/SEMA5A/SEMA3C/PLXNA3/RTN4/CTTN/TRPV2/WNT5A/DBN1/GSK3B/NRP1/APOE/BDNF	17
902	4	GO:0090263	positive regulation of canonical Wnt signaling pathway	17/1008	108/18903	5.57597e-05	0.000883438	0.000633692	COL1A1/VCP/ATP6AP2/ADGRA2/TGFB1/SEMA5A/WNK1/PTK7/USP34/SMURF2/DDX3X/WLS/USP47/YAP1/XIAP/SOX4/ZEB2	17
903	4	GO:1903055	positive regulation of extracellular matrix organization	8/1008	27/18903	5.68772e-05	0.000898493	0.000644491	COLGALT1/TGFB1/PHLDB1/DDR2/DAG1/PDPN/PHLDB2/RUNX1	8
904	4	GO:0060349	bone morphogenesis	16/1008	98/18903	5.82112e-05	0.000916868	0.000657672	COL3A1/COL1A1/SERPINH1/GLG1/BMPR2/EXT1/ANXA6/EXT2/MMP14/CHSY1/TRIP11/FOXN3/TGFBR2/POR/INSIG1/BMP4	16
905	4	GO:0048863	stem cell differentiation	29/1008	248/18903	6.14278e-05	0.000964704	0.000691984	FN1/ITGB1/EXT1/ANXA6/SEMA5A/SEMA3C/NRP2/CDK6/HIF1A/N4BP2L2/CHD2/LRP6/STAT3/PDGFRA/CDK13/EFNB1/GSK3B/YAP1/HMGA2/SETD2/CTNNB1/CDH2/MSI2/HSPA9/REST/LAMA5/GREM1/NRP1/BMP4	29
906	4	GO:0002011	morphogenesis of an epithelial sheet	12/1008	60/18903	6.44523e-05	0.00100925	0.000723938	COL5A1/FLNA/ITGB1/ITGA5/CD151/NOTCH2/CD44/DAG1/WNT5A/PDPN/CCN1/PHLDB2	12
907	4	GO:0010721	negative regulation of cell development	24/1008	188/18903	6.53411e-05	0.00101914	0.000731029	FBN1/LDLR/SEMA5A/SEMA3C/NF1/THY1/PLXNA3/DICER1/RTN4/DNAJB11/CTNNA1/ACTN4/CDKN2B/WNT5A/SPRY4/HOOK3/GSK3B/FBLN1/PPP3CA/S1PR3/CTNNB1/REST/EPHB2/NRP1	24
908	4	GO:0071774	response to fibroblast growth factor	18/1008	120/18903	6.54631e-05	0.00101914	0.000731029	COL1A1/IQGAP1/EXT1/SULF2/NPTN/THBS1/GPC1/EXT2/SETX/CREB3L1/KDM5B/FGFR1/CD44/WNT5A/SPRY4/CCN2/CTNNB1/SULF1	18
909	4	GO:0016266	O-glycan processing	10/1008	43/18903	6.80712e-05	0.00105668	0.000757958	GALNT2/GALNT10/GXYLT1/GALNT7/GALNT1/GALNT11/POFUT1/GALNT6/POMGNT1/GCNT1	10
910	4	GO:0001701	in utero embryonic development	40/1008	393/18903	6.96317e-05	0.00107779	0.000773099	COL3A1/ADAM10/ITGB1/FKBP10/RCN1/HEG1/SEC24D/MYH9/PLOD3/MAN2A1/HM13/BIRC6/DSC3/TGFBR1/NOTCH2/HECTD1/RTN4/CAPN2/SKIL/KIDINS220/HIF1A/N4BP2L2/BPTF/MIB1/MBNL1/PDGFRA/TMED2/MGAT1/DBN1/CCN1/YAP1/EPAS1/HSD17B2/TGFBR2/WNT2/SETD2/FURIN/CTNNB1/ZFAND5/ANGPT1	40
911	4	GO:0033157	regulation of intracellular protein transport	27/1008	225/18903	6.98681e-05	0.00107834	0.000773494	FLNA/TMEM30A/LMAN1/OS9/HUWE1/TGFB1/PRNP/NF1/NPEPPS/CD81/GAS6/PTPN14/SREBF2/TCAF1/MAVS/ERLEC1/TM9SF4/ERGIC3/STOM/GSK3B/MYO1C/LEPROT/ANK3/ANGPT1/INSIG1/BMP4/CEMIP	27
912	4	GO:0030193	regulation of blood coagulation	13/1008	70/18903	7.27696e-05	0.00111599	0.000800502	SERPINE2/SERPINE1/THBS1/F2R/F3/PDGFRA/ANO6/EPHB2/VKORC1/VTN/APOE/SERPING1/TFPI	13
913	4	GO:0006066	alcohol metabolic process	38/1008	367/18903	7.29683e-05	0.00111599	0.000800502	APP/HDLBP/LDLR/NFE2L1/STARD4/MBTPS1/HMGCR/DKK3/SPTLC2/RDH11/DHCR24/SLC5A3/H6PD/ABCA1/ACLY/DHCR7/SREBF2/SMPD1/CYP51A1/ERLIN2/SQLE/SC5D/CYB5R3/MINPP1/SPTLC1/PPIP5K2/POR/NUS1/HMGCS1/REST/LSS/MSMO1/GDE1/INSIG1/DAB2/APOE/PLPP3/CYP1B1	38
914	4	GO:0032535	regulation of cellular component size	38/1008	367/18903	7.29683e-05	0.00111599	0.000800502	FN1/MACF1/SPTBN1/BMPR2/MAP1B/ARHGAP5/SPTAN1/GOLGA4/SEMA5A/SEMA3C/KIRREL1/PLXNA3/CLCN3/GSN/NCKAP1/RTN4/CTTN/TRPV2/PICALM/SLC12A4/MSN/ADD1/WNT5A/MYADM/DBN1/AQP1/SPTBN2/TMEM123/GSK3B/ANO6/WDR1/IL7R/CDC42EP3/NRP1/APOE/SLC12A8/BDNF/SLIT2	38
915	4	GO:0090100	positive regulation of transmembrane receptor protein serine/threonine kinase signaling pathway	18/1008	121/18903	7.31388e-05	0.00111599	0.000800502	BMPR2/TGFB1/THBS1/TWSG1/TGFBR1/NOTCH2/GDF6/SLC2A10/CDKN2B/HIPK2/CCN1/INHBA/TGFBR2/ACVR2A/SULF1/ZEB2/DAB2/BMP4	18
916	4	GO:0032905	transforming growth factor beta1 production	6/1008	15/18903	7.47762e-05	0.00113173	0.000811792	COL3A1/ATP6AP2/THBS1/LAPTM4B/FURIN/LUM	6
917	4	GO:0090110	COPII-coated vesicle cargo loading	6/1008	15/18903	7.47762e-05	0.00113173	0.000811792	SEC31A/SEC24D/SEC23A/MIA3/SEC24A/INSIG1	6
918	4	GO:0010769	regulation of cell morphogenesis involved in differentiation	16/1008	100/18903	7.48024e-05	0.00113173	0.000811792	FLNA/P4HB/CALR/ACTR2/CUX1/ACTN4/PDPN/MYADM/DBN1/SPRY4/FBLN1/CRK/PTK2/EPHB2/DAB2/NRP1	16
919	4	GO:0002683	negative regulation of immune system process	44/1008	449/18903	7.54713e-05	0.00113864	0.00081675	COL3A1/FBN1/LDLR/CD46/FSTL3/TGFB1/AXL/GRN/TMBIM6/THBS1/PRNP/NF1/TWSG1/THY1/DPP4/LRRC32/CDK6/SDC4/MICA/ATM/MIA3/YTHDF3/HLA-E/CD47/PAG1/STAT2/PDE5A/INHBA/RUNX1/FURIN/CTNNB1/CRK/HSPA9/HLA-A/IL7R/CD59/GREM1/ANGPT1/SERPING1/FGL2/HLA-B/BMP4/SLIT2/LRRC17	44
920	4	GO:1900024	regulation of substrate adhesion-dependent cell spreading	12/1008	61/18903	7.63893e-05	0.00114926	0.000824369	FLNA/P4HB/CALR/ACTN4/PDPN/MYADM/SPRY4/FBLN1/CRK/PTK2/DAB2/NRP1	12
921	4	GO:0031532	actin cytoskeleton reorganization	17/1008	111/18903	7.94019e-05	0.00119125	0.000854487	FLNA/PLEC/MYH9/SHC1/ANTXR1/GSN/NOTCH2/CTTN/PTK7/ATP2C1/CDC42BPA/CDC42BPB/SIPA1L1/PDGFRA/PARVA/TEK/NRP1	17
922	4	GO:0050921	positive regulation of chemotaxis	20/1008	144/18903	8.03269e-05	0.00120177	0.000862033	ADAM10/CALR/BMPR2/LGMN/SERPINE1/TGFB1/THBS1/SEMA5A/PDGFRB/F3/WNK1/FGFR1/GAS6/WNT5A/ANO6/PTK2/ITGA2/NRP1/CDH13/SLIT2	20
923	4	GO:0098657	import into cell	29/1008	252/18903	8.1951e-05	0.00122266	0.000877019	ITGB1/ACSL3/SLC38A2/SLC39A6/ATP1A1/ATP2B4/SLC9A7/SLC39A14/THBS1/PRNP/SLC7A5/WNK1/CACNA2D1/SLC2A1/SLC5A3/TRPV2/SLC12A4/SLC2A10/SLC2A3/SLC7A2/SLC38A1/SLC1A5/PPP3CA/ARL6IP5/ATP1B1/ATP1B3/SLC3A2/SLC12A8/SLC7A11	29
924	4	GO:0050803	regulation of synapse structure or activity	26/1008	215/18903	8.3056e-05	0.00123572	0.000886383	APP/VCP/SRPX2/EIF4G1/PRNP/CLSTN1/GPC6/NRP2/GPC4/ACTR2/AGRN/FARP1/DAG1/SIPA1L1/WNT5A/DBN1/AMIGO2/MYCBP2/PDLIM5/SETD5/CDH2/EPHB2/THBS2/APOE/BDNF/SLC7A11	26
925	4	GO:0014911	positive regulation of smooth muscle cell migration	10/1008	44/18903	8.39212e-05	0.00124171	0.000890681	CCN4/PDGFRB/DDR2/CRK/ITGA2/IGFBP5/VTN/NRP1/CYP1B1/ADAMTS1	10
926	4	GO:0071526	semaphorin-plexin signaling pathway	10/1008	44/18903	8.39212e-05	0.00124171	0.000890681	FLNA/ECE1/PLXNB2/SEMA5A/SEMA3C/PLXNA3/NRP2/PLXNA1/NCAM1/NRP1	10
927	4	GO:0030900	forebrain development	39/1008	383/18903	8.45666e-05	0.00124782	0.000895065	COL3A1/LAMB1/APP/IGF1R/EXT1/SLC38A2/ATP2B4/AXL/SEMA5A/ATRX/NF1/TWSG1/PLXNA3/NRP2/RTN4/CDK6/SLC2A1/PLXNA1/HIF1A/DLC1/WNT5A/AQP1/IGF2BP1/NUMB/UBA6/NIN/HOOK3/GSK3B/INHBA/MBOAT7/SETD2/CTNNB1/CDH2/CRK/EPHB2/NRP1/BMP4/SLC7A11/SLIT2	39
928	4	GO:1901216	positive regulation of neuron death	15/1008	91/18903	8.78283e-05	0.0012924	0.000927041	ITGA1/GRN/PRNP/NF1/CAPN2/BACE1/ATM/PICALM/DDR2/WNT5A/GSK3B/MCL1/CTNNB1/REST/CLU	15
929	4	GO:0006023	aminoglycan biosynthetic process	14/1008	81/18903	8.82649e-05	0.00129528	0.000929104	CHPF/CLTC/DSE/EXT1/CHPF2/TGFB1/EXT2/PDGFRB/CHSY1/HEXA/CSGALNACT2/HS2ST1/ANGPT1/CEMIP	14
930	4	GO:0022617	extracellular matrix disassembly	12/1008	62/18903	9.01827e-05	0.00130905	0.000938985	LAMC1/ADAM10/LRP1/TGFB1/DPP4/MMP2/MMP14/DDR2/PDPN/PBXIP1/CST3/FURIN	12
931	4	GO:0031102	neuron projection regeneration	12/1008	62/18903	9.01827e-05	0.00130905	0.000938985	FLNA/LAMB2/IGF1R/MAP1B/PTPRF/GRN/INPP5F/THY1/MMP2/CTNNA1/DAG1/TNC	12
932	4	GO:0060393	regulation of pathway-restricted SMAD protein phosphorylation	12/1008	62/18903	9.01827e-05	0.00130905	0.000938985	LRP1/BMPR2/TGFB1/TWSG1/TGFBR1/GDF6/INHBA/TGFBR2/ACVR2A/GREM1/DAB2/BMP4	12
933	4	GO:0006022	aminoglycan metabolic process	19/1008	134/18903	9.061e-05	0.00130905	0.000938985	CHPF/CLTC/DSE/EXT1/CHPF2/GNS/TGFB1/CEMIP2/GLB1/EXT2/PDGFRB/CHSY1/CD44/HEXA/CSGALNACT2/HS2ST1/ANGPT1/CEMIP/DCN	19
934	4	GO:0030048	actin filament-based movement	19/1008	134/18903	9.061e-05	0.00130905	0.000938985	FLNA/ATP2A2/DSP/MYH9/ATP1A1/DSG2/MYH10/AKAP9/GSN/CACNA2D1/FRMD6/ACTN4/GJA1/PDPN/MYO9B/PARVA/MYO1C/ROCK1/ACTA2	19
935	4	GO:0048146	positive regulation of fibroblast proliferation	11/1008	53/18903	9.07509e-05	0.00130905	0.000938985	FN1/PDGFRB/CDK6/CD248/GAS6/DDR2/WNT5A/PDGFRA/AQP1/WNT2/CDKN1A	11
936	4	GO:0022612	gland morphogenesis	18/1008	123/18903	9.09097e-05	0.00130905	0.000938985	TGFB1/SEMA3C/TWSG1/MMP2/NOTCH2/KDM5B/PLXNA1/DAG1/MSN/WNT5A/TGFBR2/IGFBP5/LAMA5/SULF1/TGM2/NRP1/BMP4/TNC	18
937	4	GO:0050900	leukocyte migration	40/1008	398/18903	9.17624e-05	0.0013178	0.000945259	FLT1/ADAM10/ITGB1/CALR/APP/ITGA1/PLEC/EXT1/MYH9/LGMN/SERPINE1/THBS1/NF1/THY1/DPP4/MMP2/MMP14/WNK1/BSG/CD99L2/MIA3/CD81/GAS6/B4GALT1/MSN/WNT5A/JAM3/ECM1/ITGA3/CD47/ANO6/GCNT1/CRK/PTK2/ITGA2/ROCK1/WDR1/ITGA6/GREM1/SLIT2	40
938	4	GO:0048638	regulation of developmental growth	35/1008	332/18903	9.70287e-05	0.00138971	0.000996843	FN1/MACF1/APP/BMPR2/MAP1B/GOLGA4/LGMN/SEMA5A/SEMA3C/PLXNA3/ATRN/TGFBR1/AGRN/RTN4/CTTN/TRPV2/WNT5A/NIPBL/STAT3/DBN1/MYCBP2/STC2/GSK3B/YAP1/SPAG9/TGFBR2/WWC2/RUNX1/WNT2/DUSP6/CDKN1A/NRP1/APOE/BMP4/BDNF	35
939	4	GO:0051146	striated muscle cell differentiation	32/1008	293/18903	9.8484e-05	0.00139944	0.00100382	ITGB1/CALR/PLD3/PLEC/MYH9/FLNC/TGFB1/AKAP13/SORT1/PDGFRB/MMP14/MYOF/CAPN2/SGCB/CD81/NIBAN2/EHD2/PDGFRA/PDLIM5/PIEZO1/PTGFRN/SPAG9/EHD1/PPP3CA/CDH2/WDR1/IGFBP5/LMNA/ADAM12/GREM1/BMP4/BDNF	32
940	4	GO:1900046	regulation of hemostasis	13/1008	72/18903	9.84898e-05	0.00139944	0.00100382	SERPINE2/SERPINE1/THBS1/F2R/F3/PDGFRA/ANO6/EPHB2/VKORC1/VTN/APOE/SERPING1/TFPI	13
941	4	GO:1903317	regulation of protein maturation	13/1008	72/18903	9.84898e-05	0.00139944	0.00100382	GLG1/SERPINE2/MYH9/SERPINE1/THBS1/PRNP/MMP14/GSN/CTSZ/RUNX1/XIAP/RPS6KA2/SOX4	13
942	4	GO:0030970	retrograde protein transport, ER to cytosol	8/1008	29/18903	9.99788e-05	0.00140941	0.00101098	HSP90B1/VCP/SEL1L/OS9/HM13/DERL1/HERPUD1/ERLEC1	8
943	4	GO:0072012	glomerulus vasculature development	8/1008	29/18903	9.99788e-05	0.00140941	0.00101098	PDGFRB/NOTCH2/PDGFRA/AQP1/TEK/ANGPT1/ACTA2/BMP4	8
944	4	GO:1903513	endoplasmic reticulum to cytosol transport	8/1008	29/18903	9.99788e-05	0.00140941	0.00101098	HSP90B1/VCP/SEL1L/OS9/HM13/DERL1/HERPUD1/ERLEC1	8
945	4	GO:0042476	odontogenesis	19/1008	135/18903	0.000100281	0.00140998	0.00101138	COL1A1/LAMB1/COL1A2/SERPINE1/SLC7A5/HTRA1/BSG/CTNNA1/PDGFRA/ANKRD11/AQP1/WLS/INHBA/PERP/ACVR2A/PAM/CTNNB1/LAMA5/BMP4	19
946	4	GO:0007039	protein catabolic process in the vacuole	7/1008	22/18903	0.000100983	0.00141614	0.0010158	LRP1/LDLR/LAMP2/LAPTM4B/CD81/TPP1/TMEM106B	7
947	4	GO:1904646	cellular response to amyloid-beta	10/1008	45/18903	0.000102792	0.00143716	0.00103088	APP/IGF1R/LRP1/LGMN/PRNP/CACNA2D1/BACE1/GJA1/GSK3B/EPHB2	10
948	4	GO:0060249	anatomical structure homeostasis	35/1008	333/18903	0.000103017	0.00143716	0.00103088	LOX/COL3A1/LAMC1/ITGB1/APP/ATP2A2/EXT1/VCL/MAP1A/TAOK1/LAMP2/NF1/F2R/CLCN3/SLC2A1/HIF1A/GAA/GJA1/APBB2/JAM3/TPP1/LIPA/TFRC/LAMA2/YAP1/EPAS1/TMEM106B/KMT2A/CCN2/XIAP/CTNNB1/PROM1/RCN3/ATP2B1/ANGPT1	35
949	4	GO:0050678	regulation of epithelial cell proliferation	41/1008	414/18903	0.000104223	0.00145022	0.00104024	NEAT1/SPARC/FLT1/LAMC1/LAMB1/MAGED1/BMPR2/CCND1/TGFB1/GRN/THBS1/SEMA5A/NF1/TGFBR1/NRP2/HTRA1/F3/NOTCH2/KDM5B/RTN4/CDK6/FGFR1/HIF1A/CDKN2B/B4GALT1/WNT5A/STAT3/ECM1/CASK/TEK/YAP1/WNT2/CTNNB1/ERRFI1/LAMA5/SULF1/DAB2/NRP1/APOE/CDH13/BMP4	41
950	4	GO:0003230	cardiac atrium development	9/1008	37/18903	0.00010805	0.00148423	0.00106464	IGF1R/BMPR2/HEG1/NOTCH2/MDM2/WNT5A/CCN1/WNT2/SOX4	9
951	4	GO:0044319	wound healing, spreading of cells	9/1008	37/18903	0.00010805	0.00148423	0.00106464	COL5A1/FLNA/ITGB1/ITGA5/CD151/CD44/PDPN/CCN1/PHLDB2	9
952	4	GO:0048846	axon extension involved in axon guidance	9/1008	37/18903	0.00010805	0.00148423	0.00106464	BMPR2/SEMA5A/SEMA3C/ALCAM/PLXNA3/NRP2/WNT5A/NRP1/SLIT2	9
953	4	GO:0090505	epiboly involved in wound healing	9/1008	37/18903	0.00010805	0.00148423	0.00106464	COL5A1/FLNA/ITGB1/ITGA5/CD151/CD44/PDPN/CCN1/PHLDB2	9
954	4	GO:1902284	neuron projection extension involved in neuron projection guidance	9/1008	37/18903	0.00010805	0.00148423	0.00106464	BMPR2/SEMA5A/SEMA3C/ALCAM/PLXNA3/NRP2/WNT5A/NRP1/SLIT2	9
955	4	GO:0045778	positive regulation of ossification	11/1008	54/18903	0.000108537	0.00148712	0.00106672	FBN2/BMPR2/TGFB1/WNT5A/NIPBL/CCN1/ANO6/ACVR2A/ATP2B1/TENT5A/BMP4	11
956	4	GO:0002685	regulation of leukocyte migration	27/1008	231/18903	0.000109501	0.00149652	0.00107346	ADAM10/CALR/APP/LGMN/SERPINE1/THBS1/NF1/THY1/DPP4/MMP14/WNK1/CD99L2/MIA3/CD81/GAS6/MSN/WNT5A/JAM3/ECM1/CD47/ANO6/GCNT1/CRK/PTK2/ITGA2/GREM1/SLIT2	27
957	4	GO:0098742	cell-cell adhesion via plasma-membrane adhesion molecules	31/1008	282/18903	0.000111543	0.00152055	0.0010907	CDH11/ITGB1/CD164/ITGA5/PLXNB2/PTPRF/FAT1/DSG2/NECTIN2/NPTN/PALLD/ALCAM/CLSTN1/DSC3/GPC6/GPC4/WNK1/BSG/PVR/ATP2C1/CADM1/TENM3/MYADM/AMIGO2/PCDH7/TGFBR2/CDH2/PCDH10/CDH6/CDH13/CLDN11	31
958	4	GO:0045185	maintenance of protein location	15/1008	93/18903	0.000113273	0.00154023	0.00110481	FBN1/HSPA5/FLNA/FBN2/LTBP1/OS9/GSN/SYNE1/VPS13C/DBN1/KDELR3/HK1/CCDC88A/ANK3/INSIG1	15
959	4	GO:0010715	regulation of extracellular matrix disassembly	6/1008	16/18903	0.000114252	0.00154572	0.00110875	LRP1/TGFB1/DPP4/DDR2/PDPN/CST3	6
960	4	GO:1902285	semaphorin-plexin signaling pathway involved in neuron projection guidance	6/1008	16/18903	0.000114252	0.00154572	0.00110875	ECE1/PLXNB2/PLXNA3/NRP2/PLXNA1/NRP1	6
961	4	GO:0030500	regulation of bone mineralization	14/1008	83/18903	0.000115955	0.00156481	0.00112244	FBN2/BMPR2/TGFB1/SGMS2/HIF1A/DDR2/ECM1/CCN1/ANO6/ACVR2A/ATP2B1/TENT5A/GREM1/BMP4	14
962	4	GO:0022409	positive regulation of cell-cell adhesion	34/1008	322/18903	0.000117647	0.00158366	0.00113596	IL6ST/MYO10/ADAM19/CD46/FSTL3/CD276/THY1/NFAT5/DPP4/SMARCA4/ARID1B/CD44/CD81/WNT5A/PDPN/HLA-E/ZBTB1/CD47/TFRC/PIEZO1/EFNB1/PPP3CA/TGFBR2/AP3D1/RUNX1/GCNT1/SMARCC1/HLA-A/IL7R/KIF26B/SOX4/ANK3/PLPP3/IGFBP2	34
963	4	GO:0051963	regulation of synapse assembly	16/1008	104/18903	0.000120814	0.00162223	0.00116363	APP/SRPX2/EIF4G1/CLSTN1/GPC6/GPC4/AGRN/FARP1/WNT5A/AMIGO2/MYCBP2/PDLIM5/SETD5/EPHB2/THBS2/BDNF	16
964	4	GO:0042063	gliogenesis	33/1008	310/18903	0.000126282	0.00169142	0.00121326	COL3A1/IL6ST/LAMB1/LAMB2/APP/PLEC/LRP1/LDLR/SERPINE2/TGFB1/GRN/NF1/SLC7A5/GPC1/B4GALT6/MMP14/ADGRG6/DICER1/RTN4/CDK6/DAG1/CDKN2B/NCSTN/STAT3/PRKCI/MBOAT7/CTNNB1/CDH2/WDR1/SOX4/VTN/CLU/PLPP3	33
965	4	GO:0006874	cellular calcium ion homeostasis	31/1008	284/18903	0.000126973	0.00169644	0.00121686	FLNA/HSP90B1/CALR/APP/ATP2A2/ATP2B4/ANXA6/NPTN/TMBIM6/TPCN1/ERO1A/THY1/F2R/ITPR2/ATP2C1/WFS1/TMEM165/HERPUD1/ATP7B/WNT5A/IBTK/CCDC47/ATP13A3/SYPL2/STC2/ATP1B1/ATP2B1/TGM2/APOE/CEMIP/TRPA1	31
966	4	GO:0031103	axon regeneration	11/1008	55/18903	0.000129211	0.0017178	0.00123218	FLNA/LAMB2/IGF1R/MAP1B/PTPRF/GRN/INPP5F/MMP2/CTNNA1/DAG1/TNC	11
967	4	GO:1904645	response to amyloid-beta	11/1008	55/18903	0.000129211	0.0017178	0.00123218	APP/IGF1R/LRP1/LGMN/PRNP/MMP2/CACNA2D1/BACE1/GJA1/GSK3B/EPHB2	11
968	4	GO:0002474	antigen processing and presentation of peptide antigen via MHC class I	8/1008	30/18903	0.000130005	0.00172409	0.00123669	PDIA3/CALR/TAPBP/LNPEP/HLA-C/HLA-E/HLA-A/HLA-B	8
969	4	GO:0001707	mesoderm formation	13/1008	74/18903	0.000131712	0.00174242	0.00124984	ITGB1/BMPR2/POFUT2/TWSG1/EXT2/GJA1/WNT5A/ITGA3/WLS/INHBA/HMGA2/ITGA2/BMP4	13
970	4	GO:0040036	regulation of fibroblast growth factor receptor signaling pathway	9/1008	38/18903	0.000134942	0.00177206	0.0012711	SULF2/NPTN/THBS1/GPC1/CREB3L1/WNT5A/SPRY4/CTNNB1/SULF1	9
971	4	GO:0045773	positive regulation of axon extension	9/1008	38/18903	0.000134942	0.00177206	0.0012711	FN1/MACF1/BMPR2/MAP1B/GOLGA4/SEMA5A/TRPV2/DBN1/NRP1	9
972	4	GO:0090504	epiboly	9/1008	38/18903	0.000134942	0.00177206	0.0012711	COL5A1/FLNA/ITGB1/ITGA5/CD151/CD44/PDPN/CCN1/PHLDB2	9
973	4	GO:0001890	placenta development	20/1008	150/18903	0.000142359	0.00186037	0.00133445	CTSB/BMPR2/ADAM19/BIRC6/HTRA1/BSG/NOTCH2/HECTD1/HIF1A/BPTF/ASH1L/MME/TMED2/STC2/CCN1/EPAS1/HSD17B2/WNT2/SETD2/PTK2	20
974	4	GO:0030010	establishment of cell polarity	20/1008	150/18903	0.000142359	0.00186037	0.00133445	ITGB1/IGF1R/MAP1B/MYH9/FAT1/MAP4/GSN/PTK7/MSN/GJA1/WNT5A/JAM3/PRKCI/AMOTL1/GSK3B/ROCK2/CRK/PTK2/ROCK1/KIF26B	20
975	4	GO:0050435	amyloid-beta metabolic process	12/1008	65/18903	0.000145132	0.00189201	0.00135714	TMED10/PRNP/RTN4/BACE1/PICALM/NCSTN/MME/ROCK2/RTN3/ROCK1/APOE/CLU	12
976	4	GO:0048545	response to steroid hormone	35/1008	339/18903	0.000146494	0.00190514	0.00136656	LOX/COL1A1/CALR/ADAM9/IGF1R/PAPPA/ATP1A1/CCND1/TGFB1/PGRMC2/THBS1/DDX17/GLB1/SMARCA4/DDX5/AQP1/IGFBP7/TMF1/YAP1/TGFBR2/POR/CCN2/ZBTB7A/PAM/TAF7/NCOR2/REST/ATP2B1/ERRFI1/DAB2/BMP4/TFPI/CYP1B1/SLIT2/IGFBP2	35
977	4	GO:0072175	epithelial tube formation	19/1008	139/18903	0.000148693	0.00192906	0.00138372	PLXNB2/TGFB1/HECTD1/PTK7/SDC4/FZD6/HIF1A/MIB1/DLC1/WNT5A/TMED2/SETD2/CTNNB1/FZD2/HS2ST1/SOX4/GREM1/LUZP1/BMP4	19
978	4	GO:0032836	glomerular basement membrane development	5/1008	11/18903	0.000150564	0.00194305	0.00139375	LAMB2/EXT1/SULF2/NID1/SULF1	5
979	4	GO:0035581	sequestering of extracellular ligand from receptor	5/1008	11/18903	0.000150564	0.00194305	0.00139375	FBN1/FBN2/LTBP1/CD46/GREM1	5
980	4	GO:0016050	vesicle organization	36/1008	353/18903	0.000151498	0.00194305	0.00139375	SEC31A/SCARB2/ATP6AP2/SEC24D/SERPINE2/ATP6AP1/SEC23A/SEC16A/NECTIN2/USO1/LAPTM4B/SORT1/TMED10/F2R/CLCN3/YIPF5/SDC4/ABCA1/PICALM/TMED9/MIA3/PRKCI/ATP6V0A1/TMED2/SEC24A/AQP1/PDCD6IP/OSBP/WASHC4/TMF1/HOOK3/STX16/AP3D1/ZFYVE16/ZEB2/INSIG1	36
981	4	GO:0045669	positive regulation of osteoblast differentiation	13/1008	75/18903	0.000151665	0.00194305	0.00139375	IL6ST/FBN2/BMPR2/CCN4/SUCO/DDR2/CCN1/YAP1/PPP3CA/ACVR2A/CTNNB1/TENT5A/BMP4	13
982	4	GO:0050818	regulation of coagulation	13/1008	75/18903	0.000151665	0.00194305	0.00139375	SERPINE2/SERPINE1/THBS1/F2R/F3/PDGFRA/ANO6/EPHB2/VKORC1/VTN/APOE/SERPING1/TFPI	13
983	4	GO:0001841	neural tube formation	16/1008	106/18903	0.000151942	0.00194305	0.00139375	PLXNB2/TGFB1/HECTD1/PTK7/SDC4/FZD6/HIF1A/MIB1/DLC1/WNT5A/TMED2/SETD2/FZD2/SOX4/LUZP1/BMP4	16
984	4	GO:0034205	amyloid-beta formation	11/1008	56/18903	0.000153142	0.00195374	0.00140143	TMED10/PRNP/RTN4/BACE1/PICALM/NCSTN/ROCK2/RTN3/ROCK1/APOE/CLU	11
985	4	GO:0032388	positive regulation of intracellular transport	24/1008	199/18903	0.000160009	0.00203651	0.00146079	FLNA/TMEM30A/DYNC1H1/HUWE1/TGFB1/PRNP/NPEPPS/CD81/GAS6/MSN/EHD2/SREBF2/TCAF1/MAVS/TM9SF4/ERGIC3/STOM/GSK3B/EHD1/MYO1C/LEPROT/ANK3/DAB2/CEMIP	24
986	4	GO:0060390	regulation of SMAD protein signal transduction	8/1008	31/18903	0.000167094	0.00211303	0.00151568	SPTBN1/LRP1/BMPR2/TGFB1/TGFBR1/SLC2A10/DAB2/BMP4	8
987	4	GO:0097205	renal filtration	8/1008	31/18903	0.000167094	0.00211303	0.00151568	SULF2/KIRREL1/F2R/GAS6/ITGA3/AQP1/PPP3CA/SULF1	8
988	4	GO:0032350	regulation of hormone metabolic process	9/1008	39/18903	0.000167201	0.00211303	0.00151568	IGF1R/ATP1A1/DKK3/H6PD/HIF1A/STC2/POR/REST/DAB2	9
989	4	GO:1901550	regulation of endothelial cell development	6/1008	17/18903	0.000168626	0.00211948	0.00152031	VCL/TNFRSF1A/ADD1/ROCK2/S1PR3/ROCK1	6
990	4	GO:1903140	regulation of establishment of endothelial barrier	6/1008	17/18903	0.000168626	0.00211948	0.00152031	VCL/TNFRSF1A/ADD1/ROCK2/S1PR3/ROCK1	6
991	4	GO:0060389	pathway-restricted SMAD protein phosphorylation	12/1008	66/18903	0.000168895	0.00211948	0.00152031	LRP1/BMPR2/TGFB1/TWSG1/TGFBR1/GDF6/INHBA/TGFBR2/ACVR2A/GREM1/DAB2/BMP4	12
992	4	GO:0007043	cell-cell junction assembly	20/1008	152/18903	0.000170864	0.00213919	0.00153444	CDH11/HEG1/VCL/CTNNA1/CTNND1/GJA1/JAM3/TLN1/PDCD6IP/APC/ROCK2/PKN2/CTNNB1/CDH2/MYO1C/ROCK1/WDR1/EPHB2/CDH6/CLDN11	20
993	4	GO:0032092	positive regulation of protein binding	14/1008	86/18903	0.000171513	0.00214231	0.00153669	APP/LRP1/DERL1/ADD1/WNT5A/USP9X/HIPK2/GSK3B/MARK3/VTN/NRP1/APOE/BMP4/BDNF	14
994	4	GO:0061138	morphogenesis of a branching epithelium	23/1008	188/18903	0.0001756	0.00218827	0.00156965	COL4A1/MAGED1/EXT1/SEMA3C/MMP14/CLIC4/KDM5B/PLXNA1/DAG1/WNT5A/TMED2/YAP1/TGFBR2/CTSZ/WNT2/CTNNB1/LAMA5/GREM1/SULF1/TGM2/NRP1/BMP4/SLIT2	23
995	4	GO:1901136	carbohydrate derivative catabolic process	22/1008	176/18903	0.000176454	0.00218877	0.00157001	EDEM3/ADAMTS12/STT3B/MAN1B1/GNS/TGFB1/ENTPD4/GPC1/CEMIP2/GLB1/OGA/CD44/MANBA/MGAT1/HGSNAT/HEXA/MAN1A1/CST3/PDE5A/NT5E/CTSL/CEMIP	22
996	4	GO:1902905	positive regulation of supramolecular fiber organization	22/1008	176/18903	0.000176454	0.00218877	0.00157001	APP/MAP1B/COLGALT1/SEMA5A/KIRREL1/AKAP9/TGFBR1/GSN/NCKAP1/CTTN/SDC4/SYNPO/CD47/CLIP1/ROCK2/CCN2/CCDC88A/WDR1/CDC42EP3/NRP1/APOE/CLU	22
997	4	GO:0001974	blood vessel remodeling	10/1008	48/18903	0.000182251	0.00222977	0.00159942	FLNA/BMPR2/EXT1/TGFB1/AXL/SEMA3C/TMBIM1/MDM2/CST3/EPAS1	10
998	4	GO:0007528	neuromuscular junction development	10/1008	48/18903	0.000182251	0.00222977	0.00159942	COL4A1/LAMB2/APP/F2R/AGRN/COL4A5/MYCBP2/PPFIBP1/ANK3/TNC	10
999	4	GO:0008038	neuron recognition	10/1008	48/18903	0.000182251	0.00222977	0.00159942	APP/EXT1/NPTN/SEMA5A/PALLD/BSG/RTN4/EPHB2/NRP1/NTM	10
1000	4	GO:0010171	body morphogenesis	10/1008	48/18903	0.000182251	0.00222977	0.00159942	COL1A1/ATP6AP2/ASPH/MMP2/PHLDB1/DAG1/NIPBL/PDGFRA/ANKRD11/PHLDB2	10
1001	4	GO:0035850	epithelial cell differentiation involved in kidney development	10/1008	48/18903	0.000182251	0.00222977	0.00159942	LAMB2/IQGAP1/EXT1/NOTCH2/YAP1/CTNNB1/PROM1/GREM1/ACTA2/BMP4	10
1002	4	GO:0060147	regulation of post-transcriptional gene silencing	10/1008	48/18903	0.000182251	0.00222977	0.00159942	NEAT1/KCNQ1OT1/EIF4G1/TGFB1/DDX5/STAT3/FOCAD/PPP3CA/NCOR2/BMP4	10
1003	4	GO:0008593	regulation of Notch signaling pathway	15/1008	97/18903	0.000183947	0.00224541	0.00161064	IL6ST/ADAM10/CD46/MMP14/GALNT11/NIBAN2/POFUT1/STAT3/PRKCI/SREBF2/YAP1/AAK1/ZBTB7A/DLK1/POSTN	15
1004	4	GO:0040037	negative regulation of fibroblast growth factor receptor signaling pathway	7/1008	24/18903	0.000186596	0.00226744	0.00162644	SULF2/THBS1/GPC1/CREB3L1/WNT5A/SPRY4/SULF1	7
1005	4	GO:0060571	morphogenesis of an epithelial fold	7/1008	24/18903	0.000186596	0.00226744	0.00162644	HIF1A/WNT5A/WNT2/CTNNB1/SULF1/LUZP1/BMP4	7
1006	4	GO:0043410	positive regulation of MAPK cascade	46/1008	496/18903	0.000190634	0.00231127	0.00165788	FLT1/ADAM9/APP/ITGA1/MAGED1/IGF1R/IQGAP1/TAOK1/TGFB1/AKAP13/NPTN/THBS1/SHC1/PDGFRB/PJA2/F2R/TGFBR1/NOTCH2/FGFR1/CD44/CD81/GAS6/GDF6/DDR2/WNT5A/PDGFRA/HIPK2/AKAP12/TEK/PDE5A/SPAG9/INHBA/ROCK2/CCN2/XIAP/IGFBP4/CTNNB1/CDH2/CRK/ROCK1/ARL6IP5/ANGPT1/ACTA2/NRP1/APOE/BMP4	46
1007	4	GO:0008543	fibroblast growth factor receptor signaling pathway	14/1008	87/18903	0.000194539	0.00234802	0.00168424	IQGAP1/EXT1/SULF2/NPTN/THBS1/GPC1/SETX/CREB3L1/FGFR1/WNT5A/SPRY4/CCN2/CTNNB1/SULF1	14
1008	4	GO:0048145	regulation of fibroblast proliferation	14/1008	87/18903	0.000194539	0.00234802	0.00168424	FN1/NF1/PDGFRB/CDK6/CD248/GAS6/DDR2/WNT5A/PDGFRA/AQP1/WNT2/KMT2A/CTNNB1/CDKN1A	14
1009	4	GO:0031638	zymogen activation	12/1008	67/18903	0.000195903	0.0023539	0.00168846	ASPH/SERPINE2/LGMN/SERPINE1/THBS1/MMP14/DHCR24/PERP/CTSZ/RUNX1/FURIN/CTSL	12
1010	4	GO:0070613	regulation of protein processing	12/1008	67/18903	0.000195903	0.0023539	0.00168846	GLG1/SERPINE2/MYH9/SERPINE1/THBS1/PRNP/MMP14/GSN/CTSZ/RUNX1/XIAP/RPS6KA2	12
1011	4	GO:1903036	positive regulation of response to wounding	13/1008	77/18903	0.000199468	0.00239139	0.00171535	FLNA/ITGB1/IGF1R/SERPINE1/GRN/THBS1/CCN4/F2R/F3/DDR2/ANO6/PTK2/VTN	13
1012	4	GO:0003012	muscle system process	43/1008	455/18903	0.000203131	0.00242988	0.00174296	IL6ST/FLNA/ATP2A2/ASPH/DSP/ATP1A1/DSG2/ATP2B4/ANXA6/SULF2/AKAP13/INPP5F/AKAP9/F2R/TNFRSF1A/UTRN/GSN/CACNA2D1/MYOF/CTTN/GAA/PIK3C2A/DAG1/CALD1/GJA1/APBB2/PDLIM5/LMCD1/PDE5A/ROCK2/PPP3CA/CCN2/ITGA2/SYNM/ROCK1/IGFBP5/ATP1B1/ATP2B1/ERRFI1/CHRM2/LMNA/SULF1/ACTA2	43
1013	4	GO:0010762	regulation of fibroblast migration	9/1008	40/18903	0.000205636	0.00245039	0.00175767	ITGB1/TGFB1/THBS1/SDC4/DDR2/AQP1/AKAP12/PTK2/ACTA2	9
1014	4	GO:0007040	lysosome organization	15/1008	98/18903	0.00020667	0.00245039	0.00175767	SCARB2/ATP6AP2/ATP6AP1/GNPTAB/GRN/LAPTM4B/MBTPS1/ABCA1/TMEM165/GAA/ATP6V0A1/TPP1/HEXA/HOOK3/TMEM106B	15
1015	4	GO:0048661	positive regulation of smooth muscle cell proliferation	15/1008	98/18903	0.00020667	0.00245039	0.00175767	IGF1R/TGFB1/THBS1/CCN4/NF1/PDGFRB/MMP2/DDR2/GJA1/TGFBR2/ITGA2/IGFBP5/CDH13/BMP4/ADAMTS1	15
1016	4	GO:0080171	lytic vacuole organization	15/1008	98/18903	0.00020667	0.00245039	0.00175767	SCARB2/ATP6AP2/ATP6AP1/GNPTAB/GRN/LAPTM4B/MBTPS1/ABCA1/TMEM165/GAA/ATP6V0A1/TPP1/HEXA/HOOK3/TMEM106B	15
1017	4	GO:0007009	plasma membrane organization	21/1008	166/18903	0.000207568	0.00245561	0.00176141	COL5A1/SPTBN1/ATP2A2/PLEC/MYH9/AHNAK/VMP1/ANXA6/GSN/MYOF/TMEM41B/EHD2/SMPD1/SYPL2/PACSIN2/DEGS1/ANO6/UGCG/CLPTM1L/ANK3/CLU	21
1018	4	GO:0018210	peptidyl-threonine modification	17/1008	120/18903	0.000210945	0.00248462	0.00178222	GALNT2/APP/EIF4G1/TGFB1/TGFBR1/WNK1/CDC42BPA/GALNT1/CDC42BPB/GALNT11/WNT5A/HIPK2/GSK3B/ROCK2/TGFBR2/ROCK1/CEMIP	17
1019	4	GO:0051897	positive regulation of protein kinase B signaling	17/1008	120/18903	0.000210945	0.00248462	0.00178222	ITGB1/IGF1R/TGFB1/AXL/THBS1/SEMA5A/TGFBR1/F3/RTN4/FGFR1/GAS6/MTDH/TEK/PTK2/IGFBP5/ANGPT1/H19	17
1020	4	GO:0007435	salivary gland morphogenesis	8/1008	32/18903	0.000212463	0.00249157	0.00178721	TGFB1/SEMA3C/TWSG1/PLXNA1/DAG1/LAMA5/TGM2/NRP1	8
1021	4	GO:0061036	positive regulation of cartilage development	8/1008	32/18903	0.000212463	0.00249157	0.00178721	LOXL2/BMPR2/BMP1/GDF6/WNT5A/CCN1/POR/BMP4	8
1022	4	GO:0055076	transition metal ion homeostasis	19/1008	143/18903	0.000216559	0.00253407	0.00181769	APP/SLC39A7/SLC39A6/ATP6AP1/SLC31A1/SLC39A14/SLC30A7/PRNP/PICALM/HIF1A/ATP7B/SLC22A17/TFRC/ACO1/SLC30A5/EPAS1/AP3D1/XIAP/SLC25A37	19
1023	4	GO:0010862	positive regulation of pathway-restricted SMAD protein phosphorylation	10/1008	49/18903	0.000218167	0.00254734	0.00182721	BMPR2/TGFB1/TWSG1/TGFBR1/GDF6/INHBA/TGFBR2/ACVR2A/DAB2/BMP4	10
1024	4	GO:1901879	regulation of protein depolymerization	14/1008	88/18903	0.00022018	0.00256526	0.00184007	SPTBN1/ASPH/MAP1B/MAP1A/SPTAN1/TAOK1/SEMA5A/GSN/ADD1/APC/CAMSAP2/SPTBN2/NES/WDR1	14
1025	4	GO:0035148	tube formation	20/1008	155/18903	0.000223034	0.00259289	0.00185989	PLXNB2/TGFB1/HECTD1/PTK7/SDC4/FZD6/HIF1A/MIB1/DLC1/WNT5A/TMED2/SETD2/CTNNB1/FZD2/HS2ST1/SOX4/GREM1/TGM2/LUZP1/BMP4	20
1026	4	GO:0042446	hormone biosynthetic process	12/1008	68/18903	0.000226507	0.00262758	0.00188477	IGF1R/ATP1A1/HSD17B12/DKK3/H6PD/HIF1A/DHCR7/STC2/HSD17B2/POR/REST/DAB2	12
1027	4	GO:0031032	actomyosin structure organization	24/1008	204/18903	0.000233821	0.00270658	0.00194144	ITGB1/ITGB5/PLEC/MYH9/FLNC/AKAP13/MYH10/PDGFRB/TGFBR1/SDC4/FRMD6/CDC42BPA/CDC42BPB/DLC1/PDGFRA/CD47/PDCD6IP/PHLDB2/ROCK2/CCN2/CCDC88A/ROCK1/WDR1/NRP1	24
1028	4	GO:1904035	regulation of epithelial cell apoptotic process	16/1008	110/18903	0.000235683	0.00272226	0.00195269	IGF1R/SERPINE1/THBS1/SEMA5A/GSN/WFS1/CD248/GAS6/PRKCI/ANGPTL4/TMF1/TEK/YAP1/ANO6/ANGPT1/H19	16
1029	4	GO:0051222	positive regulation of protein transport	31/1008	294/18903	0.000236691	0.00272804	0.00195683	FLNA/TMEM30A/ADAM9/ACSL3/HUWE1/TGFB1/MYH10/TMED10/PRNP/NPEPPS/ATP2C1/TM7SF3/HIF1A/CD81/GAS6/SREBF2/TCAF1/MAVS/ACSL4/SEC24A/WLS/OSBP/TM9SF4/ERGIC3/STOM/GSK3B/MYO1C/LEPROT/SOX4/ANK3/CEMIP	31
1030	4	GO:0021537	telencephalon development	28/1008	255/18903	0.000239306	0.00275227	0.00197421	COL3A1/LAMB1/IGF1R/EXT1/SLC38A2/ATP2B4/NF1/PLXNA3/RTN4/CDK6/SLC2A1/HIF1A/WNT5A/AQP1/IGF2BP1/NUMB/UBA6/NIN/GSK3B/INHBA/MBOAT7/CTNNB1/CDH2/CRK/EPHB2/BMP4/SLC7A11/SLIT2	28
1031	4	GO:0036507	protein demannosylation	6/1008	18/18903	0.000241568	0.0027547	0.00197595	EDEM3/UGGT1/MAN1B1/UGGT2/MAN1A1/MAN1A2	6
1032	4	GO:0036508	protein alpha-1,2-demannosylation	6/1008	18/18903	0.000241568	0.0027547	0.00197595	EDEM3/UGGT1/MAN1B1/UGGT2/MAN1A1/MAN1A2	6
1033	4	GO:1902683	regulation of receptor localization to synapse	6/1008	18/18903	0.000241568	0.0027547	0.00197595	ADAM10/NPTN/GPC6/GPC4/DAG1/DBN1	6
1034	4	GO:1905146	lysosomal protein catabolic process	6/1008	18/18903	0.000241568	0.0027547	0.00197595	LRP1/LDLR/LAMP2/LAPTM4B/TPP1/TMEM106B	6
1035	4	GO:0032908	regulation of transforming growth factor beta1 production	5/1008	12/18903	0.000246783	0.00279053	0.00200165	ATP6AP2/THBS1/LAPTM4B/FURIN/LUM	5
1036	4	GO:0038063	collagen-activated tyrosine kinase receptor signaling pathway	5/1008	12/18903	0.000246783	0.00279053	0.00200165	COL1A1/COL4A1/COL4A2/COL4A5/DDR2	5
1037	4	GO:0043589	skin morphogenesis	5/1008	12/18903	0.000246783	0.00279053	0.00200165	COL1A1/COL1A2/ITGA2/ERRFI1/ITGA6	5
1038	4	GO:0003148	outflow tract septum morphogenesis	7/1008	25/18903	0.000247308	0.00279053	0.00200165	BMPR2/SEMA3C/NRP2/PARVA/TGFBR2/NRP1/BMP4	7
1039	4	GO:0032469	endoplasmic reticulum calcium ion homeostasis	7/1008	25/18903	0.000247308	0.00279053	0.00200165	APP/ATP2A2/TMBIM6/WFS1/HERPUD1/CCDC47/TGM2	7
1040	4	GO:0001101	response to acid chemical	18/1008	133/18903	0.000249334	0.00280162	0.00200961	COL3A1/COL1A1/COL4A1/COL5A2/COL1A2/IGF1R/PLEC/COL6A1/ATP2B4/TMBIM6/SLC7A5/MMP2/CAPN2/LRP11/PDGFRA/COL16A1/SESN3/CCN2	18
1041	4	GO:0002244	hematopoietic progenitor cell differentiation	18/1008	133/18903	0.000249334	0.00280162	0.00200961	FLT1/EXT1/FSTL3/TGFB1/CDK6/N4BP2L2/EEF2/CHD2/JAM3/PDGFRA/PRRC2C/ZBTB1/HOXB3/INHBA/HSPA9/REST/SOX4/BMP4	18
1042	4	GO:0030278	regulation of ossification	17/1008	122/18903	0.00025806	0.00289361	0.0020756	FBN2/BMPR2/TGFB1/SGMS2/CHSY1/HIF1A/DDR2/WNT5A/NIPBL/ECM1/CCN1/ANO6/ACVR2A/ATP2B1/TENT5A/GREM1/BMP4	17
1043	4	GO:0048844	artery morphogenesis	13/1008	79/18903	0.000259642	0.00290141	0.00208119	COL3A1/FKBP10/LRP1/BMPR2/LDLR/NF1/PDGFRB/TGFBR1/ADAMTS9/SOX4/NRP1/APOE/BMP4	13
1044	4	GO:0038084	vascular endothelial growth factor signaling pathway	10/1008	50/18903	0.000259836	0.00290141	0.00208119	FLT1/ADGRA2/PDGFRB/NRP2/PDGFRA/NUS1/MYO1C/CD63/NRP1/DCN	10
1045	4	GO:0043523	regulation of neuron apoptotic process	25/1008	218/18903	0.000260657	0.00290454	0.00208344	IL6ST/ITGA1/CCND1/HYOU1/LGMN/AXL/GRN/PRNP/NF1/F2R/WFS1/BACE1/ATM/HIF1A/PRKCI/HIPK2/MCL1/NES/CTNNB1/ROCK1/UNC5B/ANGPT1/NRP1/APOE/BDNF	25
1046	4	GO:0042177	negative regulation of protein catabolic process	16/1008	111/18903	0.000262004	0.00290941	0.00208693	FLNA/SERPINE2/MAP1A/TIMP1/LAPTM4B/CTSA/HMGCR/TIMP2/TIMP3/USP9X/CYP51A1/MYCBP2/CST3/FURIN/ROCK1/SMARCC1	16
1047	4	GO:0055074	calcium ion homeostasis	32/1008	309/18903	0.000262177	0.00290941	0.00208693	FLNA/HSP90B1/CALR/APP/ATP2A2/ATP2B4/ANXA6/NPTN/TMBIM6/TPCN1/ERO1A/THY1/F2R/ITPR2/ATP2C1/WFS1/TMEM165/HERPUD1/ATP7B/WNT5A/IBTK/CCDC47/ATP13A3/SYPL2/STC2/NT5E/ATP1B1/ATP2B1/TGM2/APOE/CEMIP/TRPA1	32
1048	4	GO:1902992	negative regulation of amyloid precursor protein catabolic process	8/1008	33/18903	0.000267457	0.00296188	0.00212456	TMED10/PRNP/RTN4/PICALM/RTN3/ROCK1/APOE/CLU	8
1049	4	GO:0006612	protein targeting to membrane	18/1008	134/18903	0.000273964	0.00302769	0.00217177	HSPA5/SEC61A1/SSR1/SIL1/SEC63/TRAM1/PRNP/SRPRA/TRAM2/SRPRB/ZDHHC7/PRKCI/TCAF1/STOM/MYO1C/SEC62/ANK3/CEMIP	18
1050	4	GO:0030282	bone mineralization	17/1008	123/18903	0.000284867	0.00314173	0.00225357	LOX/COL1A2/FBN2/BMPR2/TGFB1/SGMS2/HIF1A/DDR2/ECM1/MINPP1/CCN1/ANO6/ACVR2A/ATP2B1/TENT5A/GREM1/BMP4	17
1051	4	GO:0034332	adherens junction organization	10/1008	51/18903	0.000307961	0.00338947	0.00243127	CDH11/ADAM10/PLEC/DSP/VCL/ADD1/JAM3/NUMB/CTNNB1/CDH6	10
1052	4	GO:0017015	regulation of transforming growth factor beta receptor signaling pathway	19/1008	147/18903	0.000310126	0.00340132	0.00243977	LOX/FBN1/HSPA5/GLG1/FBN2/LTBP1/TGFB1/THBS1/HTRA1/DKK3/SKIL/SLC2A10/CDKN2B/HIPK2/ITGA3/SMURF2/ZBTB7A/ZEB2/DAB2	19
1053	4	GO:0018108	peptidyl-tyrosine phosphorylation	37/1008	380/18903	0.000310304	0.00340132	0.00243977	FLT1/IL6ST/APP/IGF1R/ITGA5/TGFB1/AXL/SHC1/PRNP/INPP5F/THY1/PDGFRB/TNFRSF1A/MVP/FGFR1/CD44/CD81/GAS6/DDR2/IBTK/PDGFRA/PEAK1/HIPK2/OSBP/TEK/SCYL1/PTK2/EPHB2/AFAP1L2/ERRFI1/PKM/GREM1/ANGPT1/VTN/NRP1/GFRA1/PLPP3	37
1054	4	GO:0106027	neuron projection organization	14/1008	91/18903	0.000315276	0.00344877	0.00247381	APP/IGF1R/MAP1A/LGMN/PRNP/ACTR2/CTTN/SIPA1L1/ITGA3/DBN1/PDLIM5/GSK3B/EPHB2/APOE	14
1055	4	GO:0006929	substrate-dependent cell migration	7/1008	26/18903	0.000322956	0.00349648	0.00250804	FN1/CTTN/STON1/ITGA11/ITGA2/NRP1/SLIT2	7
1056	4	GO:0051894	positive regulation of focal adhesion assembly	7/1008	26/18903	0.000322956	0.00349648	0.00250804	THY1/SDC4/MAP4K4/COL16A1/TEK/ROCK1/NRP1	7
1057	4	GO:0060343	trabecula formation	7/1008	26/18903	0.000322956	0.00349648	0.00250804	COL1A1/FBN2/MMP2/ADGRG6/TEK/GREM1/ADAMTS1	7
1058	4	GO:1905048	regulation of metallopeptidase activity	7/1008	26/18903	0.000322956	0.00349648	0.00250804	LRP1/TIMP1/ANTXR1/TIMP2/PICALM/TIMP3/STAT3	7
1059	4	GO:0014897	striated muscle hypertrophy	15/1008	102/18903	0.000323543	0.00349648	0.00250804	IL6ST/ATP2A2/ATP2B4/AKAP13/INPP5F/TNFRSF1A/PDLIM5/LMCD1/PDE5A/ROCK2/PPP3CA/ROCK1/IGFBP5/ERRFI1/LMNA	15
1060	4	GO:0019218	regulation of steroid metabolic process	15/1008	102/18903	0.000323543	0.00349648	0.00250804	IGF1R/LDLR/ATP1A1/STARD4/MBTPS1/DKK3/H6PD/DHCR7/ERLIN2/IGFBP7/POR/REST/INSIG1/DAB2/APOE	15
1061	4	GO:0007498	mesoderm development	18/1008	136/18903	0.000329641	0.00355523	0.00255017	ITGB1/BMPR2/EXT1/POFUT2/MEST/TWSG1/EXT2/GJA1/WNT5A/ITGA3/WLS/YAP1/INHBA/HMGA2/ACVR2A/SETD2/ITGA2/BMP4	18
1062	4	GO:0007431	salivary gland development	8/1008	34/18903	0.000333558	0.00358309	0.00257016	TGFB1/SEMA3C/TWSG1/PLXNA1/DAG1/LAMA5/TGM2/NRP1	8
1063	4	GO:0055094	response to lipoprotein particle	8/1008	34/18903	0.000333558	0.00358309	0.00257016	ITGB1/LDLR/ABCA1/MIA3/CD81/SREBF2/APOE/CDH13	8
1064	4	GO:0030865	cortical cytoskeleton organization	11/1008	61/18903	0.000337066	0.00360634	0.00258684	CALR/PLEC/NCKAP1/AKAP11/EHD2/TLN1/PDCD6IP/RHOQ/ROCK2/ROCK1/WDR1	11
1065	4	GO:0090497	mesenchymal cell migration	11/1008	61/18903	0.000337066	0.00360634	0.00258684	FN1/ANXA6/SEMA5A/SEMA3C/NRP2/HIF1A/EFNB1/CDH2/LAMA5/NRP1/BMP4	11
1066	4	GO:0018212	peptidyl-tyrosine modification	37/1008	382/18903	0.000343539	0.00366829	0.00263127	FLT1/IL6ST/APP/IGF1R/ITGA5/TGFB1/AXL/SHC1/PRNP/INPP5F/THY1/PDGFRB/TNFRSF1A/MVP/FGFR1/CD44/CD81/GAS6/DDR2/IBTK/PDGFRA/PEAK1/HIPK2/OSBP/TEK/SCYL1/PTK2/EPHB2/AFAP1L2/ERRFI1/PKM/GREM1/ANGPT1/VTN/NRP1/GFRA1/PLPP3	37
1067	4	GO:0009791	post-embryonic development	14/1008	92/18903	0.000353943	0.00377188	0.00270558	FBN1/IGF2R/HEG1/SEMA3C/ATRX/TGFBR1/KDM5B/ATM/ASH1L/CCDC47/ACO1/KMT2A/SELENOP/BMP4	14
1068	4	GO:0002040	sprouting angiogenesis	22/1008	185/18903	0.000359825	0.00382421	0.00274312	LOXL2/ITGB1/SRPX2/ITGA5/ADGRA2/THBS1/SEMA5A/CEMIP2/CREB3L1/RNF213/MIA3/PIK3C2A/ADAMTS9/PARVA/TEK/PKM/GREM1/ANGPT1/NRP1/CDH13/BMP4/SLIT2	22
1069	4	GO:0048144	fibroblast proliferation	15/1008	103/18903	0.000360377	0.00382421	0.00274312	FN1/COL3A1/NF1/PDGFRB/CDK6/CD248/GAS6/DDR2/WNT5A/PDGFRA/AQP1/WNT2/KMT2A/CTNNB1/CDKN1A	15
1070	4	GO:1904019	epithelial cell apoptotic process	18/1008	137/18903	0.00036099	0.00382421	0.00274312	IGF1R/BMPR2/SERPINE1/THBS1/SEMA5A/GSN/WFS1/CD248/GAS6/PRKCI/ANGPTL4/TMF1/TEK/YAP1/ANO6/TGFBR2/ANGPT1/H19	18
1071	4	GO:0061462	protein localization to lysosome	10/1008	52/18903	0.000363306	0.00384117	0.00275528	SCARB2/GNPTAB/LAMP2/SORT1/RTN4/CD81/ROCK2/AP3D1/ZFYVE16/CLU	10
1072	4	GO:0090114	COPII-coated vesicle budding	9/1008	43/18903	0.000367301	0.00387578	0.00278011	SEC31A/SEC24D/SEC23A/SEC16A/TMED10/MIA3/TMED2/SEC24A/INSIG1	9
1073	4	GO:0016525	negative regulation of angiogenesis	19/1008	149/18903	0.0003689	0.00388502	0.00278674	SPARC/COL4A2/HSPG2/ATP2B4/SERPINE1/THBS1/NF1/CREB3L1/GTF2I/NIBAN2/ADAMTS9/TEK/ROCK2/CTNNB1/ROCK1/SULF1/THBS2/DCN/ADAMTS1	19
1074	4	GO:0007015	actin filament organization	42/1008	454/18903	0.000375327	0.00394497	0.00282974	FLNA/HSP90B1/SPTBN1/ITGB5/PLEC/SPTAN1/FAT1/ACTN1/SEMA5A/KIRREL1/TGFBR1/TTC17/GSN/ACTR2/NCKAP1/CTTN/SDC4/CTNNA1/SYNPO/CALD1/ADD1/DLC1/PRKCI/MYADM/CD47/DBN1/MICAL2/WASHC4/SPTBN2/PHLDB2/GAS7/ROCK2/CCN2/CCDC88A/MYO1C/ROCK1/WDR1/PLS3/ACTR3/CDC42EP3/NRP1/SLIT2	42
1075	4	GO:0043588	skin development	31/1008	302/18903	0.00037857	0.00396444	0.0028437	COL5A1/COL3A1/COL1A1/COL5A2/ADAM9/COL1A2/PLEC/FLNB/DSP/EXT1/PALLD/NF1/CLIC4/DHCR24/FZD6/SLC2A10/ASH1L/WNT5A/ITGA3/YAP1/UGCG/INHBA/ROCK2/PPP3CA/CTNNB1/ITGA2/ROCK1/IGFBP5/ERRFI1/LAMA5/ITGA6	31
1076	4	GO:0060395	SMAD protein signal transduction	13/1008	82/18903	0.000378655	0.00396444	0.0028437	SPTBN1/LRP1/BMPR2/TGFB1/TGFBR1/LNPEP/GDF6/SLC2A10/HIPK2/HEXA/INHBA/DAB2/BMP4	13
1077	4	GO:1903054	negative regulation of extracellular matrix organization	5/1008	13/18903	0.000383449	0.00400681	0.0028741	TGFB1/ANTXR1/TNFRSF1A/DPP4/CST3	5
1078	4	GO:0001938	positive regulation of endothelial cell proliferation	16/1008	115/18903	0.000394351	0.00411273	0.00295007	BMPR2/SEMA5A/NF1/TGFBR1/NRP2/F3/FGFR1/HIF1A/WNT5A/STAT3/ECM1/TEK/WNT2/NRP1/CDH13/BMP4	16
1079	4	GO:0000041	transition metal ion transport	15/1008	104/18903	0.000400753	0.00416144	0.00298501	CLTC/SLC39A7/SLC39A6/SLC31A1/SLC39A14/PGRMC2/SLC30A7/ATP2C1/TMEM165/ATP7B/SLC39A9/SLC22A17/TFRC/SLC30A5/SLC25A37	15
1080	4	GO:0014896	muscle hypertrophy	15/1008	104/18903	0.000400753	0.00416144	0.00298501	IL6ST/ATP2A2/ATP2B4/AKAP13/INPP5F/TNFRSF1A/PDLIM5/LMCD1/PDE5A/ROCK2/PPP3CA/ROCK1/IGFBP5/ERRFI1/LMNA	15
1081	4	GO:1903844	regulation of cellular response to transforming growth factor beta stimulus	19/1008	150/18903	0.000401757	0.00416144	0.00298501	LOX/FBN1/HSPA5/GLG1/FBN2/LTBP1/TGFB1/THBS1/HTRA1/DKK3/SKIL/SLC2A10/CDKN2B/HIPK2/ITGA3/SMURF2/ZBTB7A/ZEB2/DAB2	19
1082	4	GO:0007034	vacuolar transport	20/1008	162/18903	0.00040212	0.00416144	0.00298501	PSAP/LAMP1/LRP1/VCP/SCARB2/IGF2R/GNPTAB/GRN/LAMP2/SORT1/VPS13C/VPS53/HGSNAT/HOOK3/TMEM106B/AP3D1/ZFYVE16/LEPROT/NDFIP2/CLU	20
1083	4	GO:0001935	endothelial cell proliferation	23/1008	199/18903	0.000403842	0.00417122	0.00299203	SPARC/FLT1/LOXL2/BMPR2/THBS1/SEMA5A/NF1/TGFBR1/NRP2/F3/MMP14/FGFR1/HIF1A/WNT5A/STAT3/ECM1/TEK/WNT2/SULF1/NRP1/APOE/CDH13/BMP4	23
1084	4	GO:2000737	negative regulation of stem cell differentiation	7/1008	27/18903	0.000416083	0.00428941	0.0030768	N4BP2L2/STAT3/CDK13/GSK3B/YAP1/HSPA9/REST	7
1085	4	GO:0006900	vesicle budding from membrane	13/1008	83/18903	0.000427442	0.00439807	0.00315474	SEC31A/SEC24D/SEC23A/SEC16A/TMED10/PICALM/TMED9/MIA3/PRKCI/TMED2/SEC24A/AP3D1/INSIG1	13
1086	4	GO:2000181	negative regulation of blood vessel morphogenesis	19/1008	151/18903	0.000437126	0.0044891	0.00322005	SPARC/COL4A2/HSPG2/ATP2B4/SERPINE1/THBS1/NF1/CREB3L1/GTF2I/NIBAN2/ADAMTS9/TEK/ROCK2/CTNNB1/ROCK1/SULF1/THBS2/DCN/ADAMTS1	19
1087	4	GO:0048706	embryonic skeletal system development	17/1008	128/18903	0.00045825	0.00469707	0.00336922	COL1A1/EXT1/COL11A1/SULF2/TGFBR1/MMP14/SLC2A10/WNT5A/NIPBL/PDGFRA/HOXB3/TGFBR2/ACVR2A/SETD2/CTNNB1/SULF1/BMP4	17
1088	4	GO:0021915	neural tube development	20/1008	164/18903	0.00047215	0.00483032	0.0034648	PLXNB2/ATP6AP2/PLOD3/TGFB1/SEMA3C/NF1/HECTD1/PTK7/SDC4/FZD6/HIF1A/MIB1/DLC1/WNT5A/TMED2/SETD2/FZD2/SOX4/LUZP1/BMP4	20
1089	4	GO:0071375	cellular response to peptide hormone stimulus	31/1008	306/18903	0.000474468	0.00484269	0.00347368	FBN1/IGF1R/MAP1B/SLC39A14/USO1/SHC1/PIK3C2A/DDR2/ZDHHC7/STAT3/PRKCI/AHCYL1/APC/RHOQ/GSK3B/INHBA/ROCK2/POR/SESN3/CRK/MYO1C/PTK2/LEPROT/ROCK1/SMARCC1/LPIN1/ATP2B1/ERRFI1/PKM/INSIG1/CYP1B1	31
1090	4	GO:1901343	negative regulation of vasculature development	19/1008	152/18903	0.000475163	0.00484269	0.00347368	SPARC/COL4A2/HSPG2/ATP2B4/SERPINE1/THBS1/NF1/CREB3L1/GTF2I/NIBAN2/ADAMTS9/TEK/ROCK2/CTNNB1/ROCK1/SULF1/THBS2/DCN/ADAMTS1	19
1091	4	GO:0010001	glial cell differentiation	25/1008	227/18903	0.000481945	0.00490251	0.00351658	IL6ST/LAMB2/APP/PLEC/LRP1/LDLR/SERPINE2/TGFB1/GRN/NF1/GPC1/B4GALT6/ADGRG6/DICER1/CDK6/DAG1/NCSTN/STAT3/CTNNB1/CDH2/WDR1/SOX4/VTN/CLU/PLPP3	25
1092	4	GO:0034109	homotypic cell-cell adhesion	14/1008	95/18903	0.000495172	0.00502754	0.00360626	FN1/IL6ST/FLNA/DSP/VCL/SERPINE2/MYH9/DSG2/PDGFRA/TLN1/PDPN/ANK3/PLPP3/SLC7A11	14
1093	4	GO:0007041	lysosomal transport	17/1008	129/18903	0.000502146	0.00507915	0.00364328	PSAP/LAMP1/LRP1/VCP/SCARB2/IGF2R/GNPTAB/GRN/LAMP2/SORT1/VPS53/HGSNAT/HOOK3/TMEM106B/AP3D1/ZFYVE16/CLU	17
1094	4	GO:0014902	myotube differentiation	17/1008	129/18903	0.000502146	0.00507915	0.00364328	ITGB1/PLD3/PLEC/MYH9/SORT1/MMP14/MYOF/CAPN2/CD81/NIBAN2/EHD2/PIEZO1/PTGFRN/EHD1/PPP3CA/ADAM12/BDNF	17
1095	4	GO:0035924	cellular response to vascular endothelial growth factor stimulus	12/1008	74/18903	0.000508919	0.00513798	0.00368549	FLT1/ADGRA2/ADAMTS12/ATP2B4/PDGFRB/NRP2/PDGFRA/NUS1/MYO1C/CD63/NRP1/DCN	12
1096	4	GO:0048002	antigen processing and presentation of peptide antigen	11/1008	64/18903	0.000518139	0.00522125	0.00374521	PDIA3/CALR/TAPBP/LGMN/CTSD/LNPEP/HLA-C/HLA-E/CTSL/HLA-A/HLA-B	11
1097	4	GO:0030501	positive regulation of bone mineralization	9/1008	45/18903	0.000524514	0.0052559	0.00377007	FBN2/BMPR2/TGFB1/CCN1/ANO6/ACVR2A/ATP2B1/TENT5A/BMP4	9
1098	4	GO:0030574	collagen catabolic process	9/1008	45/18903	0.000524514	0.0052559	0.00377007	ITGB1/MRC2/CTSB/MMP2/MMP14/RETREG3/CST3/FURIN/CTSL	9
1099	4	GO:0060964	regulation of miRNA-mediated gene silencing	9/1008	45/18903	0.000524514	0.0052559	0.00377007	NEAT1/KCNQ1OT1/EIF4G1/TGFB1/DDX5/STAT3/PPP3CA/NCOR2/BMP4	9
1100	4	GO:0010717	regulation of epithelial to mesenchymal transition	15/1008	107/18903	0.000545949	0.0054605	0.00391683	COL1A1/LOXL2/TGFB1/POFUT2/TGFBR1/PHLDB1/DAG1/PDPN/PHLDB2/TGFBR2/CTNNB1/PTK2/GREM1/DAB2/BMP4	15
1101	4	GO:0032984	protein-containing complex disassembly	26/1008	242/18903	0.000548866	0.00547948	0.00393045	SPTBN1/ATP2A2/IGF1R/VCP/ASPH/MAP1B/MAP1A/SPTAN1/TAOK1/VMP1/LAMP2/SEMA5A/SETX/GSN/SMARCA4/KLC1/ADD1/SNX14/MICAL2/APC/CAMSAP2/SPTBN2/GSK3B/NES/WDR1/SMARCC1	26
1102	4	GO:0001738	morphogenesis of a polarized epithelium	14/1008	96/18903	0.000551812	0.00549569	0.00394207	FAT1/GPC6/GPC4/PTK7/FZD6/MSN/WNT5A/ZDHHC7/SMURF2/PRICKLE2/FZD2/WDR1/LAMA5/DAB2	14
1103	4	GO:0099173	postsynapse organization	20/1008	166/18903	0.000552536	0.00549569	0.00394207	ADAM10/IGF1R/LGMN/ACTN1/PRNP/NRP2/ACTR2/CTTN/FARP1/SIPA1L1/WNT5A/ITGA3/DBN1/PDLIM5/SPTBN2/CDH2/EPHB2/NRP1/APOE/SLC7A11	20
1104	4	GO:0018158	protein oxidation	5/1008	14/18903	0.000570373	0.00564176	0.00404685	LOX/LOXL2/TMX3/LOXL1/LOXL4	5
1105	4	GO:1902287	semaphorin-plexin signaling pathway involved in axon guidance	5/1008	14/18903	0.000570373	0.00564176	0.00404685	ECE1/PLXNB2/PLXNA3/PLXNA1/NRP1	5
1106	4	GO:1905049	negative regulation of metallopeptidase activity	5/1008	14/18903	0.000570373	0.00564176	0.00404685	LRP1/TIMP1/TIMP2/PICALM/TIMP3	5
1107	4	GO:1904951	positive regulation of establishment of protein localization	31/1008	310/18903	0.000591224	0.00583725	0.00418708	FLNA/TMEM30A/ADAM9/ACSL3/HUWE1/TGFB1/MYH10/TMED10/PRNP/NPEPPS/ATP2C1/TM7SF3/HIF1A/CD81/GAS6/SREBF2/TCAF1/MAVS/ACSL4/SEC24A/WLS/OSBP/TM9SF4/ERGIC3/STOM/GSK3B/MYO1C/LEPROT/SOX4/ANK3/CEMIP	31
1108	4	GO:0032507	maintenance of protein location in cell	11/1008	65/18903	0.000594122	0.0058551	0.00419987	HSPA5/OS9/GSN/SYNE1/VPS13C/DBN1/KDELR3/HK1/CCDC88A/ANK3/INSIG1	11
1109	4	GO:0043161	proteasome-mediated ubiquitin-dependent protein catabolic process	41/1008	450/18903	0.000595443	0.00585737	0.00420151	HSPA5/CANX/HSP90B1/CALR/VCP/EDEM3/SEL1L/OS9/DNAJC10/MAP1A/HUWE1/STT3B/MAN1B1/HECTD1/UBE4A/DERL1/WFS1/ASCC3/TRIP12/HERPUD1/DNAJB14/MDM2/ECPAS/USP9X/CCDC47/ERLIN2/SMURF2/ERLEC1/APC/CSNK1A1/MAN1A1/WDR26/DDB1/GSK3B/UBE2H/APPBP2/CTNNB1/PSMD2/SMARCC1/DAB2/CLU	41
1110	4	GO:0019882	antigen processing and presentation	15/1008	108/18903	0.000603386	0.00592466	0.00424977	PDIA3/CALR/TAPBP/EXT1/LGMN/THBS1/CTSD/LNPEP/HLA-C/HLA-E/AP3D1/CTSL/HLA-A/FGL2/HLA-B	15
1111	4	GO:0014706	striated muscle tissue development	27/1008	257/18903	0.000614904	0.0059987	0.00430288	LOX/ITGB1/CALR/PLEC/DSP/HEG1/COL11A1/DSG2/TGFB1/AKAP13/SEMA3C/PDGFRB/TGFBR1/NOTCH2/SGCB/GJA1/WNT5A/PDGFRA/PDLIM5/ADAMTS9/YAP1/TGFBR2/RUNX1/WNT2/LMNA/GREM1/BMP4	27
1112	4	GO:0045056	transcytosis	6/1008	21/18903	0.000615297	0.0059987	0.00430288	IGF1R/LRP1/CLTC/USO1/PICALM/LRPAP1	6
1113	4	GO:0060445	branching involved in salivary gland morphogenesis	6/1008	21/18903	0.000615297	0.0059987	0.00430288	SEMA3C/PLXNA1/DAG1/LAMA5/TGM2/NRP1	6
1114	4	GO:0071402	cellular response to lipoprotein particle stimulus	8/1008	37/18903	0.000615394	0.0059987	0.00430288	ITGB1/LDLR/ABCA1/MIA3/CD81/SREBF2/APOE/CDH13	8
1115	4	GO:0035272	exocrine system development	9/1008	46/18903	0.000621661	0.00604587	0.00433672	TGFB1/SEMA3C/TWSG1/PLXNA1/DAG1/WLS/LAMA5/TGM2/NRP1	9
1116	4	GO:1901215	negative regulation of neuron death	24/1008	218/18903	0.000622485	0.00604587	0.00433672	IL6ST/EIF4G1/CCND1/HYOU1/LGMN/AXL/GRN/TMEM259/F2R/WFS1/HIF1A/PRKCI/HIPK2/GSK3B/NES/CTNNB1/REST/ROCK1/UNC5B/ANGPT1/NRP1/APOE/BDNF/SLC7A11	24
1117	4	GO:0097193	intrinsic apoptotic signaling pathway	30/1008	298/18903	0.000644419	0.00624761	0.00448143	P4HB/PTTG1IP/DNAJC10/SERINC3/HYOU1/TMBIM6/ERO1A/CREB3L1/TNFRSF1A/SHISA5/SKIL/NACC2/WFS1/ATM/HIF1A/CD44/DDX5/HERPUD1/MDM2/TNFRSF10B/HIPK2/DDX3X/USP47/MCL1/PERP/IVNS1ABP/ARL6IP5/CDKN1A/CLU/CYP1B1	30
1118	4	GO:0003209	cardiac atrium morphogenesis	7/1008	29/18903	0.000666125	0.00641175	0.00459916	BMPR2/HEG1/NOTCH2/WNT5A/CCN1/WNT2/SOX4	7
1119	4	GO:0010955	negative regulation of protein processing	7/1008	29/18903	0.000666125	0.00641175	0.00459916	GLG1/SERPINE2/SERPINE1/THBS1/PRNP/CTSZ/XIAP	7
1120	4	GO:0060441	epithelial tube branching involved in lung morphogenesis	7/1008	29/18903	0.000666125	0.00641175	0.00459916	EXT1/DAG1/YAP1/CTSZ/WNT2/CTNNB1/BMP4	7
1121	4	GO:1903318	negative regulation of protein maturation	7/1008	29/18903	0.000666125	0.00641175	0.00459916	GLG1/SERPINE2/SERPINE1/THBS1/PRNP/CTSZ/XIAP	7
1122	4	GO:0033674	positive regulation of kinase activity	44/1008	496/18903	0.000668743	0.00642544	0.00460898	FLT1/ADAM9/MAGED1/IGF1R/BMPR2/IQGAP1/CCND2/CCND1/TAOK1/ATP2B4/RANBP2/TGFB1/AXL/AKAP13/THBS1/PRNP/PDGFRB/PRRC1/WNK1/GCN1/FGFR1/SDC4/CD81/GAS6/DDR2/DAG1/WNT5A/PDGFRA/TNFRSF10B/DDX3X/CCN1/TEK/PDE5A/HMGA2/TGFBR2/CCDC88A/PTK2/EPHB2/AFAP1L2/GREM1/ANGPT1/CDKN1A/CLU/CEMIP	44
1123	4	GO:0010718	positive regulation of epithelial to mesenchymal transition	10/1008	56/18903	0.000674223	0.00646652	0.00463845	COL1A1/LOXL2/TGFB1/TGFBR1/PDPN/TGFBR2/CTNNB1/PTK2/DAB2/BMP4	10
1124	4	GO:0072577	endothelial cell apoptotic process	11/1008	66/18903	0.000679167	0.00650233	0.00466414	BMPR2/SERPINE1/THBS1/SEMA5A/CD248/GAS6/PRKCI/ANGPTL4/TEK/ANO6/ANGPT1	11
1125	4	GO:0014020	primary neural tube formation	14/1008	98/18903	0.000681727	0.00651522	0.00467339	PLXNB2/TGFB1/HECTD1/PTK7/SDC4/FZD6/HIF1A/DLC1/WNT5A/TMED2/SETD2/FZD2/LUZP1/BMP4	14
1126	4	GO:0032355	response to estradiol	16/1008	121/18903	0.000699025	0.00666867	0.00478346	COL1A1/CALR/IGF1R/MAP1B/CCND1/TGFB1/PDGFRB/MMP2/STAT3/CCN2/PAM/CTNNB1/NCOR2/ITGA2/CYP1B1/IGFBP2	16
1127	4	GO:0090316	positive regulation of intracellular protein transport	19/1008	157/18903	0.000711423	0.00677492	0.00485966	FLNA/TMEM30A/HUWE1/TGFB1/PRNP/NPEPPS/CD81/GAS6/SREBF2/TCAF1/MAVS/TM9SF4/ERGIC3/STOM/GSK3B/MYO1C/LEPROT/ANK3/CEMIP	19
1128	4	GO:0008542	visual learning	9/1008	47/18903	0.000733029	0.00693151	0.00497199	ITGB1/APP/NPTN/NF1/HMGCR/HIF1A/KMT2A/LRRN4/SLC7A11	9
1129	4	GO:0042269	regulation of natural killer cell mediated cytotoxicity	9/1008	47/18903	0.000733029	0.00693151	0.00497199	LAMP1/NECTIN2/PVR/MICA/CADM1/HLA-E/CRK/HLA-A/HLA-B	9
1130	4	GO:0061383	trabecula morphogenesis	9/1008	47/18903	0.000733029	0.00693151	0.00497199	COL1A1/FBN2/HEG1/TGFBR1/MMP2/ADGRG6/TEK/GREM1/ADAMTS1	9
1131	4	GO:1900368	regulation of post-transcriptional gene silencing by RNA	9/1008	47/18903	0.000733029	0.00693151	0.00497199	NEAT1/KCNQ1OT1/EIF4G1/TGFB1/DDX5/STAT3/PPP3CA/NCOR2/BMP4	9
1132	4	GO:0051495	positive regulation of cytoskeleton organization	22/1008	195/18903	0.000742054	0.00700452	0.00502436	DYNC1H1/MAP1B/SEMA5A/KIRREL1/AKAP9/PLXNA3/TGFBR1/GSN/NCKAP1/CTTN/SDC4/SYNPO/CD47/CLIP1/TEK/NES/ROCK2/CCN2/CCDC88A/WDR1/CDC42EP3/NRP1	22
1133	4	GO:0007156	homophilic cell adhesion via plasma membrane adhesion molecules	20/1008	170/18903	0.000749442	0.00706185	0.00506548	CDH11/ITGB1/PLXNB2/FAT1/DSG2/NECTIN2/NPTN/PALLD/CLSTN1/DSC3/BSG/PVR/CADM1/TENM3/AMIGO2/PCDH7/CDH2/PCDH10/CDH6/CDH13	20
1134	4	GO:0003300	cardiac muscle hypertrophy	14/1008	99/18903	0.000755836	0.00710962	0.00509975	IL6ST/ATP2A2/ATP2B4/AKAP13/INPP5F/TNFRSF1A/PDLIM5/LMCD1/PDE5A/ROCK2/PPP3CA/ROCK1/ERRFI1/LMNA	14
1135	4	GO:0002698	negative regulation of immune effector process	16/1008	122/18903	0.000765586	0.00718874	0.0051565	CD46/TGFB1/AXL/GRN/TMBIM6/MICA/HLA-E/CD47/CRK/HLA-A/IL7R/CD59/ANGPT1/SERPING1/FGL2/HLA-B	16
1136	4	GO:1904377	positive regulation of protein localization to cell periphery	11/1008	67/18903	0.000774094	0.00725595	0.00520471	SPTBN1/ITGB1/LRP1/ACSL3/ATP2B4/PRNP/ATP2C1/PRKCI/ITGA3/GNAI1/EPHB2	11
1137	4	GO:0001936	regulation of endothelial cell proliferation	21/1008	183/18903	0.000776917	0.00726972	0.00521459	SPARC/FLT1/BMPR2/THBS1/SEMA5A/NF1/TGFBR1/NRP2/F3/FGFR1/HIF1A/WNT5A/STAT3/ECM1/TEK/WNT2/SULF1/NRP1/APOE/CDH13/BMP4	21
1138	4	GO:0035196	miRNA processing	10/1008	57/18903	0.000779221	0.00727573	0.0052189	TGFB1/DICER1/AGO3/DDX5/STAT3/DDX3X/PPP3CA/NCOR2/BMP4/H19	10
1139	4	GO:0050768	negative regulation of neurogenesis	18/1008	146/18903	0.000780268	0.00727573	0.0052189	LDLR/SEMA5A/SEMA3C/NF1/THY1/PLXNA3/DICER1/RTN4/DNAJB11/CTNNA1/CDKN2B/WNT5A/HOOK3/PPP3CA/CTNNB1/REST/EPHB2/NRP1	18
1140	4	GO:0061318	renal filtration cell differentiation	6/1008	22/18903	0.000808164	0.0074968	0.00537748	LAMB2/IQGAP1/EXT1/NOTCH2/PROM1/BMP4	6
1141	4	GO:0071404	cellular response to low-density lipoprotein particle stimulus	6/1008	22/18903	0.000808164	0.0074968	0.00537748	ITGB1/LDLR/ABCA1/CD81/SREBF2/CDH13	6
1142	4	GO:0072112	podocyte differentiation	6/1008	22/18903	0.000808164	0.0074968	0.00537748	LAMB2/IQGAP1/EXT1/NOTCH2/PROM1/BMP4	6
1143	4	GO:0060572	morphogenesis of an epithelial bud	5/1008	15/18903	0.000818171	0.00757655	0.00543468	WNT5A/WNT2/CTNNB1/SULF1/BMP4	5
1144	4	GO:0006027	glycosaminoglycan catabolic process	7/1008	30/18903	0.000829292	0.00761389	0.00546146	GNS/TGFB1/CEMIP2/GLB1/CD44/HEXA/CEMIP	7
1145	4	GO:0021602	cranial nerve morphogenesis	7/1008	30/18903	0.000829292	0.00761389	0.00546146	PLXNA3/NRP2/PLXNA1/HOXB3/EPHB2/ADARB1/NRP1	7
1146	4	GO:0030204	chondroitin sulfate metabolic process	7/1008	30/18903	0.000829292	0.00761389	0.00546146	CHPF/DSE/EXT1/CHPF2/CHSY1/CSGALNACT2/DCN	7
1147	4	GO:0050820	positive regulation of coagulation	7/1008	30/18903	0.000829292	0.00761389	0.00546146	SERPINE1/THBS1/F2R/F3/ANO6/VKORC1/VTN	7
1148	4	GO:0070168	negative regulation of biomineral tissue development	7/1008	30/18903	0.000829292	0.00761389	0.00546146	TGFB1/HIF1A/GAS6/ECM1/ROCK2/ROCK1/GREM1	7
1149	4	GO:0007416	synapse assembly	21/1008	184/18903	0.000834053	0.00764454	0.00548345	APP/SRPX2/PLXNB2/EIF4G1/MAP1B/NPTN/CLSTN1/GPC6/GPC4/AGRN/FARP1/WNT5A/AMIGO2/MYCBP2/PDLIM5/SPTBN2/SETD5/CDH2/EPHB2/THBS2/BDNF	21
1150	4	GO:0045926	negative regulation of growth	26/1008	249/18903	0.000841749	0.00770193	0.00552462	BMPR2/SERPINE2/LGMN/TGFB1/SEMA5A/SEMA3C/PLXNA3/RTN4/SMARCA4/HIF1A/GJA1/WNT5A/DDX3X/STC2/DCBLD2/SPAG9/INHBA/TGFBR2/WWC2/IGFBP5/GREM1/CDKN1A/DAB2/NRP1/BMP4/SLIT2	26
1151	4	GO:0048678	response to axon injury	13/1008	89/18903	0.000846329	0.00770446	0.00552643	FLNA/LAMB2/IGF1R/MAP1B/PTPRF/AXL/GRN/INPP5F/THY1/MMP2/CTNNA1/DAG1/TNC	13
1152	4	GO:0048864	stem cell development	13/1008	89/18903	0.000846329	0.00770446	0.00552643	FN1/ANXA6/SEMA5A/SEMA3C/NRP2/HIF1A/EFNB1/SETD2/CDH2/MSI2/LAMA5/NRP1/BMP4	13
1153	4	GO:0071229	cellular response to acid chemical	13/1008	89/18903	0.000846329	0.00770446	0.00552643	COL3A1/COL1A1/COL4A1/COL5A2/COL1A2/PLEC/COL6A1/SLC7A5/MMP2/CAPN2/PDGFRA/COL16A1/SESN3	13
1154	4	GO:0061028	establishment of endothelial barrier	9/1008	48/18903	0.000860132	0.00780366	0.00559759	VCL/TNFRSF1A/MSN/ADD1/MYADM/ROCK2/S1PR3/ROCK1/FASN	9
1155	4	GO:1902003	regulation of amyloid-beta formation	9/1008	48/18903	0.000860132	0.00780366	0.00559759	TMED10/PRNP/RTN4/PICALM/ROCK2/RTN3/ROCK1/APOE/CLU	9
1156	4	GO:0048008	platelet-derived growth factor receptor signaling pathway	10/1008	58/18903	0.000897303	0.00811349	0.00581983	LOX/LRP1/IQGAP1/PDGFRB/F3/PIK3C2A/PDGFRA/STON1/ZFAND5/NRP1	10
1157	4	GO:0061005	cell differentiation involved in kidney development	10/1008	58/18903	0.000897303	0.00811349	0.00581983	LAMB2/IQGAP1/EXT1/NOTCH2/YAP1/CTNNB1/PROM1/GREM1/ACTA2/BMP4	10
1158	4	GO:0018209	peptidyl-serine modification	32/1008	332/18903	0.00091025	0.00821673	0.00589388	GALNT2/APP/EIF4G1/ATP2B4/TGFB1/INPP5F/AKAP9/TGFBR1/WNK1/SMG1/ATM/CD44/GALNT1/GAS6/WNT5A/PRKCI/HIPK2/TFRC/NSD1/CSNK1A1/POGLUT3/GSK3B/MARK3/ROCK2/TGFBR2/PKN2/RPS6KA2/ROCK1/STK38L/ANGPT1/DCN/BDNF	32
1159	4	GO:0002687	positive regulation of leukocyte migration	18/1008	148/18903	0.000916133	0.00825596	0.00592202	ADAM10/CALR/APP/LGMN/SERPINE1/THBS1/THY1/MMP14/WNK1/CD99L2/MIA3/GAS6/WNT5A/JAM3/CD47/ANO6/PTK2/ITGA2	18
1160	4	GO:2001243	negative regulation of intrinsic apoptotic signaling pathway	14/1008	101/18903	0.000924603	0.00831833	0.00596676	PTTG1IP/HYOU1/TMBIM6/CREB3L1/WFS1/HIF1A/CD44/HERPUD1/MDM2/DDX3X/USP47/MCL1/IVNS1ABP/CLU	14
1161	4	GO:0010586	miRNA metabolic process	13/1008	90/18903	0.000941895	0.00845973	0.00606819	KCNQ1OT1/TEAD1/TGFB1/DDX17/DICER1/SMARCA4/HIF1A/DDX5/STAT3/SREBF2/SND1/REST/BMP4	13
1162	4	GO:0034394	protein localization to cell surface	11/1008	69/18903	0.000997105	0.00894065	0.00641315	FLNA/VCL/MAP1A/FBLN5/PICALM/JAM3/TM9SF4/CTNNB1/LEPROT/ANGPT1/BDNF	11
1163	4	GO:0033628	regulation of cell adhesion mediated by integrin	9/1008	49/18903	0.00100457	0.00899261	0.00645042	ADAM9/SERPINE1/DPP4/WNK1/JAM3/PIEZO1/CRK/PTK2/CYP1B1	9
1164	4	GO:0040013	negative regulation of locomotion	38/1008	419/18903	0.0010108	0.00903329	0.0064796	COL3A1/CALR/LRP1/VCL/TIMP1/ATP2B4/SERPINE1/TGFB1/THBS1/SEMA5A/SEMA3C/NF1/THY1/PLXNA3/DPP4/CLIC4/CTNNA1/MIA3/DAG1/GJA1/DLC1/WNT5A/STAT3/TCAF1/NISCH/PHLDB2/ADAMTS9/FBLN1/CRK/IGFBP5/ADARB1/GREM1/SULF1/NRP1/APOE/DCN/CYP1B1/SLIT2	38
1165	4	GO:0110150	negative regulation of biomineralization	7/1008	31/18903	0.00102243	0.00910694	0.00653243	TGFB1/HIF1A/GAS6/ECM1/ROCK2/ROCK1/GREM1	7
1166	4	GO:0150117	positive regulation of cell-substrate junction organization	7/1008	31/18903	0.00102243	0.00910694	0.00653243	THY1/SDC4/MAP4K4/COL16A1/TEK/ROCK1/NRP1	7
1167	4	GO:0001755	neural crest cell migration	10/1008	59/18903	0.00102967	0.00913692	0.00655394	FN1/ANXA6/SEMA5A/SEMA3C/NRP2/HIF1A/EFNB1/LAMA5/NRP1/BMP4	10
1168	4	GO:1903078	positive regulation of protein localization to plasma membrane	10/1008	59/18903	0.00102967	0.00913692	0.00655394	SPTBN1/ITGB1/LRP1/ACSL3/ATP2B4/PRNP/ATP2C1/PRKCI/ITGA3/EPHB2	10
1169	4	GO:0098656	anion transmembrane transport	27/1008	266/18903	0.00103736	0.00913692	0.00655394	ITGB1/PCYOX1/SLC38A2/PRNP/SLC16A1/SLC7A5/ABCC4/CLCN3/CLIC4/SLC20A1/SLC26A2/TTYH3/SLC12A4/CLCN5/GJA1/TCAF1/SLC7A2/SLC16A3/SLC17A5/SLC38A1/MFSD12/ANO6/SLC1A5/ARL6IP5/SLC3A2/SLC12A8/SLC7A11	27
1170	4	GO:0007033	vacuole organization	23/1008	213/18903	0.00104218	0.00913692	0.00655394	ATP2A2/SCARB2/ATP6AP2/EXT1/ATP6AP1/MAN2A1/VMP1/GNPTAB/GRN/LAPTM4B/MBTPS1/CTSD/TMEM41B/ABCA1/TMEM165/GAA/ATP6V0A1/TPP1/HEXA/HOOK3/RAB3GAP2/TMEM106B/GABARAPL1	23
1171	4	GO:0003151	outflow tract morphogenesis	12/1008	80/18903	0.00104255	0.00913692	0.00655394	BMPR2/SEMA3C/NRP2/HIF1A/WNT5A/NIPBL/PARVA/TGFBR2/CTNNB1/FZD2/NRP1/BMP4	12
1172	4	GO:0014068	positive regulation of phosphatidylinositol 3-kinase signaling	12/1008	80/18903	0.00104255	0.00913692	0.00655394	FN1/FLT1/IGF1R/PDGFRB/F2R/FGFR1/PDGFRA/TEK/PTK2/UNC5B/ANGPT1/DCN	12
1173	4	GO:0071230	cellular response to amino acid stimulus	12/1008	80/18903	0.00104255	0.00913692	0.00655394	COL3A1/COL1A1/COL4A1/COL5A2/COL1A2/COL6A1/SLC7A5/MMP2/CAPN2/PDGFRA/COL16A1/SESN3	12
1174	4	GO:0003283	atrial septum development	6/1008	23/18903	0.00104451	0.00913692	0.00655394	BMPR2/NOTCH2/MDM2/WNT5A/CCN1/SOX4	6
1175	4	GO:0045048	protein insertion into ER membrane	6/1008	23/18903	0.00104451	0.00913692	0.00655394	SEC61A1/TRAM1/EMC1/TRAM2/CCDC47/EMC7	6
1176	4	GO:0060965	negative regulation of miRNA-mediated gene silencing	6/1008	23/18903	0.00104451	0.00913692	0.00655394	NEAT1/KCNQ1OT1/TGFB1/STAT3/PPP3CA/NCOR2	6
1177	4	GO:0072311	glomerular epithelial cell differentiation	6/1008	23/18903	0.00104451	0.00913692	0.00655394	LAMB2/IQGAP1/EXT1/NOTCH2/PROM1/BMP4	6
1178	4	GO:1903037	regulation of leukocyte cell-cell adhesion	35/1008	377/18903	0.00104759	0.00914898	0.00656259	IL6ST/CD46/CD276/PRNP/TWSG1/THY1/NFAT5/DPP4/LRRC32/WNK1/SDC4/SMARCA4/ARID1B/CD44/MIA3/CD81/HLA-E/ZBTB1/CD47/PAG1/TFRC/EFNB1/PDE5A/PPP3CA/TGFBR2/AP3D1/RUNX1/GCNT1/SMARCC1/HLA-A/IL7R/SOX4/FGL2/BMP4/IGFBP2	35
1179	4	GO:0071214	cellular response to abiotic stimulus	32/1008	335/18903	0.00105703	0.00920146	0.00660023	COL1A1/HSPA5/CALR/IGF1R/PLEC/CCND2/SLC38A2/TIMP1/NFAT5/TNFRSF1A/MMP2/RDH11/SLC2A1/ATM/DAG1/MDM2/NIPBL/SMPD1/TNFRSF10B/MME/ZBTB1/AQP1/DDX3X/USP47/PIEZO1/DDB1/YAP1/TP53BP1/ITGA2/REST/ERRFI1/CDKN1A	32
1180	4	GO:0104004	cellular response to environmental stimulus	32/1008	335/18903	0.00105703	0.00920146	0.00660023	COL1A1/HSPA5/CALR/IGF1R/PLEC/CCND2/SLC38A2/TIMP1/NFAT5/TNFRSF1A/MMP2/RDH11/SLC2A1/ATM/DAG1/MDM2/NIPBL/SMPD1/TNFRSF10B/MME/ZBTB1/AQP1/DDX3X/USP47/PIEZO1/DDB1/YAP1/TP53BP1/ITGA2/REST/ERRFI1/CDKN1A	32
1181	4	GO:0001953	negative regulation of cell-matrix adhesion	8/1008	40/18903	0.00106389	0.00923128	0.00662162	SERPINE1/THBS1/NF1/MMP14/MAP4K4/DLC1/CASK/PHLDB2	8
1182	4	GO:1901998	toxin transport	8/1008	40/18903	0.00106389	0.00923128	0.00662162	HSPA5/ADAM10/COPB2/ANTXR2/ANTXR1/LRP6/ATP6V0A1/NRP1	8
1183	4	GO:0032103	positive regulation of response to external stimulus	41/1008	464/18903	0.0010829	0.00938105	0.00672905	NEAT1/IL6ST/FLNA/ADAM10/CALR/APP/LAMP1/IGF1R/BMPR2/LDLR/LGMN/NECTIN2/SERPINE1/TGFB1/GRN/THBS1/SEMA5A/OSMR/CCN4/PDGFRB/TNFRSF1A/F3/WNK1/PVR/FGFR1/ANKRD17/CD81/CADM1/GAS6/WNT5A/MAVS/HLA-E/CD47/TRIM56/ANO6/PTK2/ITGA2/VTN/NRP1/CDH13/SLIT2	41
1184	4	GO:0043244	regulation of protein-containing complex disassembly	16/1008	126/18903	0.0010885	0.00941436	0.00675294	SPTBN1/IGF1R/ASPH/MAP1B/MAP1A/SPTAN1/TAOK1/SEMA5A/SETX/GSN/ADD1/APC/CAMSAP2/SPTBN2/NES/WDR1	16
1185	4	GO:0030214	hyaluronan catabolic process	5/1008	16/18903	0.00113813	0.00979635	0.00702694	TGFB1/CEMIP2/CD44/HEXA/CEMIP	5
1186	4	GO:0048268	clathrin coat assembly	5/1008	16/18903	0.00113813	0.00979635	0.00702694	CLTC/PICALM/PIK3C2A/NSG1/DAB2	5
1187	4	GO:1901201	regulation of extracellular matrix assembly	5/1008	16/18903	0.00113813	0.00979635	0.00702694	TGFB1/ANTXR1/PHLDB1/DAG1/PHLDB2	5
1188	4	GO:0048738	cardiac muscle tissue development	25/1008	241/18903	0.00115165	0.0098821	0.00708845	ITGB1/CALR/PLEC/DSP/HEG1/COL11A1/DSG2/TGFB1/AKAP13/PDGFRB/TGFBR1/NOTCH2/SGCB/GJA1/WNT5A/PDGFRA/PDLIM5/ADAMTS9/YAP1/TGFBR2/RUNX1/WNT2/LMNA/GREM1/BMP4	25
1189	4	GO:0060537	muscle tissue development	38/1008	422/18903	0.00115178	0.0098821	0.00708845	LOX/COL3A1/ITGB1/CALR/PLEC/FLNB/DSP/HEG1/COL11A1/DSG2/TGFB1/AKAP13/SEMA3C/DDX17/NF1/GPC1/PDGFRB/TGFBR1/NOTCH2/SGCB/DDX5/GJA1/NIBAN2/WNT5A/PDGFRA/PDLIM5/ADAMTS9/YAP1/PPP3CA/TGFBR2/RUNX1/WNT2/CTNNB1/ZFAND5/IGFBP5/LMNA/GREM1/BMP4	38
1190	4	GO:0051961	negative regulation of nervous system development	18/1008	151/18903	0.00115761	0.00991628	0.00711297	LDLR/SEMA5A/SEMA3C/NF1/THY1/PLXNA3/DICER1/RTN4/DNAJB11/CTNNA1/CDKN2B/WNT5A/HOOK3/PPP3CA/CTNNB1/REST/EPHB2/NRP1	18
1191	4	GO:0001656	metanephros development	13/1008	92/18903	0.00116027	0.00992326	0.00711798	FBN1/LAMB2/NF1/PDGFRB/GDF6/NIPBL/PDGFRA/AQP1/YAP1/CTNNB1/KIF26B/GREM1/BMP4	13
1192	4	GO:0002066	columnar/cuboidal epithelial cell development	9/1008	50/18903	0.00116805	0.0099266	0.00712038	IL6ST/CDK6/HIF1A/WNT5A/GSK3B/YAP1/CDH2/FASN/BMP4	9
1193	4	GO:0007520	myoblast fusion	9/1008	50/18903	0.00116805	0.0099266	0.00712038	ITGB1/MYH9/MYOF/CAPN2/CD81/EHD2/PTGFRN/EHD1/ADAM12	9
1194	4	GO:0060966	regulation of gene silencing by RNA	9/1008	50/18903	0.00116805	0.0099266	0.00712038	NEAT1/KCNQ1OT1/EIF4G1/TGFB1/DDX5/STAT3/PPP3CA/NCOR2/BMP4	9
1195	4	GO:0089718	amino acid import across plasma membrane	9/1008	50/18903	0.00116805	0.0099266	0.00712038	ITGB1/SLC38A2/SLC7A5/SLC7A2/SLC38A1/SLC1A5/ARL6IP5/SLC3A2/SLC7A11	9
1196	4	GO:0051896	regulation of protein kinase B signaling	21/1008	189/18903	0.00117731	0.00997611	0.00715589	ITGB1/IGF1R/TGFB1/AXL/THBS1/SEMA5A/INPP5F/TGFBR1/F3/RTN4/FGFR1/GAS6/DAG1/MTDH/TEK/SESN3/PTK2/IGFBP5/RCN3/ANGPT1/H19	21
1197	4	GO:2000351	regulation of endothelial cell apoptotic process	10/1008	60/18903	0.00117759	0.00997611	0.00715589	SERPINE1/THBS1/SEMA5A/CD248/GAS6/PRKCI/ANGPTL4/TEK/ANO6/ANGPT1	10
1198	4	GO:0070252	actin-mediated cell contraction	14/1008	104/18903	0.00123653	0.0104589	0.0075022	FLNA/ATP2A2/DSP/ATP1A1/DSG2/AKAP9/GSN/CACNA2D1/FRMD6/GJA1/PDPN/PARVA/ROCK1/ACTA2	14
1199	4	GO:1901889	negative regulation of cell junction assembly	7/1008	32/18903	0.00124922	0.0105331	0.00755542	THBS1/MMP14/DLC1/WNT5A/PHLDB2/ROCK2/ROCK1	7
1200	4	GO:1990776	response to angiotensin	7/1008	32/18903	0.00124922	0.0105331	0.00755542	COL3A1/IGF1R/DDR2/AHCYL1/INHBA/ROCK2/ROCK1	7
1201	4	GO:0046688	response to copper ion	8/1008	41/18903	0.00126092	0.0105819	0.00759043	LOXL2/APP/PRNP/BACE1/ATP7B/AQP1/TFRC/PAM	8
1202	4	GO:0072210	metanephric nephron development	8/1008	41/18903	0.00126092	0.0105819	0.00759043	LAMB2/PDGFRB/PDGFRA/AQP1/CTNNB1/KIF26B/GREM1/BMP4	8
1203	4	GO:1905314	semi-lunar valve development	8/1008	41/18903	0.00126092	0.0105819	0.00759043	BMPR2/TGFB1/TNFRSF1A/NOTCH2/ROCK2/ROCK1/BMP4/SLIT2	8
1204	4	GO:0046916	cellular transition metal ion homeostasis	15/1008	116/18903	0.00127729	0.0106905	0.00766831	APP/SLC39A7/SLC39A6/ATP6AP1/SLC31A1/SLC39A14/SLC30A7/PRNP/HIF1A/ATP7B/SLC22A17/TFRC/ACO1/SLC30A5/AP3D1	15
1205	4	GO:0048813	dendrite morphogenesis	17/1008	140/18903	0.0012779	0.0106905	0.00766831	ITGB1/ACTR2/FARP1/CUX1/KIDINS220/PICALM/SIPA1L1/RERE/SDC2/DBN1/IGF2BP1/PDLIM5/GSK3B/PPP3CA/TMEM106B/EPHB2/NRP1	17
1206	4	GO:0007265	Ras protein signal transduction	33/1008	353/18903	0.00127983	0.0106905	0.00766831	COL3A1/ITGB1/COL1A2/HEG1/ARHGAP5/AKAP13/NF1/ARFGAP1/PDGFRB/F2R/NOTCH2/NCKAP1/DHCR24/ABCA1/MAP4K4/DLC1/PDPN/ITGA3/NISCH/SPRY4/MYO9B/KPNB1/ARHGEF12/ROCK2/ERBIN/CRK/ROCK1/EPHB2/CDC42EP3/CDKN1A/NRP1/APOE/CDH13	33
1207	4	GO:0050886	endocrine process	13/1008	93/18903	0.00128437	0.0106978	0.00767359	ECE1/ATP6AP2/F2R/KDM5B/GJA1/NIBAN2/AQP1/TMF1/INHBA/CTSZ/RAB11FIP1/RPS6KA2/DAB2	13
1208	4	GO:0031647	regulation of protein stability	31/1008	325/18903	0.0012847	0.0106978	0.00767359	FLNA/CALR/LAMP1/P3H1/SEL1L/ASPH/SEC16A/GRN/LAMP2/PRNP/CTSA/GSN/RTN4/NCLN/DERL1/WFS1/CTNND1/CD81/ZNF207/MDM2/USP9X/USP47/PARVA/AAK1/LSS/ATP1B1/ATP1B3/LMNA/SOX4/CLU/PLPP3	31
1209	4	GO:1905897	regulation of response to endoplasmic reticulum stress	12/1008	82/18903	0.00130057	0.010715	0.00768591	HSPA5/SERINC3/HYOU1/TMBIM6/TMEM259/CREB3L1/WFS1/HERPUD1/ATF6/TMEM33/MANF/CLU	12
1210	4	GO:0018401	peptidyl-proline hydroxylation to 4-hydroxy-L-proline	4/1008	10/18903	0.00130272	0.010715	0.00768591	P4HB/P4HA2/P4HA1/ERO1A	4
1211	4	GO:0021561	facial nerve development	4/1008	10/18903	0.00130272	0.010715	0.00768591	PLXNA3/NRP2/ADARB1/NRP1	4
1212	4	GO:0021610	facial nerve morphogenesis	4/1008	10/18903	0.00130272	0.010715	0.00768591	PLXNA3/NRP2/ADARB1/NRP1	4
1213	4	GO:0046886	positive regulation of hormone biosynthetic process	4/1008	10/18903	0.00130272	0.010715	0.00768591	IGF1R/HIF1A/POR/DAB2	4
1214	4	GO:0048194	Golgi vesicle budding	4/1008	10/18903	0.00130272	0.010715	0.00768591	TMED10/TMED9/PRKCI/TMED2	4
1215	4	GO:0060346	bone trabecula formation	4/1008	10/18903	0.00130272	0.010715	0.00768591	COL1A1/FBN2/MMP2/GREM1	4
1216	4	GO:1901203	positive regulation of extracellular matrix assembly	4/1008	10/18903	0.00130272	0.010715	0.00768591	TGFB1/PHLDB1/DAG1/PHLDB2	4
1217	4	GO:0048736	appendage development	20/1008	178/18903	0.00132962	0.0108124	0.00775579	COL3A1/ECE1/FBN2/BMPR2/ASPH/EXT1/SEMA3C/ATRX/NOTCH2/FZD6/WNT5A/NIPBL/MBNL1/PAM/CTNNB1/SOX4/ITGA6/GREM1/BMP4/SLC7A11	20
1218	4	GO:0060173	limb development	20/1008	178/18903	0.00132962	0.0108124	0.00775579	COL3A1/ECE1/FBN2/BMPR2/ASPH/EXT1/SEMA3C/ATRX/NOTCH2/FZD6/WNT5A/NIPBL/MBNL1/PAM/CTNNB1/SOX4/ITGA6/GREM1/BMP4/SLC7A11	20
1219	4	GO:0036010	protein localization to endosome	6/1008	24/18903	0.00133048	0.0108124	0.00775579	TMEM30A/AKAP11/MSN/PACSIN2/ROCK2/NRP1	6
1220	4	GO:0060149	negative regulation of post-transcriptional gene silencing	6/1008	24/18903	0.00133048	0.0108124	0.00775579	NEAT1/KCNQ1OT1/TGFB1/STAT3/PPP3CA/NCOR2	6
1221	4	GO:0060967	negative regulation of gene silencing by RNA	6/1008	24/18903	0.00133048	0.0108124	0.00775579	NEAT1/KCNQ1OT1/TGFB1/STAT3/PPP3CA/NCOR2	6
1222	4	GO:0061162	establishment of monopolar cell polarity	6/1008	24/18903	0.00133048	0.0108124	0.00775579	MAP1B/FAT1/PTK7/MSN/WNT5A/PRKCI	6
1223	4	GO:1900369	negative regulation of post-transcriptional gene silencing by RNA	6/1008	24/18903	0.00133048	0.0108124	0.00775579	NEAT1/KCNQ1OT1/TGFB1/STAT3/PPP3CA/NCOR2	6
1224	4	GO:0071692	protein localization to extracellular region	34/1008	368/18903	0.00133067	0.0108124	0.00775579	FBN1/CANX/ADAM9/FBN2/P3H1/SEL1L/PDIA4/LTBP1/TGFB1/GNPTAB/MYH10/TMED10/SLC16A1/F2R/LTBP2/HMGCR/TM7SF3/ABCA1/HIF1A/MIA3/CAVIN1/CYP51A1/ACSL4/SEC24A/WLS/CCDC186/OSBP/PPP3CA/RAB11FIP1/PAM/REST/RCN3/SOX4/APOE	34
1225	4	GO:0070918	small regulatory ncRNA processing	10/1008	61/18903	0.0013424	0.0108913	0.00781236	TGFB1/DICER1/AGO3/DDX5/STAT3/DDX3X/PPP3CA/NCOR2/BMP4/H19	10
1226	4	GO:0002715	regulation of natural killer cell mediated immunity	9/1008	51/18903	0.00135236	0.0109062	0.00782303	LAMP1/NECTIN2/PVR/MICA/CADM1/HLA-E/CRK/HLA-A/HLA-B	9
1227	4	GO:0050982	detection of mechanical stimulus	9/1008	51/18903	0.00135236	0.0109062	0.00782303	SERPINE2/COL11A1/BACE1/PIEZO1/CTNNB1/CDH2/PTK2/ITGA2/TRPA1	9
1228	4	GO:0060324	face development	9/1008	51/18903	0.00135236	0.0109062	0.00782303	COL1A1/ASPH/MMP2/WNT5A/NIPBL/PDGFRA/ANKRD11/HOXB3/ZFAND5	9
1229	4	GO:0060425	lung morphogenesis	9/1008	51/18903	0.00135236	0.0109062	0.00782303	EXT1/PLOD3/DAG1/YAP1/TGFBR2/CTSZ/WNT2/CTNNB1/BMP4	9
1230	4	GO:0021782	glial cell development	15/1008	117/18903	0.00139457	0.0112298	0.00805514	LAMB2/APP/PLEC/LRP1/LDLR/GRN/NF1/B4GALT6/ADGRG6/DICER1/CDK6/DAG1/NCSTN/SOX4/CLU	15
1231	4	GO:0048593	camera-type eye morphogenesis	16/1008	129/18903	0.00140045	0.0112602	0.008077	FAT1/MAN2A1/NF1/THY1/NOTCH2/HIF1A/TENM3/WNT5A/STAT3/HIPK2/AQP1/WNT2/CTNNB1/EPHB2/PROM1/BMP4	16
1232	4	GO:0035304	regulation of protein dephosphorylation	13/1008	94/18903	0.00141931	0.0113948	0.00817352	HSP90B1/ITGA1/MGAT5/TGFB1/PDGFRB/ANKLE2/DLC1/SMPD1/BOD1L1/GSK3B/NUAK1/ROCK2/ROCK1	13
1233	4	GO:0043491	protein kinase B signaling	23/1008	218/18903	0.00142276	0.0114055	0.00818116	LOX/ITGB1/IGF1R/TGFB1/AXL/THBS1/SEMA5A/INPP5F/SETX/TGFBR1/F3/RTN4/FGFR1/GAS6/DAG1/MTDH/TEK/SESN3/PTK2/IGFBP5/RCN3/ANGPT1/H19	23
1234	4	GO:0014743	regulation of muscle hypertrophy	11/1008	72/18903	0.00142894	0.0114209	0.00819224	IL6ST/ATP2B4/TNFRSF1A/LMCD1/PDE5A/ROCK2/PPP3CA/ROCK1/IGFBP5/ERRFI1/LMNA	11
1235	4	GO:0042698	ovulation cycle	11/1008	72/18903	0.00142894	0.0114209	0.00819224	HSPA5/IGF1R/AXL/MMP2/PDGFRA/INHBA/PAM/NCOR2/CYP1B1/SLIT2/ADAMTS1	11
1236	4	GO:0090596	sensory organ morphogenesis	27/1008	272/18903	0.0014426	0.011513	0.00825828	COL5A1/FBN1/COL5A2/FBN2/COL11A1/FAT1/MAN2A1/NF1/THY1/NOTCH2/PTK7/FZD6/HIF1A/TENM3/WNT5A/NIPBL/STAT3/PRKCI/HIPK2/AQP1/WNT2/CTNNB1/FZD2/EPHB2/PROM1/INSIG1/BMP4	27
1237	4	GO:0043524	negative regulation of neuron apoptotic process	18/1008	154/18903	0.00145122	0.0115646	0.0082953	IL6ST/CCND1/HYOU1/LGMN/AXL/GRN/F2R/WFS1/HIF1A/PRKCI/HIPK2/NES/ROCK1/UNC5B/ANGPT1/NRP1/APOE/BDNF	18
1238	4	GO:0006623	protein targeting to vacuole	8/1008	42/18903	0.00148592	0.0118107	0.00847182	SCARB2/GNPTAB/LAMP2/SORT1/VPS13C/AP3D1/ZFYVE16/CLU	8
1239	4	GO:0050890	cognition	30/1008	314/18903	0.0014865	0.0118107	0.00847182	ITGB1/APP/ITGA5/LDLR/CCND2/MAP1A/LGMN/MAGT1/NPTN/PRNP/NF1/PJA2/HMGCR/ACTR2/DGCR2/PICALM/HIF1A/NCSTN/NIPBL/ITGA3/MME/UBA6/SETD5/KMT2A/ARL6IP5/LRRN4/EPHB2/APOE/BDNF/SLC7A11	30
1240	4	GO:1901890	positive regulation of cell junction assembly	14/1008	106/18903	0.00148996	0.0118206	0.00847895	SRPX2/CLSTN1/THY1/AGRN/SDC4/MAP4K4/COL16A1/AMIGO2/TEK/ROCK1/EPHB2/THBS2/NRP1/BDNF	14
1241	4	GO:0036314	response to sterol	7/1008	33/18903	0.00151355	0.0119724	0.00858783	TGFB1/TGFBR1/DAG1/LRP6/INHBA/TGFBR2/INSIG1	7
1242	4	GO:0060351	cartilage development involved in endochondral bone morphogenesis	7/1008	33/18903	0.00151355	0.0119724	0.00858783	COL1A1/SERPINH1/EXT1/ANXA6/TRIP11/TGFBR2/POR	7
1243	4	GO:0043200	response to amino acid	15/1008	118/18903	0.00152076	0.0119787	0.00859236	COL3A1/COL1A1/COL4A1/COL5A2/COL1A2/IGF1R/COL6A1/TMBIM6/SLC7A5/MMP2/CAPN2/PDGFRA/COL16A1/SESN3/CCN2	15
1244	4	GO:0051261	protein depolymerization	15/1008	118/18903	0.00152076	0.0119787	0.00859236	SPTBN1/ASPH/MAP1B/MAP1A/SPTAN1/TAOK1/SEMA5A/GSN/ADD1/MICAL2/APC/CAMSAP2/SPTBN2/NES/WDR1	15
1245	4	GO:0035904	aorta development	10/1008	62/18903	0.0015255	0.0119787	0.00859236	LOX/COL3A1/FKBP10/LRP1/PDGFRB/HECTD1/ADAMTS9/DCTN5/LOXL1/SOX4	10
1246	4	GO:0090303	positive regulation of wound healing	10/1008	62/18903	0.0015255	0.0119787	0.00859236	ITGB1/SERPINE1/THBS1/CCN4/F2R/F3/DDR2/ANO6/PTK2/VTN	10
1247	4	GO:1904036	negative regulation of epithelial cell apoptotic process	10/1008	62/18903	0.0015255	0.0119787	0.00859236	IGF1R/SERPINE1/SEMA5A/WFS1/GAS6/ANGPTL4/TMF1/TEK/YAP1/ANGPT1	10
1248	4	GO:0071674	mononuclear cell migration	22/1008	206/18903	0.00152831	0.0119833	0.00859562	FLT1/ADAM10/CALR/APP/PLEC/EXT1/LGMN/SERPINE1/THBS1/WNK1/CD99L2/MIA3/GAS6/MSN/WNT5A/ECM1/CD47/ANO6/CRK/PTK2/GREM1/SLIT2	22
1249	4	GO:0019885	antigen processing and presentation of endogenous peptide antigen via MHC class I	5/1008	17/18903	0.0015421	0.0120212	0.00862283	TAPBP/HLA-C/HLA-E/HLA-A/HLA-B	5
1250	4	GO:0090136	epithelial cell-cell adhesion	5/1008	17/18903	0.0015421	0.0120212	0.00862283	ITGB5/DSP/VCL/CTNNA1/CYP1B1	5
1251	4	GO:0090594	inflammatory response to wounding	5/1008	17/18903	0.0015421	0.0120212	0.00862283	TIMP1/TGFB1/GRN/F2R/HIF1A	5
1252	4	GO:1901163	regulation of trophoblast cell migration	5/1008	17/18903	0.0015421	0.0120212	0.00862283	CALR/TIMP1/GJA1/YTHDF3/SMURF2	5
1253	4	GO:1902930	regulation of alcohol biosynthetic process	9/1008	52/18903	0.00155937	0.0121382	0.00870678	MBTPS1/DKK3/H6PD/DHCR7/ERLIN2/POR/REST/DAB2/APOE	9
1254	4	GO:0071260	cellular response to mechanical stimulus	11/1008	73/18903	0.00160302	0.012424	0.00891178	COL1A1/IGF1R/PLEC/SLC38A2/TNFRSF1A/SLC2A1/DAG1/TNFRSF10B/AQP1/PIEZO1/ITGA2	11
1255	4	GO:0071677	positive regulation of mononuclear cell migration	11/1008	73/18903	0.00160302	0.012424	0.00891178	ADAM10/CALR/APP/LGMN/SERPINE1/WNK1/CD99L2/GAS6/WNT5A/CD47/ANO6	11
1256	4	GO:1904888	cranial skeletal system development	11/1008	73/18903	0.00160302	0.012424	0.00891178	EXT1/TGFBR1/MMP14/NIPBL/PDGFRA/FOXN3/TGFBR2/SETD2/CTNNB1/INSIG1/BMP4	11
1257	4	GO:0031345	negative regulation of cell projection organization	21/1008	194/18903	0.00163514	0.0126546	0.00907721	FLNA/SEMA5A/SEMA3C/MAP4/PRNP/INPP5F/THY1/PLXNA3/RTN4/ITM2C/WNT5A/ITGA3/YAP1/PPP3CA/EPHB2/DAB2/NRP1/APOE/NR2F1/SPOCK1/SLIT2	21
1258	4	GO:0001911	negative regulation of leukocyte mediated cytotoxicity	6/1008	25/18903	0.00167254	0.0128699	0.00923163	MICA/HLA-E/CRK/HLA-A/IL7R/HLA-B	6
1259	4	GO:0032331	negative regulation of chondrocyte differentiation	6/1008	25/18903	0.00167254	0.0128699	0.00923163	ADAMTS12/CCN4/TGFBR1/CTNNB1/GREM1/BMP4	6
1260	4	GO:0051788	response to misfolded protein	6/1008	25/18903	0.00167254	0.0128699	0.00923163	VCP/UGGT1/UGGT2/DERL1/DNAJB14/CLU	6
1261	4	GO:0061339	establishment or maintenance of monopolar cell polarity	6/1008	25/18903	0.00167254	0.0128699	0.00923163	MAP1B/FAT1/PTK7/MSN/WNT5A/PRKCI	6
1262	4	GO:0014033	neural crest cell differentiation	13/1008	96/18903	0.00172464	0.0132424	0.00949878	FN1/EXT1/ANXA6/SEMA5A/SEMA3C/NRP2/HIF1A/LRP6/EFNB1/CDH2/LAMA5/NRP1/BMP4	13
1263	4	GO:0030514	negative regulation of BMP signaling pathway	10/1008	63/18903	0.00172834	0.0132424	0.00949878	FBN1/FSTL3/CRIM1/TWSG1/HTRA1/SKIL/WNT5A/HIPK2/SMURF2/GREM1	10
1264	4	GO:0099072	regulation of postsynaptic membrane neurotransmitter receptor levels	10/1008	63/18903	0.00172834	0.0132424	0.00949878	ADAM10/CLSTN1/GPC6/GPC4/CTNND1/DAG1/PRKCI/NUMB/ERBIN/NSG1	10
1265	4	GO:0007272	ensheathment of neurons	17/1008	144/18903	0.00174155	0.0132872	0.00953094	PLEC/NF1/MARVELD1/GPC1/ATRN/B4GALT6/ADGRG6/DICER1/DAG1/NCSTN/JAM3/HEXA/DEGS1/CTNNB1/LPIN1/CLU/CLDN11	17
1266	4	GO:0008366	axon ensheathment	17/1008	144/18903	0.00174155	0.0132872	0.00953094	PLEC/NF1/MARVELD1/GPC1/ATRN/B4GALT6/ADGRG6/DICER1/DAG1/NCSTN/JAM3/HEXA/DEGS1/CTNNB1/LPIN1/CLU/CLDN11	17
1267	4	GO:0060412	ventricular septum morphogenesis	8/1008	43/18903	0.00174161	0.0132872	0.00953094	BMPR2/TGFBR1/WNT5A/TGFBR2/FZD2/SOX4/BMP4/SLIT2	8
1268	4	GO:2000116	regulation of cysteine-type endopeptidase activity	24/1008	235/18903	0.001767	0.0134617	0.00965615	VCP/ASPH/LGMN/THBS1/F2R/F3/CTSD/GSN/DHCR24/CD44/GAS6/UACA/DLC1/AQP1/DDX3X/USP47/CCN1/CST3/PERP/POR/CCN2/XIAP/REST/ARL6IP5	24
1269	4	GO:0008306	associative learning	12/1008	85/18903	0.00178483	0.01354	0.00971226	ITGB1/APP/MAP1A/LGMN/NPTN/NF1/HMGCR/ACTR2/HIF1A/KMT2A/LRRN4/SLC7A11	12
1270	4	GO:0021954	central nervous system neuron development	12/1008	85/18903	0.00178483	0.01354	0.00971226	CDH11/TAOK1/PLXNA3/NRP2/B4GALT6/PLXNA1/MYCBP2/NIN/EPHB2/ADARB1/NRP1/SLIT2	12
1271	4	GO:0034103	regulation of tissue remodeling	12/1008	85/18903	0.00178483	0.01354	0.00971226	TGFB1/NF1/SUCO/TMBIM1/DDR2/TFRC/CST3/ROCK2/PPP3CA/RUNX1/ROCK1/GREM1	12
1272	4	GO:0007632	visual behavior	9/1008	53/18903	0.00179105	0.0135489	0.00971869	ITGB1/APP/NPTN/NF1/HMGCR/HIF1A/KMT2A/LRRN4/SLC7A11	9
1273	4	GO:0060071	Wnt signaling pathway, planar cell polarity pathway	9/1008	53/18903	0.00179105	0.0135489	0.00971869	GPC6/GPC4/PTK7/FZD6/WNT5A/SMURF2/PRICKLE2/FZD2/DAB2	9
1274	4	GO:0009895	negative regulation of catabolic process	31/1008	332/18903	0.00179999	0.0135974	0.00975344	FLNA/QSOX1/EIF4G1/SERPINE2/MAP1A/TIMP1/ATP2B4/LAPTM4B/SLC7A5/CTSA/HMGCR/NBAS/TIMP2/SMG1/TIMP3/ZDHHC7/STAT3/USP9X/HERC1/CYP51A1/HIPK2/IGF2BP1/MYCBP2/GOLGA2/CST3/MCL1/FURIN/ROCK1/SMARCC1/FUS/TENT5A	31
1275	4	GO:0048754	branching morphogenesis of an epithelial tube	18/1008	157/18903	0.0018056	0.0136206	0.00977011	COL4A1/MAGED1/EXT1/MMP14/CLIC4/KDM5B/DAG1/WNT5A/YAP1/TGFBR2/CTSZ/WNT2/CTNNB1/LAMA5/GREM1/NRP1/BMP4/SLIT2	18
1276	4	GO:0048333	mesodermal cell differentiation	7/1008	34/18903	0.00181947	0.013706	0.00983134	ITGB1/GJA1/ITGA3/INHBA/HMGA2/ITGA2/BMP4	7
1277	4	GO:0043502	regulation of muscle adaptation	13/1008	97/18903	0.00189655	0.0142666	0.0102335	IL6ST/ATP2A2/ATP2B4/TNFRSF1A/DAG1/LMCD1/PDE5A/ROCK2/PPP3CA/ROCK1/IGFBP5/ERRFI1/LMNA	13
1278	4	GO:0035303	regulation of dephosphorylation	16/1008	133/18903	0.00193063	0.0144685	0.0103783	HSP90B1/ITGA1/IQGAP1/MGAT5/TGFB1/PDGFRB/ANKLE2/DLC1/SMPD1/BOD1L1/GSK3B/NUAK1/ROCK2/ITGA2/ROCK1/LPIN1	16
1279	4	GO:0000768	syncytium formation by plasma membrane fusion	10/1008	64/18903	0.00195245	0.0144685	0.0103783	ITGB1/ADAM9/MYH9/MYOF/CAPN2/CD81/EHD2/PTGFRN/EHD1/ADAM12	10
1280	4	GO:0048524	positive regulation of viral process	10/1008	64/18903	0.00195245	0.0144685	0.0103783	P4HB/AXL/SMPD1/DDX3X/KPNA6/DDB1/STOM/PKN2/FURIN/ADARB1	10
1281	4	GO:0071806	protein transmembrane transport	10/1008	64/18903	0.00195245	0.0144685	0.0103783	HSPA5/SEC61A1/SEC63/TRAM1/TMED10/ABCA1/TRAM2/LONP2/MCL1/SEC62	10
1282	4	GO:0140253	cell-cell fusion	10/1008	64/18903	0.00195245	0.0144685	0.0103783	ITGB1/ADAM9/MYH9/MYOF/CAPN2/CD81/EHD2/PTGFRN/EHD1/ADAM12	10
1283	4	GO:0006002	fructose 6-phosphate metabolic process	4/1008	11/18903	0.00196109	0.0144685	0.0103783	GFPT1/PFKP/HK1/GFPT2	4
1284	4	GO:0006686	sphingomyelin biosynthetic process	4/1008	11/18903	0.00196109	0.0144685	0.0103783	SGMS2/SPTLC2/OSBP/SPTLC1	4
1285	4	GO:0019062	virion attachment to host cell	4/1008	11/18903	0.00196109	0.0144685	0.0103783	NECTIN2/DPP4/CD81/GAS6	4
1286	4	GO:0031293	membrane protein intracellular domain proteolysis	4/1008	11/18903	0.00196109	0.0144685	0.0103783	ADAM9/TGFB1/MBTPS1/NCSTN	4
1287	4	GO:0031943	regulation of glucocorticoid metabolic process	4/1008	11/18903	0.00196109	0.0144685	0.0103783	ATP1A1/DKK3/H6PD/REST	4
1288	4	GO:0036363	transforming growth factor beta activation	4/1008	11/18903	0.00196109	0.0144685	0.0103783	ITGAV/LTBP1/LRRC32/FURIN	4
1289	4	GO:0036490	regulation of translation in response to endoplasmic reticulum stress	4/1008	11/18903	0.00196109	0.0144685	0.0103783	EIF4G1/DNAJC3/TMED2/DDX3X	4
1290	4	GO:0061299	retina vasculature morphogenesis in camera-type eye	4/1008	11/18903	0.00196109	0.0144685	0.0103783	COL4A1/CLIC4/NRP1/CYP1B1	4
1291	4	GO:0071679	commissural neuron axon guidance	4/1008	11/18903	0.00196109	0.0144685	0.0103783	DAG1/EPHB2/NCAM1/NRP1	4
1292	4	GO:0016482	cytosolic transport	19/1008	171/18903	0.00197322	0.0145209	0.0104158	FLNA/LAMP1/CLTC/SORT1/TMEM87B/ACTR2/MON2/EVI5/GOLT1B/MSN/ERC1/VPS13C/HEATR5A/VPS53/HOOK3/SPAG9/STX16/TMEM87A/DAB2	19
1293	4	GO:0002088	lens development in camera-type eye	12/1008	86/18903	0.00197583	0.0145209	0.0104158	FAT1/TGFBR1/KDM5B/SKIL/WNT5A/HIPK2/TGFBR2/MAF/WNT2/CTNNB1/BMP4/SLC7A11	12
1294	4	GO:0110053	regulation of actin filament organization	27/1008	278/18903	0.00197772	0.0145209	0.0104158	FLNA/SPTBN1/SPTAN1/SEMA5A/KIRREL1/TGFBR1/GSN/NCKAP1/CTTN/SDC4/SYNPO/ADD1/DLC1/MYADM/CD47/DBN1/WASHC4/SPTBN2/PHLDB2/ROCK2/CCN2/CCDC88A/ROCK1/WDR1/CDC42EP3/NRP1/SLIT2	27
1295	4	GO:0016358	dendrite development	24/1008	237/18903	0.00197901	0.0145209	0.0104158	ITGB1/APP/MAP1B/MAP1A/ACTR2/FARP1/CUX1/KIDINS220/PICALM/SIPA1L1/RERE/SDC2/DBN1/IGF2BP1/CAMSAP2/PDLIM5/UBA6/GSK3B/PPP3CA/TMEM106B/CRK/EPHB2/NRP1/APOE	24
1296	4	GO:0048608	reproductive structure development	29/1008	306/18903	0.00199397	0.0146107	0.0104803	HSPA5/PSAP/SERPINE2/CCND1/AXL/ATRX/PDGFRB/TGFBR1/MMP2/MMP14/KDM5B/DHCR24/CTNNA1/ATM/ASH1L/WNT5A/NIPBL/PDGFRA/TMF1/INHBA/ACVR2A/CTNNB1/SULF1/BMP4/GFRA1/CYP1B1/SLIT2/TNC/ADAMTS1	29
1297	4	GO:0010755	regulation of plasminogen activation	5/1008	18/18903	0.0020423	0.0148634	0.0106616	SERPINE2/SERPINE1/THBS1/CTSZ/RUNX1	5
1298	4	GO:0030206	chondroitin sulfate biosynthetic process	5/1008	18/18903	0.0020423	0.0148634	0.0106616	CHPF/DSE/CHPF2/CHSY1/CSGALNACT2	5
1299	4	GO:0060391	positive regulation of SMAD protein signal transduction	5/1008	18/18903	0.0020423	0.0148634	0.0106616	BMPR2/TGFB1/TGFBR1/DAB2/BMP4	5
1300	4	GO:0061450	trophoblast cell migration	5/1008	18/18903	0.0020423	0.0148634	0.0106616	CALR/TIMP1/GJA1/YTHDF3/SMURF2	5
1301	4	GO:0071786	endoplasmic reticulum tubular network organization	5/1008	18/18903	0.0020423	0.0148634	0.0106616	RTN4/ATL3/TMEM33/RAB3GAP2/RTN3	5
1302	4	GO:0035751	regulation of lysosomal lumen pH	6/1008	26/18903	0.00207741	0.0150375	0.0107864	ATP6AP2/ATP6AP1/GRN/TMEM165/ATP6V0A1/TMEM106B	6
1303	4	GO:0060384	innervation	6/1008	26/18903	0.00207741	0.0150375	0.0107864	ECE1/SERPINE2/SULF2/ADARB1/SULF1/NRP1	6
1304	4	GO:0072010	glomerular epithelium development	6/1008	26/18903	0.00207741	0.0150375	0.0107864	LAMB2/IQGAP1/EXT1/NOTCH2/PROM1/BMP4	6
1305	4	GO:1903798	regulation of miRNA maturation	6/1008	26/18903	0.00207741	0.0150375	0.0107864	TGFB1/DDX5/STAT3/PPP3CA/NCOR2/BMP4	6
1306	4	GO:1902414	protein localization to cell junction	13/1008	98/18903	0.00208235	0.0150529	0.0107975	ADAM10/DSP/HEG1/VCL/MAP1A/CLSTN1/GPC6/GPC4/DAG1/WNT5A/JAM3/ZDHHC7/NSG1	13
1307	4	GO:0043500	muscle adaptation	15/1008	122/18903	0.00212514	0.0153416	0.0110045	IL6ST/ATP2A2/ATP2B4/INPP5F/TNFRSF1A/GSN/DAG1/LMCD1/PDE5A/ROCK2/PPP3CA/ROCK1/IGFBP5/ERRFI1/LMNA	15
1308	4	GO:0035633	maintenance of blood-brain barrier	7/1008	35/18903	0.00217124	0.0156323	0.0112131	LAMC1/ITGB1/VCL/GJA1/JAM3/LAMA2/ANGPT1	7
1309	4	GO:0050654	chondroitin sulfate proteoglycan metabolic process	7/1008	35/18903	0.00217124	0.0156323	0.0112131	CHPF/DSE/EXT1/CHPF2/CHSY1/CSGALNACT2/DCN	7
1310	4	GO:0035264	multicellular organism growth	17/1008	147/18903	0.00217572	0.0156436	0.0112212	COL3A1/APP/PLEC/HEG1/EXT1/LGMN/ATRX/ATRN/NOTCH2/CLIC4/ATM/NIPBL/STAT3/TMED2/SPTBN2/STC2/ADARB1	17
1311	4	GO:0051017	actin filament bundle assembly	18/1008	160/18903	0.00223028	0.0160043	0.0114799	FLNA/HSP90B1/ITGB5/ACTN1/TGFBR1/SDC4/SYNPO/CALD1/ADD1/DLC1/CD47/PHLDB2/ROCK2/CCN2/CCDC88A/ROCK1/PLS3/NRP1	18
1312	4	GO:0015807	L-amino acid transport	11/1008	76/18903	0.00223184	0.0160043	0.0114799	ITGB1/SLC38A10/SLC38A2/SERINC3/SLC7A5/SLC7A2/SLC38A1/SLC1A5/ARL6IP5/SLC3A2/SLC7A11	11
1313	4	GO:0006936	muscle contraction	32/1008	351/18903	0.0022414	0.0160514	0.0115137	FLNA/ATP2A2/ASPH/DSP/ATP1A1/DSG2/ATP2B4/ANXA6/SULF2/AKAP9/F2R/UTRN/GSN/CACNA2D1/MYOF/CTTN/GAA/PIK3C2A/CALD1/GJA1/APBB2/PDE5A/ROCK2/CCN2/ITGA2/SYNM/ROCK1/ATP1B1/ATP2B1/CHRM2/SULF1/ACTA2	32
1314	4	GO:0014066	regulation of phosphatidylinositol 3-kinase signaling	14/1008	111/18903	0.00231815	0.0165569	0.0118763	FN1/FLT1/IGF1R/SERPINE2/PDGFRB/F2R/FGFR1/PDGFRA/TEK/PTK2/PTPN13/UNC5B/ANGPT1/DCN	14
1315	4	GO:0018107	peptidyl-threonine phosphorylation	14/1008	111/18903	0.00231815	0.0165569	0.0118763	APP/EIF4G1/TGFB1/TGFBR1/WNK1/CDC42BPA/CDC42BPB/WNT5A/HIPK2/GSK3B/ROCK2/TGFBR2/ROCK1/CEMIP	14
1316	4	GO:0035088	establishment or maintenance of apical/basal cell polarity	9/1008	55/18903	0.00233674	0.0166014	0.0119082	FAT1/CLIC4/PTK7/MSN/WNT5A/PRKCI/PDCD6IP/ERBIN/WDR1	9
1317	4	GO:0061245	establishment or maintenance of bipolar cell polarity	9/1008	55/18903	0.00233674	0.0166014	0.0119082	FAT1/CLIC4/PTK7/MSN/WNT5A/PRKCI/PDCD6IP/ERBIN/WDR1	9
1318	4	GO:0070169	positive regulation of biomineral tissue development	9/1008	55/18903	0.00233674	0.0166014	0.0119082	FBN2/BMPR2/TGFB1/CCN1/ANO6/ACVR2A/ATP2B1/TENT5A/BMP4	9
1319	4	GO:1902991	regulation of amyloid precursor protein catabolic process	9/1008	55/18903	0.00233674	0.0166014	0.0119082	TMED10/PRNP/RTN4/PICALM/ROCK2/RTN3/ROCK1/APOE/CLU	9
1320	4	GO:0035023	regulation of Rho protein signal transduction	12/1008	88/18903	0.00240813	0.0170461	0.0122272	COL3A1/ITGB1/HEG1/AKAP13/PDGFRB/F2R/ABCA1/DLC1/ITGA3/MYO9B/NRP1/APOE	12
1321	4	GO:0010950	positive regulation of endopeptidase activity	19/1008	174/18903	0.00240886	0.0170461	0.0122272	VCP/ASPH/LGMN/F2R/F3/CTSD/GSN/PICALM/UACA/DLC1/NCSTN/STAT3/DDX3X/CCN1/ROCK2/PERP/CCN2/REST/ARL6IP5	19
1322	4	GO:0021543	pallium development	19/1008	174/18903	0.00240886	0.0170461	0.0122272	COL3A1/LAMB1/IGF1R/SLC38A2/ATP2B4/NF1/PLXNA3/RTN4/CDK6/SLC2A1/HIF1A/IGF2BP1/UBA6/GSK3B/MBOAT7/CTNNB1/CDH2/CRK/SLIT2	19
1323	4	GO:0061458	reproductive system development	29/1008	310/18903	0.0024168	0.0170798	0.0122514	HSPA5/PSAP/SERPINE2/CCND1/AXL/ATRX/PDGFRB/TGFBR1/MMP2/MMP14/KDM5B/DHCR24/CTNNA1/ATM/ASH1L/WNT5A/NIPBL/PDGFRA/TMF1/INHBA/ACVR2A/CTNNB1/SULF1/BMP4/GFRA1/CYP1B1/SLIT2/TNC/ADAMTS1	29
1324	4	GO:0071300	cellular response to retinoic acid	10/1008	66/18903	0.00247089	0.0174391	0.0125091	COL1A1/SETX/PTK7/ABCA1/ATM/WNT5A/AQP1/GSK3B/YAP1/WNT2	10
1325	4	GO:0045445	myoblast differentiation	14/1008	112/18903	0.00252254	0.0177803	0.0127538	ITGB1/PLEC/TGFB1/DDX17/SMARCA4/ARID1B/DDX5/MBNL1/EPAS1/REST/SMARCC1/SOX4/GREM1/BMP4	14
1326	4	GO:0006614	SRP-dependent cotranslational protein targeting to membrane	6/1008	27/18903	0.00255208	0.0178945	0.0128358	SEC61A1/SEC63/TRAM1/SRPRA/TRAM2/SRPRB	6
1327	4	GO:0031639	plasminogen activation	6/1008	27/18903	0.00255208	0.0178945	0.0128358	SERPINE2/SERPINE1/THBS1/DHCR24/CTSZ/RUNX1	6
1328	4	GO:0036296	response to increased oxygen levels	6/1008	27/18903	0.00255208	0.0178945	0.0128358	COL1A1/ATP6AP1/SLC7A5/PDGFRB/MMP2/PDPN	6
1329	4	GO:0070861	regulation of protein exit from endoplasmic reticulum	6/1008	27/18903	0.00255208	0.0178945	0.0128358	TMEM30A/OS9/CD81/ERLEC1/TM9SF4/INSIG1	6
1330	4	GO:0001819	positive regulation of cytokine production	41/1008	486/18903	0.00255807	0.0179131	0.0128491	IL6ST/SPTBN1/APP/ATP6AP2/HEG1/CD46/SERPINE1/TGFB1/SULF2/THBS1/CD276/TMED10/SLC7A5/F2R/F3/HIF1A/CD81/SPON2/CADM1/WNT5A/STAT3/MAVS/HLA-E/DDX3X/TRIM56/KPNA6/TMF1/AKAP12/ROCK2/RUNX1/SETD2/HK1/FURIN/EPHB2/AFAP1L2/HLA-A/SULF1/CLU/LUM/CYP1B1/H19	41
1331	4	GO:0048660	regulation of smooth muscle cell proliferation	19/1008	175/18903	0.00257092	0.0179261	0.0128584	IGF1R/BMPR2/TGFB1/THBS1/CCN4/NF1/PDGFRB/MMP2/DDR2/GJA1/TGFBR2/CTNNB1/ITGA2/IGFBP5/CDKN1A/APOE/CDH13/BMP4/ADAMTS1	19
1332	4	GO:0006026	aminoglycan catabolic process	7/1008	36/18903	0.00257327	0.0179261	0.0128584	GNS/TGFB1/CEMIP2/GLB1/CD44/HEXA/CEMIP	7
1333	4	GO:0060323	head morphogenesis	7/1008	36/18903	0.00257327	0.0179261	0.0128584	COL1A1/ATP6AP2/ASPH/MMP2/NIPBL/PDGFRA/ANKRD11	7
1334	4	GO:0090218	positive regulation of lipid kinase activity	7/1008	36/18903	0.00257327	0.0179261	0.0128584	FLT1/TGFB1/PDGFRB/CD81/PDGFRA/TEK/PTK2	7
1335	4	GO:0090257	regulation of muscle system process	25/1008	256/18903	0.00264423	0.0183297	0.0131479	IL6ST/ATP2A2/DSP/ATP1A1/DSG2/ATP2B4/ANXA6/AKAP9/F2R/TNFRSF1A/CTTN/DAG1/LMCD1/PDE5A/ROCK2/PPP3CA/CCN2/ITGA2/ROCK1/IGFBP5/ATP1B1/ATP2B1/ERRFI1/CHRM2/LMNA	25
1336	4	GO:0002483	antigen processing and presentation of endogenous peptide antigen	5/1008	19/18903	0.00265126	0.0183297	0.0131479	TAPBP/HLA-C/HLA-E/HLA-A/HLA-B	5
1337	4	GO:0006684	sphingomyelin metabolic process	5/1008	19/18903	0.00265126	0.0183297	0.0131479	SGMS2/SPTLC2/SMPD1/OSBP/SPTLC1	5
1338	4	GO:0045953	negative regulation of natural killer cell mediated cytotoxicity	5/1008	19/18903	0.00265126	0.0183297	0.0131479	MICA/HLA-E/CRK/HLA-A/HLA-B	5
1339	4	GO:0055070	copper ion homeostasis	5/1008	19/18903	0.00265126	0.0183297	0.0131479	APP/SLC31A1/PRNP/ATP7B/XIAP	5
1340	4	GO:0021545	cranial nerve development	9/1008	56/18903	0.00265509	0.0183297	0.0131479	EXT1/PLXNA3/NRP2/PLXNA1/HOXB3/CTNNB1/EPHB2/ADARB1/NRP1	9
1341	4	GO:0110151	positive regulation of biomineralization	9/1008	56/18903	0.00265509	0.0183297	0.0131479	FBN2/BMPR2/TGFB1/CCN1/ANO6/ACVR2A/ATP2B1/TENT5A/BMP4	9
1342	4	GO:0003014	renal system process	15/1008	125/18903	0.0026992	0.0186103	0.0133492	LGMN/SULF2/KIRREL1/F2R/MAGED2/GSN/WFS1/GAS6/CLCN5/AKAP11/ITGA3/AQP1/PPP3CA/SULF1/BMP4	15
1343	4	GO:1990090	cellular response to nerve growth factor stimulus	8/1008	46/18903	0.00272174	0.0187416	0.0134434	HSPA5/APP/SORT1/DYNC1LI2/KIDINS220/EHD1/CRK/BDNF	8
1344	4	GO:0006665	sphingolipid metabolic process	18/1008	163/18903	0.00273574	0.0188139	0.0134952	PSAP/SERINC1/SERINC3/GLB1/B4GALT6/SGMS2/SPTLC2/TM9SF2/SMPD1/HACD2/HEXA/OSBP/CCN1/SPTLC1/DEGS1/UGCG/ST3GAL5/PLPP3	18
1345	4	GO:0061045	negative regulation of wound healing	11/1008	78/18903	0.00275244	0.0188563	0.0135257	SERPINE2/SERPINE1/THBS1/PDGFRA/CASK/PHLDB2/CRK/VTN/APOE/SERPING1/TFPI	11
1346	4	GO:0072665	protein localization to vacuole	11/1008	78/18903	0.00275244	0.0188563	0.0135257	SCARB2/GNPTAB/LAMP2/SORT1/RTN4/CD81/VPS13C/ROCK2/AP3D1/ZFYVE16/CLU	11
1347	4	GO:1903533	regulation of protein targeting	11/1008	78/18903	0.00275244	0.0188563	0.0135257	LMAN1/HUWE1/PRNP/NPEPPS/SREBF2/TCAF1/STOM/MYO1C/LEPROT/ANK3/CEMIP	11
1348	4	GO:0001886	endothelial cell morphogenesis	4/1008	12/18903	0.00281825	0.01904	0.0136575	COL18A1/HEG1/PLOD3/CLIC4	4
1349	4	GO:0006983	ER overload response	4/1008	12/18903	0.00281825	0.01904	0.0136575	HSPA5/WFS1/CCDC47/GSK3B	4
1350	4	GO:0014745	negative regulation of muscle adaptation	4/1008	12/18903	0.00281825	0.01904	0.0136575	ATP2B4/IGFBP5/ERRFI1/LMNA	4
1351	4	GO:0021979	hypothalamus cell differentiation	4/1008	12/18903	0.00281825	0.01904	0.0136575	PLXNA3/NRP2/PLXNA1/NRP1	4
1352	4	GO:0033629	negative regulation of cell adhesion mediated by integrin	4/1008	12/18903	0.00281825	0.01904	0.0136575	SERPINE1/WNK1/JAM3/CYP1B1	4
1353	4	GO:0071712	ER-associated misfolded protein catabolic process	4/1008	12/18903	0.00281825	0.01904	0.0136575	VCP/UGGT1/UGGT2/DERL1	4
1354	4	GO:0072015	podocyte development	4/1008	12/18903	0.00281825	0.01904	0.0136575	LAMB2/IQGAP1/NOTCH2/BMP4	4
1355	4	GO:0072497	mesenchymal stem cell differentiation	4/1008	12/18903	0.00281825	0.01904	0.0136575	PDGFRA/GSK3B/CTNNB1/REST	4
1356	4	GO:1904350	regulation of protein catabolic process in the vacuole	4/1008	12/18903	0.00281825	0.01904	0.0136575	LRP1/LDLR/LAPTM4B/CD81	4
1357	4	GO:1904953	Wnt signaling pathway involved in midbrain dopaminergic neuron differentiation	4/1008	12/18903	0.00281825	0.01904	0.0136575	WNT5A/LRP6/WNT2/CTNNB1	4
1358	4	GO:1905245	regulation of aspartic-type peptidase activity	4/1008	12/18903	0.00281825	0.01904	0.0136575	GRN/TMED10/PICALM/ROCK2	4
1359	4	GO:0001764	neuron migration	19/1008	177/18903	0.00292255	0.0196564	0.0140996	COL3A1/PLXNB2/MAP1B/AXL/KIAA0319L/PLXNA3/NRP2/FGFR1/PLXNA1/NAV1/GAS6/NIPBL/STAT3/USP9X/ITGA3/CTNNB1/CRK/NRP1/SPOCK1	19
1360	4	GO:0051099	positive regulation of binding	19/1008	177/18903	0.00292255	0.0196564	0.0140996	APP/LRP1/EIF4G1/TGFB1/DERL1/NIBAN2/ADD1/WNT5A/USP9X/HIPK2/GSK3B/MARK3/CTNNB1/ITGA2/VTN/NRP1/APOE/BMP4/BDNF	19
1361	4	GO:0055067	monovalent inorganic cation homeostasis	18/1008	164/18903	0.00292412	0.0196564	0.0140996	ATP6AP2/EXT1/ATP1A1/ATP6AP1/SLC9A7/GRN/EXT2/CLCN3/WNK1/CLIC4/TMEM165/SLC12A4/ATP6V0A1/TM9SF4/TMEM106B/ATP1B1/ATP1B3/SLC12A8	18
1362	4	GO:0061572	actin filament bundle organization	18/1008	164/18903	0.00292412	0.0196564	0.0140996	FLNA/HSP90B1/ITGB5/ACTN1/TGFBR1/SDC4/SYNPO/CALD1/ADD1/DLC1/CD47/PHLDB2/ROCK2/CCN2/CCDC88A/ROCK1/PLS3/NRP1	18
1363	4	GO:0090175	regulation of establishment of planar polarity	9/1008	57/18903	0.00300682	0.020187	0.0144802	GPC6/GPC4/PTK7/FZD6/WNT5A/SMURF2/PRICKLE2/FZD2/DAB2	9
1364	4	GO:0002068	glandular epithelial cell development	7/1008	37/18903	0.0030301	0.0202421	0.0145197	CDK6/HIF1A/WNT5A/GSK3B/CDH2/FASN/BMP4	7
1365	4	GO:0003176	aortic valve development	7/1008	37/18903	0.0030301	0.0202421	0.0145197	BMPR2/TGFB1/TNFRSF1A/ROCK2/ROCK1/BMP4/SLIT2	7
1366	4	GO:0009225	nucleotide-sugar metabolic process	7/1008	37/18903	0.0030301	0.0202421	0.0145197	UGGT1/GFPT1/UGGT2/PGM3/MGAT1/UGP2/GFPT2	7
1367	4	GO:0021955	central nervous system neuron axonogenesis	7/1008	37/18903	0.0030301	0.0202421	0.0145197	CDH11/B4GALT6/MYCBP2/NIN/EPHB2/ADARB1/SLIT2	7
1368	4	GO:0070372	regulation of ERK1 and ERK2 cascade	29/1008	315/18903	0.00305124	0.0203541	0.0146	FN1/APP/TGFB1/NPTN/SHC1/PDGFRB/F2R/NOTCH2/CD44/GAS6/DDR2/TIMP3/PDGFRA/SPRY4/CCN1/AKAP12/TEK/FBLN1/INHBA/CCN2/DUSP6/EPHB2/ERRFI1/ANGPT1/ACTA2/DAB2/NRP1/APOE/BMP4	29
1369	4	GO:0006949	syncytium formation	10/1008	68/18903	0.00309423	0.0203541	0.0146	ITGB1/ADAM9/MYH9/MYOF/CAPN2/CD81/EHD2/PTGFRN/EHD1/ADAM12	10
1370	4	GO:0007611	learning or memory	26/1008	273/18903	0.00309851	0.0203541	0.0146	ITGB1/APP/ITGA5/LDLR/CCND2/MAP1A/LGMN/NPTN/PRNP/NF1/PJA2/HMGCR/ACTR2/PICALM/HIF1A/NCSTN/ITGA3/MME/UBA6/KMT2A/ARL6IP5/LRRN4/EPHB2/APOE/BDNF/SLC7A11	26
1371	4	GO:0003416	endochondral bone growth	6/1008	28/18903	0.0031037	0.0203541	0.0146	EXT1/ANXA6/DDR2/ECM1/TGFBR2/POR	6
1372	4	GO:0006515	protein quality control for misfolded or incompletely synthesized proteins	6/1008	28/18903	0.0031037	0.0203541	0.0146	VCP/UGGT1/UGGT2/DERL1/YME1L1/LONP2	6
1373	4	GO:0006829	zinc ion transport	6/1008	28/18903	0.0031037	0.0203541	0.0146	SLC39A7/SLC39A6/SLC39A14/SLC30A7/SLC39A9/SLC30A5	6
1374	4	GO:0010894	negative regulation of steroid biosynthetic process	6/1008	28/18903	0.0031037	0.0203541	0.0146	ATP1A1/DKK3/ERLIN2/REST/INSIG1/APOE	6
1375	4	GO:0021952	central nervous system projection neuron axonogenesis	6/1008	28/18903	0.0031037	0.0203541	0.0146	CDH11/MYCBP2/NIN/EPHB2/ADARB1/SLIT2	6
1376	4	GO:0030194	positive regulation of blood coagulation	6/1008	28/18903	0.0031037	0.0203541	0.0146	SERPINE1/THBS1/F2R/F3/ANO6/VTN	6
1377	4	GO:0031342	negative regulation of cell killing	6/1008	28/18903	0.0031037	0.0203541	0.0146	MICA/HLA-E/CRK/HLA-A/IL7R/HLA-B	6
1378	4	GO:0070723	response to cholesterol	6/1008	28/18903	0.0031037	0.0203541	0.0146	TGFB1/TGFBR1/DAG1/LRP6/INHBA/TGFBR2	6
1379	4	GO:0070920	regulation of production of small RNA involved in gene silencing by RNA	6/1008	28/18903	0.0031037	0.0203541	0.0146	TGFB1/DDX5/STAT3/PPP3CA/NCOR2/BMP4	6
1380	4	GO:0090314	positive regulation of protein targeting to membrane	6/1008	28/18903	0.0031037	0.0203541	0.0146	PRNP/TCAF1/STOM/MYO1C/ANK3/CEMIP	6
1381	4	GO:1900048	positive regulation of hemostasis	6/1008	28/18903	0.0031037	0.0203541	0.0146	SERPINE1/THBS1/F2R/F3/ANO6/VTN	6
1382	4	GO:1904385	cellular response to angiotensin	6/1008	28/18903	0.0031037	0.0203541	0.0146	IGF1R/DDR2/AHCYL1/INHBA/ROCK2/ROCK1	6
1383	4	GO:0045601	regulation of endothelial cell differentiation	8/1008	47/18903	0.00312968	0.0204744	0.0146864	VCL/TNFRSF1A/ADD1/ROCK2/S1PR3/CTNNB1/ROCK1/BMP4	8
1384	4	GO:0050919	negative chemotaxis	8/1008	47/18903	0.00312968	0.0204744	0.0146864	ITGAV/SEMA5A/SEMA3C/PLXNA3/NRP2/DPP4/WNT5A/SLIT2	8
1385	4	GO:0048659	smooth muscle cell proliferation	19/1008	179/18903	0.00331348	0.0216505	0.0155299	IGF1R/BMPR2/TGFB1/THBS1/CCN4/NF1/PDGFRB/MMP2/DDR2/GJA1/TGFBR2/CTNNB1/ITGA2/IGFBP5/CDKN1A/APOE/CDH13/BMP4/ADAMTS1	19
1386	4	GO:0030902	hindbrain development	17/1008	153/18903	0.00331815	0.0216546	0.0155329	HSPA5/ITGB1/IGF1R/SERPINE2/SDF4/ATRN/DLC1/NCSTN/RERE/HERC1/WLS/HOXB3/SPTBN2/ARCN1/CTNNB1/CRK/EPHB2	17
1387	4	GO:0002716	negative regulation of natural killer cell mediated immunity	5/1008	20/18903	0.00338164	0.0219119	0.0157174	MICA/HLA-E/CRK/HLA-A/HLA-B	5
1388	4	GO:0055093	response to hyperoxia	5/1008	20/18903	0.00338164	0.0219119	0.0157174	COL1A1/SLC7A5/PDGFRB/MMP2/PDPN	5
1389	4	GO:1902236	negative regulation of endoplasmic reticulum stress-induced intrinsic apoptotic signaling pathway	5/1008	20/18903	0.00338164	0.0219119	0.0157174	HYOU1/TMBIM6/CREB3L1/WFS1/HERPUD1	5
1390	4	GO:1902473	regulation of protein localization to synapse	5/1008	20/18903	0.00338164	0.0219119	0.0157174	ADAM10/GPC6/GPC4/DAG1/WNT5A	5
1391	4	GO:0016197	endosomal transport	24/1008	247/18903	0.00339391	0.0219119	0.0157174	VCP/CLTC/ATP6AP1/LAPTM4B/SORT1/TMEM87B/INPP5F/ABCA1/PICALM/EVI5/GOLT1B/EHD2/ERC1/HEATR5A/VPS53/WASHC4/SPAG9/STX16/EHD1/TMEM87A/AP3D1/NSG1/ZFYVE16/LEPROT	24
1392	4	GO:0031330	negative regulation of cellular catabolic process	24/1008	247/18903	0.00339391	0.0219119	0.0157174	QSOX1/EIF4G1/MAP1A/TIMP1/ATP2B4/SLC7A5/CTSA/NBAS/TIMP2/SMG1/TIMP3/STAT3/USP9X/HERC1/HIPK2/IGF2BP1/GOLGA2/CST3/MCL1/FURIN/ROCK1/SMARCC1/FUS/TENT5A	24
1393	4	GO:0033002	muscle cell proliferation	24/1008	247/18903	0.00339391	0.0219119	0.0157174	IGF1R/BMPR2/TGFB1/THBS1/CCN4/NF1/PDGFRB/TGFBR1/MMP2/DDR2/GJA1/YAP1/TGFBR2/RUNX1/WNT2/CTNNB1/ITGA2/IGFBP5/ANGPT1/CDKN1A/APOE/CDH13/BMP4/ADAMTS1	24
1394	4	GO:0006979	response to oxidative stress	37/1008	434/18903	0.00339406	0.0219119	0.0157174	COL1A1/PXDN/P4HB/ADAM9/APP/ATP2A2/NFE2L1/AXL/FBLN5/ERO1A/PRNP/SETX/PDGFRB/ATRN/MMP2/MMP14/CAPN2/DHCR24/HIF1A/DDR2/PDGFRA/AQP1/STC2/MCL1/EPAS1/PON2/SESN3/CTNNB1/CRK/REST/ARL6IP5/SELENOP/APOE/SLC7A11/CYP1B1/H19/TRPA1	37
1395	4	GO:0048010	vascular endothelial growth factor receptor signaling pathway	9/1008	58/18903	0.00339428	0.0219119	0.0157174	FLT1/ITGA5/AXL/HIF1A/NIBAN2/PTK2/SULF1/VTN/NRP1	9
1396	4	GO:0010611	regulation of cardiac muscle hypertrophy	10/1008	69/18903	0.00344967	0.0222427	0.0159548	IL6ST/ATP2B4/TNFRSF1A/LMCD1/PDE5A/ROCK2/PPP3CA/ROCK1/ERRFI1/LMNA	10
1397	4	GO:0046578	regulation of Ras protein signal transduction	20/1008	193/18903	0.00346578	0.0223198	0.01601	COL3A1/ITGB1/HEG1/AKAP13/NF1/ARFGAP1/PDGFRB/F2R/NOTCH2/ABCA1/MAP4K4/DLC1/ITGA3/SPRY4/MYO9B/ERBIN/CRK/EPHB2/NRP1/APOE	20
1398	4	GO:0002065	columnar/cuboidal epithelial cell differentiation	14/1008	116/18903	0.00349398	0.0224317	0.0160903	IL6ST/MAP1B/EXT1/SERPINE1/CDK6/HIF1A/WNT5A/GSK3B/YAP1/CTNNB1/CDH2/FASN/SOX4/BMP4	14
1399	4	GO:0072009	nephron epithelium development	14/1008	116/18903	0.00349398	0.0224317	0.0160903	LAMB2/MAGED1/IQGAP1/EXT1/NOTCH2/AQP1/YAP1/CTNNB1/HS2ST1/PROM1/KIF26B/LAMA5/GREM1/BMP4	14
1400	4	GO:0045860	positive regulation of protein kinase activity	36/1008	420/18903	0.00350232	0.0224317	0.0160903	FLT1/ADAM9/MAGED1/BMPR2/IQGAP1/CCND2/CCND1/TAOK1/ATP2B4/TGFB1/AKAP13/THBS1/PRNP/PDGFRB/PRRC1/WNK1/FGFR1/SDC4/GAS6/DDR2/DAG1/WNT5A/TNFRSF10B/DDX3X/CCN1/PDE5A/HMGA2/TGFBR2/CCDC88A/PTK2/AFAP1L2/GREM1/ANGPT1/CDKN1A/CLU/CEMIP	36
1401	4	GO:0001843	neural tube closure	12/1008	92/18903	0.00350404	0.0224317	0.0160903	PLXNB2/TGFB1/HECTD1/PTK7/SDC4/FZD6/DLC1/WNT5A/TMED2/SETD2/FZD2/BMP4	12
1402	4	GO:0097581	lamellipodium organization	12/1008	92/18903	0.00350404	0.0224317	0.0160903	ITGB1/VCL/ACTR2/NCKAP1/CTTN/CD44/PDPN/MYO9B/CCDC88A/ACTR3/CDH13/SLIT2	12
1403	4	GO:0019216	regulation of lipid metabolic process	31/1008	347/18903	0.00352997	0.0225708	0.0161901	FLT1/PSAP/IGF1R/LDLR/ACSL3/ATP1A1/TGFB1/STARD4/PDGFRB/MBTPS1/DKK3/CAPN2/RNF213/H6PD/CD81/DHCR7/PDGFRA/GOLM1/ERLIN2/IGFBP7/LONP2/CCN1/TEK/POR/MBOAT7/PTK2/REST/LPIN1/INSIG1/DAB2/APOE	31
1404	4	GO:0014037	Schwann cell differentiation	7/1008	38/18903	0.00354643	0.0226437	0.0162424	LAMB2/PLEC/NF1/GPC1/ADGRG6/DICER1/DAG1	7
1405	4	GO:0008360	regulation of cell shape	17/1008	154/18903	0.00354981	0.0226437	0.0162424	FN1/PLXNB2/MYO10/MYH9/MYH10/PLXNA3/PLXNA1/DAG1/MSN/DLC1/PDPN/PARVA/RHOQ/CRK/PTK2/WDR1/CDC42EP3	17
1406	4	GO:0030307	positive regulation of cell growth	18/1008	167/18903	0.0035552	0.0226512	0.0162478	FN1/MACF1/ADAM10/BMPR2/EIF4G1/MAP1B/TEAD1/GOLGA4/SEMA5A/TGFBR1/MMP14/TRPV2/DBN1/DDX3X/USP47/YAP1/NRP1/BDNF	18
1407	4	GO:0048483	autonomic nervous system development	8/1008	48/18903	0.00358359	0.022778	0.0163387	FN1/NF1/PLXNA3/NRP2/CTNNB1/ADARB1/SOX4/NRP1	8
1408	4	GO:1990089	response to nerve growth factor	8/1008	48/18903	0.00358359	0.022778	0.0163387	HSPA5/APP/SORT1/DYNC1LI2/KIDINS220/EHD1/CRK/BDNF	8
1409	4	GO:2000027	regulation of animal organ morphogenesis	15/1008	129/18903	0.00365818	0.0232247	0.0166591	MAGED1/GPC6/GPC4/PTK7/FZD6/WNT5A/SMURF2/PRICKLE2/WNT2/CTNNB1/FZD2/GREM1/SULF1/DAB2/BMP4	15
1410	4	GO:0007517	muscle organ development	31/1008	348/18903	0.00368371	0.0233592	0.0167556	LOX/COL3A1/ITGB1/PLEC/FLNB/CD164/DSP/HEG1/COL11A1/TGFB1/DDX17/NF1/GPC1/TGFBR1/UTRN/SGCB/DDX5/DAG1/NIBAN2/CHD2/WNT5A/ITGA11/LAMA2/PPP3CA/WNT2/CTNNB1/FZD2/COL6A3/LAMA5/ADARB1/BMP4	31
1411	4	GO:0051056	regulation of small GTPase mediated signal transduction	28/1008	305/18903	0.003705	0.0234483	0.0168196	COL3A1/ITGAV/ITGB1/HEG1/ARHGAP5/AKAP13/NF1/ARFGAP1/PDGFRB/F2R/TRIO/NOTCH2/ABCA1/MAP4K4/DLC1/SIPA1L1/ITGA3/SPRY4/MYO9B/ARHGEF12/ERBIN/CRK/ARHGAP23/EPHB2/TGM2/NRP1/APOE/SLIT2	28
1412	4	GO:0097061	dendritic spine organization	11/1008	81/18903	0.00371264	0.0234483	0.0168196	IGF1R/LGMN/PRNP/ACTR2/CTTN/SIPA1L1/ITGA3/DBN1/PDLIM5/EPHB2/APOE	11
1413	4	GO:0120193	tight junction organization	11/1008	81/18903	0.00371264	0.0234483	0.0168196	PLEC/EXT1/TGFBR1/PDCD6IP/APC/ROCK2/MYO1C/SVEP1/ROCK1/EPHB2/CLDN11	11
1414	4	GO:0003094	glomerular filtration	6/1008	29/18903	0.00373959	0.0234483	0.0168196	SULF2/KIRREL1/F2R/GAS6/AQP1/SULF1	6
1415	4	GO:0006622	protein targeting to lysosome	6/1008	29/18903	0.00373959	0.0234483	0.0168196	SCARB2/GNPTAB/LAMP2/SORT1/ZFYVE16/CLU	6
1416	4	GO:0010575	positive regulation of vascular endothelial growth factor production	6/1008	29/18903	0.00373959	0.0234483	0.0168196	IL6ST/TGFB1/SULF2/HIF1A/SULF1/CYP1B1	6
1417	4	GO:0032367	intracellular cholesterol transport	6/1008	29/18903	0.00373959	0.0234483	0.0168196	LDLR/STARD4/ABCA1/LRP6/OSBP/NUS1	6
1418	4	GO:1902430	negative regulation of amyloid-beta formation	6/1008	29/18903	0.00373959	0.0234483	0.0168196	PRNP/RTN4/RTN3/ROCK1/APOE/CLU	6
1419	4	GO:1902547	regulation of cellular response to vascular endothelial growth factor stimulus	6/1008	29/18903	0.00373959	0.0234483	0.0168196	ADGRA2/ADAMTS12/ATP2B4/MYO1C/CD63/DCN	6
1420	4	GO:0010977	negative regulation of neuron projection development	16/1008	142/18903	0.00375453	0.0234483	0.0168196	FLNA/SEMA5A/SEMA3C/INPP5F/THY1/PLXNA3/RTN4/ITM2C/WNT5A/EPHB2/DAB2/NRP1/APOE/NR2F1/SPOCK1/SLIT2	16
1421	4	GO:0035107	appendage morphogenesis	16/1008	142/18903	0.00375453	0.0234483	0.0168196	COL3A1/ECE1/FBN2/ASPH/EXT1/SEMA3C/ATRX/NOTCH2/FZD6/WNT5A/NIPBL/MBNL1/CTNNB1/SOX4/GREM1/BMP4	16
1422	4	GO:0035108	limb morphogenesis	16/1008	142/18903	0.00375453	0.0234483	0.0168196	COL3A1/ECE1/FBN2/ASPH/EXT1/SEMA3C/ATRX/NOTCH2/FZD6/WNT5A/NIPBL/MBNL1/CTNNB1/SOX4/GREM1/BMP4	16
1423	4	GO:0042552	myelination	16/1008	142/18903	0.00375453	0.0234483	0.0168196	PLEC/NF1/MARVELD1/GPC1/ATRN/B4GALT6/ADGRG6/DICER1/DAG1/NCSTN/JAM3/HEXA/DEGS1/CTNNB1/LPIN1/CLU	16
1424	4	GO:0043666	regulation of phosphoprotein phosphatase activity	9/1008	59/18903	0.00381991	0.023829	0.0170926	HSP90B1/ITGA1/MGAT5/PDGFRB/BOD1L1/GSK3B/NUAK1/ROCK2/ROCK1	9
1425	4	GO:0060606	tube closure	12/1008	93/18903	0.00383288	0.0238821	0.0171307	PLXNB2/TGFB1/HECTD1/PTK7/SDC4/FZD6/DLC1/WNT5A/TMED2/SETD2/FZD2/BMP4	12
1426	4	GO:0035437	maintenance of protein localization in endoplasmic reticulum	4/1008	13/18903	0.00390038	0.0241348	0.0173119	HSPA5/OS9/KDELR3/INSIG1	4
1427	4	GO:0044650	adhesion of symbiont to host cell	4/1008	13/18903	0.00390038	0.0241348	0.0173119	NECTIN2/DPP4/CD81/GAS6	4
1428	4	GO:0061430	bone trabecula morphogenesis	4/1008	13/18903	0.00390038	0.0241348	0.0173119	COL1A1/FBN2/MMP2/GREM1	4
1429	4	GO:0071481	cellular response to X-ray	4/1008	13/18903	0.00390038	0.0241348	0.0173119	CCND2/ATM/NIPBL/TP53BP1	4
1430	4	GO:0072310	glomerular epithelial cell development	4/1008	13/18903	0.00390038	0.0241348	0.0173119	LAMB2/IQGAP1/NOTCH2/BMP4	4
1431	4	GO:0072537	fibroblast activation	4/1008	13/18903	0.00390038	0.0241348	0.0173119	PDGFRB/DDR2/AKAP12/ACTA2	4
1432	4	GO:0010876	lipid localization	40/1008	483/18903	0.00394795	0.0244009	0.0175029	ITGAV/TMEM30A/SURF4/PSAP/HDLBP/LRP1/SCARB2/LDLR/LRP10/ACSL3/VMP1/STARD4/THBS1/ABCC4/KDM5B/TMEM41B/SLC2A1/RNF213/ABCA1/ESYT2/LRP6/SREBF2/VPS13C/SQLE/SEC24A/HEXA/OSBP/TMF1/ANO6/UGCG/INHBA/EHD1/NUS1/ATP10D/CLPTM1L/FURIN/PLTP/DAB2/APOE/CLU	40
1433	4	GO:0046890	regulation of lipid biosynthetic process	19/1008	182/18903	0.00398081	0.0245758	0.0176283	IGF1R/LDLR/ACSL3/ATP1A1/STARD4/MBTPS1/DKK3/CAPN2/H6PD/DHCR7/ERLIN2/IGFBP7/CCN1/POR/REST/LPIN1/INSIG1/DAB2/APOE	19
1434	4	GO:0006643	membrane lipid metabolic process	21/1008	209/18903	0.0040096	0.0246967	0.017715	PSAP/SERINC1/SERINC3/GLB1/B4GALT6/SGMS2/SPTLC2/PIGS/TM9SF2/SMPD1/HACD2/HEXA/OSBP/CCN1/SPTLC1/PIGT/DEGS1/UGCG/ST3GAL5/PLPP3/CYP1B1	21
1435	4	GO:0045732	positive regulation of protein catabolic process	21/1008	209/18903	0.0040096	0.0246967	0.017715	ADAM9/LRP1/VCP/LDLR/TMEM259/TMTC3/HECTD1/CD81/HERPUD1/MSN/MDM2/WNT5A/APC/CSNK1A1/DDB1/GSK3B/FURIN/NRDC/DAB2/APOE/CLU	21
1436	4	GO:0010770	positive regulation of cell morphogenesis involved in differentiation	11/1008	82/18903	0.00408634	0.0250831	0.0179922	FLNA/P4HB/CALR/ACTR2/CUX1/MYADM/DBN1/CRK/EPHB2/DAB2/NRP1	11
1437	4	GO:0048708	astrocyte differentiation	11/1008	82/18903	0.00408634	0.0250831	0.0179922	IL6ST/LAMB2/APP/LRP1/LDLR/SERPINE2/GRN/NF1/CDK6/STAT3/PLPP3	11
1438	4	GO:0051149	positive regulation of muscle cell differentiation	11/1008	82/18903	0.00408634	0.0250831	0.0179922	LAMC1/LAMB1/LAMB2/TGFB1/MMP14/NIBAN2/MDM2/LAMA2/PIEZO1/NID1/BMP4	11
1439	4	GO:0090181	regulation of cholesterol metabolic process	7/1008	39/18903	0.00412703	0.025304	0.0181506	LDLR/STARD4/MBTPS1/DHCR7/ERLIN2/POR/APOE	7
1440	4	GO:1903035	negative regulation of response to wounding	12/1008	94/18903	0.00418609	0.0256368	0.0183893	SERPINE2/SERPINE1/THBS1/INPP5F/PDGFRA/CASK/PHLDB2/CRK/VTN/APOE/SERPING1/TFPI	12
1441	4	GO:0003177	pulmonary valve development	5/1008	21/18903	0.00424613	0.0258571	0.0185474	BMPR2/TNFRSF1A/NOTCH2/BMP4/SLIT2	5
1442	4	GO:0007042	lysosomal lumen acidification	5/1008	21/18903	0.00424613	0.0258571	0.0185474	ATP6AP2/ATP6AP1/GRN/ATP6V0A1/TMEM106B	5
1443	4	GO:0071636	positive regulation of transforming growth factor beta production	5/1008	21/18903	0.00424613	0.0258571	0.0185474	ATP6AP2/CD46/THBS1/FURIN/LUM	5
1444	4	GO:0097062	dendritic spine maintenance	5/1008	21/18903	0.00424613	0.0258571	0.0185474	IGF1R/PRNP/CTTN/ITGA3/APOE	5
1445	4	GO:1902307	positive regulation of sodium ion transmembrane transport	5/1008	21/18903	0.00424613	0.0258571	0.0185474	WNK1/ACTN4/ATP1B1/ATP1B3/ANK3	5
1446	4	GO:0070527	platelet aggregation	10/1008	71/18903	0.00425745	0.0258967	0.0185757	FN1/IL6ST/FLNA/VCL/SERPINE2/MYH9/PDGFRA/TLN1/PDPN/SLC7A11	10
1447	4	GO:0010927	cellular component assembly involved in morphogenesis	14/1008	119/18903	0.00440698	0.0267759	0.0192064	ITGB1/PLEC/FLNC/NECTIN2/AKAP13/GPC1/PDGFRB/DICER1/PHLDB1/DAG1/PDGFRA/TMF1/PHLDB2/WDR1	14
1448	4	GO:0010464	regulation of mesenchymal cell proliferation	6/1008	30/18903	0.00446716	0.0270803	0.0194248	WNT5A/TGFBR2/WNT2/CTNNB1/LMNA/BMP4	6
1449	4	GO:0060325	face morphogenesis	6/1008	30/18903	0.00446716	0.0270803	0.0194248	COL1A1/ASPH/MMP2/NIPBL/PDGFRA/ANKRD11	6
1450	4	GO:0014032	neural crest cell development	11/1008	83/18903	0.0044894	0.0271844	0.0194994	FN1/ANXA6/SEMA5A/SEMA3C/NRP2/HIF1A/EFNB1/CDH2/LAMA5/NRP1/BMP4	11
1451	4	GO:0014065	phosphatidylinositol 3-kinase signaling	16/1008	145/18903	0.00461118	0.0278763	0.0199957	FN1/FLT1/IGF1R/SERPINE2/NF1/PDGFRB/F2R/FGFR1/PIK3C2A/PDGFRA/TEK/PTK2/PTPN13/UNC5B/ANGPT1/DCN	16
1452	4	GO:0090101	negative regulation of transmembrane receptor protein serine/threonine kinase signaling pathway	17/1008	158/18903	0.00461404	0.0278763	0.0199957	FBN1/HSPA5/GLG1/FBN2/LRP1/LTBP1/FSTL3/CRIM1/TWSG1/HTRA1/SKIL/SLC2A10/WNT5A/HIPK2/SMURF2/ZBTB7A/GREM1	17
1453	4	GO:0030195	negative regulation of blood coagulation	8/1008	50/18903	0.00464276	0.0279868	0.020075	SERPINE2/SERPINE1/THBS1/PDGFRA/VTN/APOE/SERPING1/TFPI	8
1454	4	GO:2001238	positive regulation of extrinsic apoptotic signaling pathway	8/1008	50/18903	0.00464276	0.0279868	0.020075	PDIA3/THBS1/NF1/SKIL/ITM2C/CTNNA1/TIMP3/INHBA	8
1455	4	GO:2000146	negative regulation of cell motility	33/1008	383/18903	0.0046586	0.0280508	0.0201209	COL3A1/CALR/LRP1/VCL/TIMP1/ATP2B4/SERPINE1/TGFB1/THBS1/NF1/THY1/DPP4/CLIC4/CTNNA1/MIA3/DAG1/GJA1/DLC1/STAT3/TCAF1/NISCH/PHLDB2/ADAMTS9/FBLN1/CRK/IGFBP5/ADARB1/GREM1/SULF1/APOE/DCN/CYP1B1/SLIT2	33
1456	4	GO:0035567	non-canonical Wnt signaling pathway	10/1008	72/18903	0.00471366	0.0283506	0.0203359	GPC6/GPC4/PTK7/RNF213/FZD6/WNT5A/SMURF2/PRICKLE2/FZD2/DAB2	10
1457	4	GO:0042098	T cell proliferation	21/1008	212/18903	0.00472763	0.0284028	0.0203734	IL6ST/CD46/CD151/CD276/PRNP/TWSG1/LRRC32/SDC4/CD81/MSN/NCSTN/HLA-E/TFRC/EFNB1/PDE5A/PPP3CA/TGFBR2/CTNNB1/HLA-A/BMP4/IGFBP2	21
1458	4	GO:0006882	cellular zinc ion homeostasis	7/1008	40/18903	0.00477679	0.0286341	0.0205393	SLC39A7/SLC39A6/SLC39A14/SLC30A7/ATP7B/SLC30A5/AP3D1	7
1459	4	GO:0043001	Golgi to plasma membrane protein transport	7/1008	40/18903	0.00477679	0.0286341	0.0205393	MACF1/SPTBN1/ACSL3/GOLGA4/SEC16A/ATP2C1/ANK3	7
1460	4	GO:0060135	maternal process involved in female pregnancy	9/1008	61/18903	0.00479571	0.0287154	0.0205977	CTSB/BMPR2/BSG/ASH1L/ITGA3/TMED2/KPNA6/STC2/PAM	9
1461	4	GO:0070371	ERK1 and ERK2 cascade	30/1008	340/18903	0.00484839	0.0289985	0.0208007	FN1/ITGAV/APP/TGFB1/NPTN/SHC1/PDGFRB/F2R/NOTCH2/CD44/GAS6/DDR2/TIMP3/PDGFRA/SPRY4/CCN1/AKAP12/TEK/FBLN1/INHBA/CCN2/DUSP6/EPHB2/ERRFI1/ANGPT1/ACTA2/DAB2/NRP1/APOE/BMP4	30
1462	4	GO:2001242	regulation of intrinsic apoptotic signaling pathway	18/1008	172/18903	0.00485562	0.0290095	0.0208086	P4HB/PTTG1IP/SERINC3/HYOU1/TMBIM6/CREB3L1/SKIL/NACC2/WFS1/HIF1A/CD44/HERPUD1/MDM2/DDX3X/USP47/MCL1/IVNS1ABP/CLU	18
1463	4	GO:0030168	platelet activation	15/1008	133/18903	0.00487966	0.0291207	0.0208884	FN1/COL3A1/IL6ST/FLNA/VCL/SERPINE2/MYH9/AXL/F2R/FZD6/PDGFRA/TLN1/PDPN/APOE/SLC7A11	15
1464	4	GO:0060041	retina development in camera-type eye	17/1008	159/18903	0.00491738	0.0293133	0.0210265	COL4A1/LAMB2/BMPR2/ATP2B4/MAN2A1/THY1/PDGFRB/CLIC4/SMARCA4/HIF1A/STAT3/PDGFRA/HIPK2/PROM1/ATP2B1/NRP1/CYP1B1	17
1465	4	GO:0010921	regulation of phosphatase activity	11/1008	84/18903	0.0049234	0.0293166	0.0210289	HSP90B1/ITGA1/MGAT5/PDGFRB/BOD1L1/GSK3B/NUAK1/ROCK2/ITGA2/ROCK1/LPIN1	11
1466	4	GO:0072073	kidney epithelium development	16/1008	146/18903	0.00492986	0.0293226	0.0210332	LAMB2/MAGED1/IQGAP1/EXT1/NOTCH2/SDC4/AQP1/YAP1/CTNNB1/HS2ST1/PROM1/KIF26B/LAMA5/GREM1/BMP4/SLIT2	16
1467	4	GO:0002067	glandular epithelial cell differentiation	10/1008	73/18903	0.00520741	0.0306726	0.0220016	EXT1/CDK6/HIF1A/WNT5A/GSK3B/YAP1/CTNNB1/CDH2/FASN/BMP4	10
1468	4	GO:0060415	muscle tissue morphogenesis	10/1008	73/18903	0.00520741	0.0306726	0.0220016	COL3A1/DSP/HEG1/COL11A1/TGFB1/TGFBR1/WNT5A/WNT2/FZD2/ADARB1	10
1469	4	GO:0006047	UDP-N-acetylglucosamine metabolic process	4/1008	14/18903	0.00523239	0.0306726	0.0220016	GFPT1/PGM3/MGAT1/GFPT2	4
1470	4	GO:0010452	histone H3-K36 methylation	4/1008	14/18903	0.00523239	0.0306726	0.0220016	ASH1L/NSD1/SETD5/SETD2	4
1471	4	GO:0034309	primary alcohol biosynthetic process	4/1008	14/18903	0.00523239	0.0306726	0.0220016	DKK3/H6PD/REST/DAB2	4
1472	4	GO:0048388	endosomal lumen acidification	4/1008	14/18903	0.00523239	0.0306726	0.0220016	ATP6AP2/ATP6AP1/CLCN3/ATP6V0A1	4
1473	4	GO:0070141	response to UV-A	4/1008	14/18903	0.00523239	0.0306726	0.0220016	CCND1/TIMP1/MMP2/MME	4
1474	4	GO:1905203	regulation of connective tissue replacement	4/1008	14/18903	0.00523239	0.0306726	0.0220016	ROCK2/PPP3CA/RUNX1/ROCK1	4
1475	4	GO:0007157	heterophilic cell-cell adhesion via plasma membrane cell adhesion molecules	8/1008	51/18903	0.00525493	0.0306726	0.0220016	CD164/ITGA5/ALCAM/PVR/CADM1/TENM3/AMIGO2/CDH2	8
1476	4	GO:0045197	establishment or maintenance of epithelial cell apical/basal polarity	8/1008	51/18903	0.00525493	0.0306726	0.0220016	FAT1/PTK7/MSN/WNT5A/PRKCI/PDCD6IP/ERBIN/WDR1	8
1477	4	GO:0060688	regulation of morphogenesis of a branching structure	8/1008	51/18903	0.00525493	0.0306726	0.0220016	MAGED1/RTN4/WNT5A/WNT2/CTNNB1/GREM1/SULF1/BMP4	8
1478	4	GO:1900047	negative regulation of hemostasis	8/1008	51/18903	0.00525493	0.0306726	0.0220016	SERPINE2/SERPINE1/THBS1/PDGFRA/VTN/APOE/SERPING1/TFPI	8
1479	4	GO:0010042	response to manganese ion	5/1008	22/18903	0.00525729	0.0306726	0.0220016	HSPA5/ADAM9/APP/BACE1/TFRC	5
1480	4	GO:0035089	establishment of apical/basal cell polarity	5/1008	22/18903	0.00525729	0.0306726	0.0220016	FAT1/PTK7/MSN/WNT5A/PRKCI	5
1481	4	GO:0048485	sympathetic nervous system development	5/1008	22/18903	0.00525729	0.0306726	0.0220016	NF1/NRP2/CTNNB1/SOX4/NRP1	5
1482	4	GO:0050821	protein stabilization	21/1008	214/18903	0.00526308	0.0306726	0.0220016	FLNA/CALR/LAMP1/P3H1/SEL1L/SEC16A/GRN/LAMP2/RTN4/NCLN/WFS1/CTNND1/ZNF207/USP9X/PARVA/AAK1/ATP1B1/ATP1B3/SOX4/CLU/PLPP3	21
1483	4	GO:0018105	peptidyl-serine phosphorylation	28/1008	313/18903	0.00528335	0.0306726	0.0220016	APP/EIF4G1/ATP2B4/TGFB1/INPP5F/AKAP9/TGFBR1/WNK1/SMG1/ATM/CD44/GAS6/WNT5A/PRKCI/HIPK2/TFRC/NSD1/CSNK1A1/GSK3B/MARK3/ROCK2/TGFBR2/PKN2/RPS6KA2/ROCK1/STK38L/ANGPT1/BDNF	28
1484	4	GO:0003299	muscle hypertrophy in response to stress	6/1008	31/18903	0.0052939	0.0306726	0.0220016	ATP2A2/ATP2B4/INPP5F/PPP3CA/ERRFI1/LMNA	6
1485	4	GO:0014887	cardiac muscle adaptation	6/1008	31/18903	0.0052939	0.0306726	0.0220016	ATP2A2/ATP2B4/INPP5F/PPP3CA/ERRFI1/LMNA	6
1486	4	GO:0014898	cardiac muscle hypertrophy in response to stress	6/1008	31/18903	0.0052939	0.0306726	0.0220016	ATP2A2/ATP2B4/INPP5F/PPP3CA/ERRFI1/LMNA	6
1487	4	GO:0015012	heparan sulfate proteoglycan biosynthetic process	6/1008	31/18903	0.0052939	0.0306726	0.0220016	DSE/EXT1/EXT2/TM9SF2/CTNNB1/HS2ST1	6
1488	4	GO:0045939	negative regulation of steroid metabolic process	6/1008	31/18903	0.0052939	0.0306726	0.0220016	ATP1A1/DKK3/ERLIN2/REST/INSIG1/APOE	6
1489	4	GO:0061311	cell surface receptor signaling pathway involved in heart development	6/1008	31/18903	0.0052939	0.0306726	0.0220016	TGFB1/NOTCH2/GALNT11/WNT5A/CTNNB1/BMP4	6
1490	4	GO:0098868	bone growth	6/1008	31/18903	0.0052939	0.0306726	0.0220016	EXT1/ANXA6/DDR2/ECM1/TGFBR2/POR	6
1491	4	GO:0000910	cytokinesis	19/1008	187/18903	0.00533841	0.0308972	0.0221626	SPTBN1/IGF1R/PLEC/MYH9/MYH10/BIRC6/ACTR2/SEPTIN2/SON/SEPTIN11/PDCD6IP/APC/AHCTF1/ROCK2/SETD2/PKN2/ROCK1/ACTR3/ANK3	19
1492	4	GO:0061614	miRNA transcription	9/1008	62/18903	0.00535103	0.0309036	0.0221672	TEAD1/TGFB1/SMARCA4/HIF1A/DDX5/STAT3/SREBF2/REST/BMP4	9
1493	4	GO:0061951	establishment of protein localization to plasma membrane	9/1008	62/18903	0.00535103	0.0309036	0.0221672	MACF1/SPTBN1/ACSL3/GOLGA4/ATP6AP1/SEC16A/ATP2C1/NSG1/ANK3	9
1494	4	GO:0008625	extrinsic apoptotic signaling pathway via death domain receptors	11/1008	85/18903	0.00538994	0.0310949	0.0223045	SERPINE1/THBS1/SORT1/NF1/TNFRSF1A/SKIL/TMBIM1/TIMP3/TNFRSF10B/DDX3X/GSK3B	11
1495	4	GO:0070050	neuron cellular homeostasis	7/1008	41/18903	0.00550065	0.0316995	0.0227382	APP/ATP2A2/MAP1A/TAOK1/CLCN3/TMEM106B/ATP2B1	7
1496	4	GO:0044272	sulfur compound biosynthetic process	16/1008	148/18903	0.00562104	0.0323586	0.0232109	CHPF/DSE/EXT1/ACSL3/CHPF2/HSD17B12/EXT2/CHSY1/SLC26A2/ACLY/PAPSS2/HACD2/ACSL4/CSGALNACT2/ANGPT1/SLC7A11	16
1497	4	GO:0030308	negative regulation of cell growth	19/1008	188/18903	0.00565097	0.0324961	0.0233095	BMPR2/SERPINE2/TGFB1/SEMA5A/SEMA3C/PLXNA3/RTN4/SMARCA4/GJA1/WNT5A/DDX3X/DCBLD2/SPAG9/INHBA/GREM1/CDKN1A/DAB2/NRP1/SLIT2	19
1498	4	GO:0006869	lipid transport	36/1008	433/18903	0.00568317	0.0326463	0.0234173	ITGAV/TMEM30A/SURF4/PSAP/HDLBP/LRP1/SCARB2/LDLR/LRP10/ACSL3/VMP1/STARD4/THBS1/ABCC4/KDM5B/TMEM41B/SLC2A1/ABCA1/ESYT2/LRP6/SREBF2/VPS13C/SEC24A/OSBP/TMF1/ANO6/UGCG/INHBA/NUS1/ATP10D/CLPTM1L/FURIN/PLTP/DAB2/APOE/CLU	36
1499	4	GO:0001736	establishment of planar polarity	10/1008	74/18903	0.00574074	0.0328716	0.0235789	GPC6/GPC4/PTK7/FZD6/WNT5A/SMURF2/PRICKLE2/FZD2/WDR1/DAB2	10
1500	4	GO:0007164	establishment of tissue polarity	10/1008	74/18903	0.00574074	0.0328716	0.0235789	GPC6/GPC4/PTK7/FZD6/WNT5A/SMURF2/PRICKLE2/FZD2/WDR1/DAB2	10
1501	4	GO:0045123	cellular extravasation	10/1008	74/18903	0.00574074	0.0328716	0.0235789	ITGB1/ITGA1/EXT1/THY1/CD99L2/JAM3/CD47/GCNT1/CRK/ROCK1	10
1502	4	GO:0009306	protein secretion	31/1008	359/18903	0.00578459	0.0330873	0.0237336	CANX/ADAM9/P3H1/SEL1L/PDIA4/TGFB1/GNPTAB/MYH10/TMED10/SLC16A1/F2R/LTBP2/HMGCR/TM7SF3/ABCA1/HIF1A/MIA3/CAVIN1/CYP51A1/ACSL4/SEC24A/WLS/CCDC186/OSBP/PPP3CA/RAB11FIP1/PAM/REST/RCN3/SOX4/APOE	31
1503	4	GO:0051452	intracellular pH reduction	8/1008	52/18903	0.00592685	0.033865	0.0242915	ATP6AP2/ATP6AP1/SLC9A7/GRN/CLCN3/CLIC4/ATP6V0A1/TMEM106B	8
1504	4	GO:0044091	membrane biogenesis	9/1008	63/18903	0.00595481	0.0339525	0.0243542	SPTBN1/SERINC1/ANKLE2/PICALM/PACSIN2/UGCG/CDH2/EPHB2/ANK3	9
1505	4	GO:0070059	intrinsic apoptotic signaling pathway in response to endoplasmic reticulum stress	9/1008	63/18903	0.00595481	0.0339525	0.0243542	DNAJC10/SERINC3/HYOU1/TMBIM6/ERO1A/CREB3L1/WFS1/HERPUD1/TNFRSF10B	9
1506	4	GO:0043123	positive regulation of I-kappaB kinase/NF-kappaB signaling	19/1008	189/18903	0.00597835	0.0340506	0.0244246	FLNA/AKAP13/F2R/TNFRSF1A/SHISA5/SLC20A1/ANKRD17/ATP2C1/SLC44A2/GOLT1B/GJA1/MAVS/ECM1/TNFRSF10B/TFRC/WLS/MTDH/CTNNB1/NDFIP2	19
1507	4	GO:0061351	neural precursor cell proliferation	16/1008	149/18903	0.00599497	0.0341091	0.0244665	ITGB1/PLXNB2/NF1/FZD6/CTNNA1/HIF1A/WNT5A/RERE/DBN1/IGF2BP1/NUMB/HOOK3/NES/WNT2/CTNNB1/CDH2	16
1508	4	GO:0035592	establishment of protein localization to extracellular region	31/1008	360/18903	0.00601742	0.0342006	0.0245322	CANX/ADAM9/P3H1/SEL1L/PDIA4/TGFB1/GNPTAB/MYH10/TMED10/SLC16A1/F2R/LTBP2/HMGCR/TM7SF3/ABCA1/HIF1A/MIA3/CAVIN1/CYP51A1/ACSL4/SEC24A/WLS/CCDC186/OSBP/PPP3CA/RAB11FIP1/PAM/REST/RCN3/SOX4/APOE	31
1509	4	GO:0030148	sphingolipid biosynthetic process	13/1008	111/18903	0.0061783	0.0350778	0.0251614	B4GALT6/SGMS2/SPTLC2/TM9SF2/SMPD1/HACD2/OSBP/CCN1/SPTLC1/DEGS1/UGCG/ST3GAL5/PLPP3	13
1510	4	GO:0010165	response to X-ray	6/1008	32/18903	0.00622729	0.0351332	0.0252011	CCND2/CCND1/ATM/NIPBL/IKBIP/TP53BP1	6
1511	4	GO:0014044	Schwann cell development	6/1008	32/18903	0.00622729	0.0351332	0.0252011	LAMB2/PLEC/NF1/ADGRG6/DICER1/DAG1	6
1512	4	GO:0032366	intracellular sterol transport	6/1008	32/18903	0.00622729	0.0351332	0.0252011	LDLR/STARD4/ABCA1/LRP6/OSBP/NUS1	6
1513	4	GO:0043552	positive regulation of phosphatidylinositol 3-kinase activity	6/1008	32/18903	0.00622729	0.0351332	0.0252011	FLT1/TGFB1/PDGFRB/PDGFRA/TEK/PTK2	6
1514	4	GO:0061037	negative regulation of cartilage development	6/1008	32/18903	0.00622729	0.0351332	0.0252011	ADAMTS12/CCN4/TGFBR1/CTNNB1/GREM1/BMP4	6
1515	4	GO:1902235	regulation of endoplasmic reticulum stress-induced intrinsic apoptotic signaling pathway	6/1008	32/18903	0.00622729	0.0351332	0.0252011	SERINC3/HYOU1/TMBIM6/CREB3L1/WFS1/HERPUD1	6
1516	4	GO:0050863	regulation of T cell activation	32/1008	376/18903	0.00630243	0.0354148	0.0254032	IL6ST/CD46/CD276/PRNP/TWSG1/THY1/DPP4/LRRC32/SDC4/SMARCA4/ARID1B/CD81/CLPTM1/HLA-E/ZBTB1/CD47/PAG1/TFRC/EFNB1/PDE5A/PPP3CA/TGFBR2/AP3D1/RUNX1/CTNNB1/SMARCC1/HLA-A/IL7R/SOX4/FGL2/BMP4/IGFBP2	32
1517	4	GO:0014002	astrocyte development	7/1008	42/18903	0.00630359	0.0354148	0.0254032	LAMB2/APP/LRP1/LDLR/GRN/NF1/CDK6	7
1518	4	GO:0055069	zinc ion homeostasis	7/1008	42/18903	0.00630359	0.0354148	0.0254032	SLC39A7/SLC39A6/SLC39A14/SLC30A7/ATP7B/SLC30A5/AP3D1	7
1519	4	GO:0071542	dopaminergic neuron differentiation	7/1008	42/18903	0.00630359	0.0354148	0.0254032	HIF1A/WNT5A/LRP6/GSK3B/WNT2/CTNNB1/MANF	7
1520	4	GO:0032102	negative regulation of response to external stimulus	36/1008	436/18903	0.00632342	0.0354891	0.0254564	LDLR/SERPINE2/SERPINE1/GRN/THBS1/SEMA5A/SEMA3C/INPP5F/PLXNA3/HTRA1/TNFRSF1A/DPP4/MICA/BACE1/ASH1L/WNT5A/PDGFRA/YTHDF3/HLA-E/CASK/STAT2/PHLDB2/TEK/FURIN/CRK/NT5E/HLA-A/GREM1/VTN/NRP1/APOE/SERPING1/FGL2/HLA-B/TFPI/SLIT2	36
1521	4	GO:0061326	renal tubule development	12/1008	99/18903	0.00636278	0.0356728	0.0255882	COL4A1/MAGED1/NOTCH2/AQP1/YAP1/CTNNB1/HS2ST1/PROM1/KIF26B/LAMA5/GREM1/BMP4	12
1522	4	GO:0045540	regulation of cholesterol biosynthetic process	5/1008	23/18903	0.00642751	0.0358114	0.0256876	MBTPS1/DHCR7/ERLIN2/POR/APOE	5
1523	4	GO:0050650	chondroitin sulfate proteoglycan biosynthetic process	5/1008	23/18903	0.00642751	0.0358114	0.0256876	CHPF/DSE/CHPF2/CHSY1/CSGALNACT2	5
1524	4	GO:0071218	cellular response to misfolded protein	5/1008	23/18903	0.00642751	0.0358114	0.0256876	VCP/UGGT1/UGGT2/DERL1/DNAJB14	5
1525	4	GO:0106118	regulation of sterol biosynthetic process	5/1008	23/18903	0.00642751	0.0358114	0.0256876	MBTPS1/DHCR7/ERLIN2/POR/APOE	5
1526	4	GO:1900120	regulation of receptor binding	5/1008	23/18903	0.00642751	0.0358114	0.0256876	LOX/ATP2A2/PTPRF/NRP1/BDNF	5
1527	4	GO:1900273	positive regulation of long-term synaptic potentiation	5/1008	23/18903	0.00642751	0.0358114	0.0256876	APP/LGMN/NPTN/MME/EPHB2	5
1528	4	GO:0050867	positive regulation of cell activation	38/1008	467/18903	0.00647588	0.0360435	0.0258541	IL6ST/FLNA/LAMP1/CD46/NECTIN2/TGFB1/AXL/THBS1/CD276/THY1/PDGFRB/DPP4/MMP14/SMARCA4/ARID1B/CD81/GAS6/DDR2/WNT5A/HLA-E/ZBTB1/CD47/TFRC/EFNB1/PPP3CA/TGFBR2/AP3D1/RUNX1/CCN2/TP53BP1/SMARCC1/EPHB2/HLA-A/IL7R/SOX4/CDKN1A/ACTA2/IGFBP2	38
1529	4	GO:0002573	myeloid leukocyte differentiation	21/1008	218/18903	0.00648452	0.0360542	0.0258618	FBN1/APP/MYH9/ATP6AP1/FSTL3/TGFB1/CCN4/NF1/NOTCH2/CDK6/OSTM1/CD81/TFRC/INHBA/PPP3CA/TGFBR2/RUNX1/CTNNB1/FASN/BMP4/LRRC17	21
1530	4	GO:0043534	blood vessel endothelial cell migration	18/1008	177/18903	0.00652305	0.0362309	0.0259885	ITGB1/SRPX2/MYH9/ATP2B4/TGFB1/THBS1/NF1/FGFR1/HIF1A/MIA3/PIK3C2A/NUS1/GREM1/ANGPT1/NRP1/APOE/CYP1B1/SLIT2	18
1531	4	GO:0030099	myeloid cell differentiation	34/1008	407/18903	0.00657718	0.0364939	0.0261771	LOX/FBN1/FLNA/APP/MYH9/ATP6AP1/FSTL3/ACTN1/TGFB1/CCN4/NF1/NOTCH2/CDK6/OSTM1/HIF1A/CD81/CDKN2B/STAT3/HIPK2/TFRC/INHBA/EPAS1/PPP3CA/TGFBR2/MAF/RUNX1/ACVR2A/ZBTB7A/CTNNB1/HSPA9/WDR1/FASN/BMP4/LRRC17	34
1532	4	GO:0001894	tissue homeostasis	25/1008	275/18903	0.00664104	0.0367722	0.0263768	COL3A1/LAMC1/ITGB1/EXT1/VCL/NF1/F2R/CLCN3/SLC2A1/GJA1/APBB2/JAM3/TPP1/LIPA/TFRC/LAMA2/YAP1/EPAS1/KMT2A/CCN2/XIAP/CTNNB1/PROM1/RCN3/ANGPT1	25
1533	4	GO:1903039	positive regulation of leukocyte cell-cell adhesion	25/1008	275/18903	0.00664104	0.0367722	0.0263768	IL6ST/CD46/CD276/THY1/NFAT5/DPP4/SMARCA4/ARID1B/CD44/CD81/HLA-E/ZBTB1/CD47/TFRC/EFNB1/PPP3CA/TGFBR2/AP3D1/RUNX1/GCNT1/SMARCC1/HLA-A/IL7R/SOX4/IGFBP2	25
1534	4	GO:0055001	muscle cell development	19/1008	191/18903	0.00667965	0.0369279	0.0264884	LOX/ITGB1/ATP2A2/PLEC/FLNC/ACTN1/AKAP13/PDGFRB/MYOF/SGCB/ACTN4/NIBAN2/PDGFRA/SYPL2/PDLIM5/PPP3CA/WDR1/LMNA/BMP4	19
1535	4	GO:0021700	developmental maturation	27/1008	304/18903	0.0066829	0.0369279	0.0264884	APP/ATP6AP2/MAP1B/EXT1/ADAMTS12/AXL/NF1/CLSTN1/CLCN3/B4GALT6/MMP2/AGRN/ANKRD17/PICALM/HIF1A/DAG1/WNT5A/RERE/SEZ6L2/ARCN1/EPAS1/AP3D1/ZBTB7A/RPS6KA2/CTNNB1/CD63/GREM1	27
1536	4	GO:0043281	regulation of cysteine-type endopeptidase activity involved in apoptotic process	20/1008	205/18903	0.00677705	0.0372082	0.0266896	VCP/THBS1/F2R/F3/CTSD/GSN/DHCR24/CD44/GAS6/UACA/DLC1/AQP1/DDX3X/USP47/CCN1/POR/CCN2/XIAP/REST/ARL6IP5	20
1537	4	GO:1901654	response to ketone	20/1008	205/18903	0.00677705	0.0372082	0.0266896	CALR/IGF1R/PAPPA/CCND1/TGFB1/THBS1/GLB1/GAS6/MSN/AQP1/IGFBP7/YAP1/ROCK2/POR/GNAI1/ATP2B1/ERRFI1/CYP1B1/SLIT2/POSTN	20
1538	4	GO:0060326	cell chemotaxis	28/1008	319/18903	0.00680641	0.0372082	0.0266896	LOX/FLT1/ADAM10/CALR/ITGA1/PLEC/LGMN/SERPINE1/THBS1/SEMA5A/PDGFRB/DPP4/MMP2/WNK1/BSG/FGFR1/GAS6/WNT5A/JAM3/PDGFRA/PARVA/ANO6/CRK/PTK2/GREM1/NRP1/SLIT2/CXCL14	28
1539	4	GO:0003413	chondrocyte differentiation involved in endochondral bone morphogenesis	4/1008	15/18903	0.00683756	0.0372082	0.0266896	SERPINH1/ANXA6/TRIP11/TGFBR2	4
1540	4	GO:0032352	positive regulation of hormone metabolic process	4/1008	15/18903	0.00683756	0.0372082	0.0266896	IGF1R/HIF1A/POR/DAB2	4
1541	4	GO:0032933	SREBP signaling pathway	4/1008	15/18903	0.00683756	0.0372082	0.0266896	SREBF2/ERLIN2/TMED2/INSIG1	4
1542	4	GO:0043455	regulation of secondary metabolic process	4/1008	15/18903	0.00683756	0.0372082	0.0266896	WNT5A/MFSD12/ZEB2/SLC7A11	4
1543	4	GO:0048021	regulation of melanin biosynthetic process	4/1008	15/18903	0.00683756	0.0372082	0.0266896	WNT5A/MFSD12/ZEB2/SLC7A11	4
1544	4	GO:0060413	atrial septum morphogenesis	4/1008	15/18903	0.00683756	0.0372082	0.0266896	BMPR2/NOTCH2/CCN1/SOX4	4
1545	4	GO:0060766	negative regulation of androgen receptor signaling pathway	4/1008	15/18903	0.00683756	0.0372082	0.0266896	SMARCA4/ZBTB7A/NCOR2/DAB2	4
1546	4	GO:0071474	cellular hyperosmotic response	4/1008	15/18903	0.00683756	0.0372082	0.0266896	NFAT5/SLC2A1/AQP1/ERRFI1	4
1547	4	GO:0072283	metanephric renal vesicle morphogenesis	4/1008	15/18903	0.00683756	0.0372082	0.0266896	CTNNB1/KIF26B/GREM1/BMP4	4
1548	4	GO:0072498	embryonic skeletal joint development	4/1008	15/18903	0.00683756	0.0372082	0.0266896	EXT1/SLC2A10/CTNNB1/BMP4	4
1549	4	GO:1900376	regulation of secondary metabolite biosynthetic process	4/1008	15/18903	0.00683756	0.0372082	0.0266896	WNT5A/MFSD12/ZEB2/SLC7A11	4
1550	4	GO:1904380	endoplasmic reticulum mannose trimming	4/1008	15/18903	0.00683756	0.0372082	0.0266896	EDEM3/UGGT1/MAN1B1/UGGT2	4
1551	4	GO:0030879	mammary gland development	15/1008	138/18903	0.00685104	0.0372438	0.0267151	ARHGAP5/CCND1/KDM5B/RTN4/HIF1A/ATP7B/WNT5A/TGFBR2/WNT2/PAM/NCOR2/ITGA2/IGFBP5/FASN/BMP4	15
1552	4	GO:0030316	osteoclast differentiation	12/1008	100/18903	0.00688967	0.037416	0.0268386	FBN1/ATP6AP1/FSTL3/CCN4/NF1/NOTCH2/OSTM1/CD81/TFRC/PPP3CA/CTNNB1/LRRC17	12
1553	4	GO:0031334	positive regulation of protein-containing complex assembly	19/1008	192/18903	0.00705462	0.0382731	0.0274534	VCP/EIF4G1/MAP1B/TGFB1/KIRREL1/AKAP9/NCKAP1/CTTN/ABCA1/ATM/CAND1/MSN/CLIP1/DDX3X/TFRC/PIEZO1/GSK3B/CDC42EP3/CLU	19
1554	4	GO:0031960	response to corticosteroid	17/1008	165/18903	0.00709774	0.0384682	0.0275933	COL1A1/ADAM9/IGF1R/PAPPA/CCND1/GLB1/AQP1/IGFBP7/POR/CCN2/PAM/REST/ATP2B1/ERRFI1/CYP1B1/SLIT2/IGFBP2	17
1555	4	GO:0006939	smooth muscle contraction	13/1008	113/18903	0.00716753	0.0387682	0.0278085	ATP2B4/SULF2/F2R/CTTN/PIK3C2A/APBB2/ROCK2/ITGA2/ROCK1/ATP2B1/CHRM2/SULF1/ACTA2	13
1556	4	GO:0061640	cytoskeleton-dependent cytokinesis	13/1008	113/18903	0.00716753	0.0387682	0.0278085	SPTBN1/PLEC/MYH10/ACTR2/SEPTIN2/SON/SEPTIN11/PDCD6IP/APC/ROCK2/ROCK1/ACTR3/ANK3	13
1557	4	GO:0007035	vacuolar acidification	6/1008	33/18903	0.00727479	0.0391512	0.0280832	ATP6AP2/ATP6AP1/GRN/CLIC4/ATP6V0A1/TMEM106B	6
1558	4	GO:0030511	positive regulation of transforming growth factor beta receptor signaling pathway	6/1008	33/18903	0.00727479	0.0391512	0.0280832	THBS1/SLC2A10/CDKN2B/HIPK2/ZEB2/DAB2	6
1559	4	GO:0036475	neuron death in response to oxidative stress	6/1008	33/18903	0.00727479	0.0391512	0.0280832	HIF1A/MCL1/CTNNB1/REST/ARL6IP5/SLC7A11	6
1560	4	GO:0048841	regulation of axon extension involved in axon guidance	6/1008	33/18903	0.00727479	0.0391512	0.0280832	BMPR2/SEMA5A/SEMA3C/PLXNA3/WNT5A/NRP1	6
1561	4	GO:1903846	positive regulation of cellular response to transforming growth factor beta stimulus	6/1008	33/18903	0.00727479	0.0391512	0.0280832	THBS1/SLC2A10/CDKN2B/HIPK2/ZEB2/DAB2	6
1562	4	GO:0038127	ERBB signaling pathway	14/1008	126/18903	0.00729793	0.039158	0.0280882	ITGA1/IQGAP1/LGMN/TGFB1/SHC1/MVP/RTN4/PIK3C2A/ERBIN/CCDC88A/PTK2/AFAP1L2/ERRFI1/CDH13	14
1563	4	GO:0098659	inorganic cation import across plasma membrane	14/1008	126/18903	0.00729793	0.039158	0.0280882	SLC39A6/ATP1A1/ATP2B4/SLC9A7/SLC39A14/PRNP/WNK1/CACNA2D1/TRPV2/SLC12A4/PPP3CA/ATP1B1/ATP1B3/SLC12A8	14
1564	4	GO:0099587	inorganic ion import across plasma membrane	14/1008	126/18903	0.00729793	0.039158	0.0280882	SLC39A6/ATP1A1/ATP2B4/SLC9A7/SLC39A14/PRNP/WNK1/CACNA2D1/TRPV2/SLC12A4/PPP3CA/ATP1B1/ATP1B3/SLC12A8	14
1565	4	GO:1905330	regulation of morphogenesis of an epithelium	9/1008	65/18903	0.00731854	0.0392294	0.0281394	MAGED1/ADAMTS12/GJA1/WNT5A/WNT2/CTNNB1/GREM1/SULF1/BMP4	9
1566	4	GO:0071900	regulation of protein serine/threonine kinase activity	33/1008	395/18903	0.00733743	0.0392914	0.0281839	FLT1/ADAM9/MAGED1/BMPR2/IQGAP1/HEG1/CCND2/CCND1/TAOK1/ATP2B4/TGFB1/AKAP13/THBS1/NF1/THY1/PDGFRB/HMGCR/FGFR1/CDKN2B/WNT5A/LRP6/SMPD1/SPRY4/DDX3X/APC/PDE5A/HMGA2/CCNL1/CDKN1A/DAB2/APOE/BMP4/CEMIP	33
1567	4	GO:0050819	negative regulation of coagulation	8/1008	54/18903	0.0074643	0.039931	0.0286426	SERPINE2/SERPINE1/THBS1/PDGFRA/VTN/APOE/SERPING1/TFPI	8
1568	4	GO:0043297	apical junction assembly	10/1008	77/18903	0.00759921	0.0406123	0.0291313	VCL/CTNNA1/PDCD6IP/APC/ROCK2/PKN2/MYO1C/ROCK1/WDR1/CLDN11	10
1569	4	GO:0046849	bone remodeling	11/1008	89/18903	0.00761489	0.0406557	0.0291624	EXT1/P3H4/TGFB1/NF1/SUCO/NOTCH2/GJA1/TPP1/TFRC/CTNNB1/GREM1	11
1570	4	GO:0030004	cellular monovalent inorganic cation homeostasis	13/1008	114/18903	0.00770704	0.0411068	0.029486	ATP6AP2/ATP1A1/ATP6AP1/SLC9A7/GRN/CLCN3/CLIC4/TMEM165/ATP6V0A1/TM9SF4/TMEM106B/ATP1B1/ATP1B3	13
1571	4	GO:0003181	atrioventricular valve morphogenesis	5/1008	24/18903	0.00776883	0.0412724	0.0296048	BMPR2/MDM2/CCN1/TGFBR2/SOX4	5
1572	4	GO:0030859	polarized epithelial cell differentiation	5/1008	24/18903	0.00776883	0.0412724	0.0296048	FAT1/PTK7/MSN/WNT5A/ZDHHC7	5
1573	4	GO:0072202	cell differentiation involved in metanephros development	5/1008	24/18903	0.00776883	0.0412724	0.0296048	LAMB2/YAP1/CTNNB1/GREM1/BMP4	5
1574	4	GO:1903902	positive regulation of viral life cycle	5/1008	24/18903	0.00776883	0.0412724	0.0296048	P4HB/AXL/SMPD1/KPNA6/FURIN	5
1575	4	GO:0002688	regulation of leukocyte chemotaxis	14/1008	127/18903	0.00781199	0.0414607	0.0297398	ADAM10/CALR/LGMN/SERPINE1/THBS1/DPP4/WNK1/GAS6/WNT5A/JAM3/ANO6/PTK2/GREM1/SLIT2	14
1576	4	GO:1900026	positive regulation of substrate adhesion-dependent cell spreading	7/1008	44/18903	0.00816683	0.0432305	0.0310093	FLNA/P4HB/CALR/MYADM/CRK/DAB2/NRP1	7
1577	4	GO:1903573	negative regulation of response to endoplasmic reticulum stress	7/1008	44/18903	0.00816683	0.0432305	0.0310093	HSPA5/HYOU1/TMBIM6/CREB3L1/WFS1/HERPUD1/CLU	7
1578	4	GO:0007584	response to nutrient	16/1008	154/18903	0.00817765	0.0432305	0.0310093	COL1A1/IGF1R/MAP1B/CCND1/SLC16A1/GAS6/CDKN2B/TFRC/STC2/TGFBR2/POR/ITGA2/ATP2B1/CYP1B1/POSTN/IGFBP2	16
1579	4	GO:0045834	positive regulation of lipid metabolic process	16/1008	154/18903	0.00817765	0.0432305	0.0310093	FLT1/IGF1R/LDLR/ACSL3/TGFB1/STARD4/PDGFRB/CAPN2/CD81/PDGFRA/CCN1/TEK/POR/PTK2/DAB2/APOE	16
1580	4	GO:0048640	negative regulation of developmental growth	13/1008	115/18903	0.0082781	0.0437185	0.0313594	LGMN/SEMA5A/SEMA3C/PLXNA3/RTN4/WNT5A/STC2/SPAG9/TGFBR2/WWC2/CDKN1A/NRP1/BMP4	13
1581	4	GO:1902475	L-alpha-amino acid transmembrane transport	10/1008	78/18903	0.00831196	0.0438145	0.0314283	ITGB1/SLC38A10/SLC38A2/SLC7A5/SLC7A2/SLC38A1/SLC1A5/ARL6IP5/SLC3A2/SLC7A11	10
1582	4	GO:0071383	cellular response to steroid hormone stimulus	20/1008	209/18903	0.00833305	0.0438145	0.0314283	CALR/IGF1R/ATP1A1/PGRMC2/DDX17/SMARCA4/DDX5/AQP1/TMF1/YAP1/ZBTB7A/TAF7/NCOR2/REST/ATP2B1/ERRFI1/DAB2/BMP4/TFPI/CYP1B1	20
1583	4	GO:0014888	striated muscle adaptation	8/1008	55/18903	0.00833708	0.0438145	0.0314283	ATP2A2/ATP2B4/INPP5F/GSN/PPP3CA/IGFBP5/ERRFI1/LMNA	8
1584	4	GO:0043525	positive regulation of neuron apoptotic process	8/1008	55/18903	0.00833708	0.0438145	0.0314283	ITGA1/GRN/PRNP/NF1/BACE1/ATM/MCL1/CTNNB1	8
1585	4	GO:1900087	positive regulation of G1/S transition of mitotic cell cycle	8/1008	55/18903	0.00833708	0.0438145	0.0314283	EIF4G1/CCND2/CCND1/ANKRD17/DDR2/MDM2/DDX3X/ADAMTS1	8
1586	4	GO:0010765	positive regulation of sodium ion transport	6/1008	34/18903	0.00844378	0.0442454	0.0317373	WNK1/ACTN4/AHCYL1/ATP1B1/ATP1B3/ANK3	6
1587	4	GO:0070570	regulation of neuron projection regeneration	6/1008	34/18903	0.00844378	0.0442454	0.0317373	FLNA/IGF1R/PTPRF/GRN/INPP5F/THY1	6
1588	4	GO:0090313	regulation of protein targeting to membrane	6/1008	34/18903	0.00844378	0.0442454	0.0317373	PRNP/TCAF1/STOM/MYO1C/ANK3/CEMIP	6
1589	4	GO:0042129	regulation of T cell proliferation	18/1008	182/18903	0.00862817	0.0450801	0.0323361	IL6ST/CD46/CD276/PRNP/TWSG1/LRRC32/SDC4/CD81/HLA-E/TFRC/EFNB1/PDE5A/PPP3CA/TGFBR2/CTNNB1/HLA-A/BMP4/IGFBP2	18
1590	4	GO:0006620	post-translational protein targeting to endoplasmic reticulum membrane	4/1008	16/18903	0.00873737	0.0450801	0.0323361	HSPA5/SEC61A1/SEC63/SEC62	4
1591	4	GO:0006704	glucocorticoid biosynthetic process	4/1008	16/18903	0.00873737	0.0450801	0.0323361	ATP1A1/DKK3/H6PD/REST	4
1592	4	GO:0006878	cellular copper ion homeostasis	4/1008	16/18903	0.00873737	0.0450801	0.0323361	APP/SLC31A1/PRNP/ATP7B	4
1593	4	GO:0021783	preganglionic parasympathetic fiber development	4/1008	16/18903	0.00873737	0.0450801	0.0323361	PLXNA3/NRP2/ADARB1/NRP1	4
1594	4	GO:0030202	heparin metabolic process	4/1008	16/18903	0.00873737	0.0450801	0.0323361	EXT1/EXT2/HS2ST1/ANGPT1	4
1595	4	GO:0042159	lipoprotein catabolic process	4/1008	16/18903	0.00873737	0.0450801	0.0323361	LDLR/CTSD/ATM/APOE	4
1596	4	GO:0044406	adhesion of symbiont to host	4/1008	16/18903	0.00873737	0.0450801	0.0323361	NECTIN2/DPP4/CD81/GAS6	4
1597	4	GO:0048532	anatomical structure arrangement	4/1008	16/18903	0.00873737	0.0450801	0.0323361	HSPA5/PLXNA3/NRP2/NRP1	4
1598	4	GO:0051044	positive regulation of membrane protein ectodomain proteolysis	4/1008	16/18903	0.00873737	0.0450801	0.0323361	ADAM9/FURIN/NRDC/APOE	4
1599	4	GO:0071501	cellular response to sterol depletion	4/1008	16/18903	0.00873737	0.0450801	0.0323361	SREBF2/ERLIN2/TMED2/INSIG1	4
1600	4	GO:0099633	protein localization to postsynaptic specialization membrane	4/1008	16/18903	0.00873737	0.0450801	0.0323361	ADAM10/GPC6/GPC4/DAG1	4
1601	4	GO:0099645	neurotransmitter receptor localization to postsynaptic specialization membrane	4/1008	16/18903	0.00873737	0.0450801	0.0323361	ADAM10/GPC6/GPC4/DAG1	4
1602	4	GO:1902931	negative regulation of alcohol biosynthetic process	4/1008	16/18903	0.00873737	0.0450801	0.0323361	DKK3/ERLIN2/REST/APOE	4
1603	4	GO:1903799	negative regulation of miRNA maturation	4/1008	16/18903	0.00873737	0.0450801	0.0323361	TGFB1/STAT3/PPP3CA/NCOR2	4
1604	4	GO:1905906	regulation of amyloid fibril formation	4/1008	16/18903	0.00873737	0.0450801	0.0323361	APP/LDLR/APOE/CLU	4
1605	4	GO:0051384	response to glucocorticoid	15/1008	142/18903	0.00884927	0.0456137	0.0327188	ADAM9/IGF1R/PAPPA/CCND1/GLB1/AQP1/IGFBP7/POR/PAM/REST/ATP2B1/ERRFI1/CYP1B1/SLIT2/IGFBP2	15
1606	4	GO:0043954	cellular component maintenance	9/1008	67/18903	0.00890876	0.0458763	0.0329072	IGF1R/SDF4/KIRREL1/PRNP/F2R/CTTN/ERC1/ITGA3/APOE	9
1607	4	GO:0051224	negative regulation of protein transport	14/1008	129/18903	0.00892605	0.0459213	0.0329395	LMAN1/OS9/NF1/F2R/HMGCR/CYP51A1/ERLEC1/PPP3CA/RAB11FIP1/REST/NDFIP2/ANGPT1/INSIG1/APOE	14
1608	4	GO:0042475	odontogenesis of dentin-containing tooth	11/1008	91/18903	0.00896664	0.0460859	0.0330576	SERPINE1/HTRA1/BSG/CTNNA1/PDGFRA/ANKRD11/PERP/ACVR2A/CTNNB1/LAMA5/BMP4	11
1609	4	GO:0086001	cardiac muscle cell action potential	10/1008	79/18903	0.00907498	0.0465982	0.033425	FLNA/ATP2A2/DSP/ATP1A1/DSG2/AKAP9/CACNA2D1/GJA1/ATP1B1/ANK3	10
1610	4	GO:0060986	endocrine hormone secretion	8/1008	56/18903	0.00928408	0.0473101	0.0339357	KDM5B/GJA1/NIBAN2/AQP1/TMF1/INHBA/RAB11FIP1/DAB2	8
1611	4	GO:0097120	receptor localization to synapse	8/1008	56/18903	0.00928408	0.0473101	0.0339357	ADAM10/NPTN/CLSTN1/GPC6/GPC4/DAG1/DBN1/NSG1	8
1612	4	GO:0003323	type B pancreatic cell development	5/1008	25/18903	0.00929291	0.0473101	0.0339357	CDK6/WNT5A/GSK3B/CDH2/BMP4	5
1613	4	GO:0021801	cerebral cortex radial glia-guided migration	5/1008	25/18903	0.00929291	0.0473101	0.0339357	COL3A1/LAMB1/RTN4/MBOAT7/CTNNB1	5
1614	4	GO:0021854	hypothalamus development	5/1008	25/18903	0.00929291	0.0473101	0.0339357	PLXNA3/NRP2/PLXNA1/CTNNB1/NRP1	5
1615	4	GO:0022030	telencephalon glial cell migration	5/1008	25/18903	0.00929291	0.0473101	0.0339357	COL3A1/LAMB1/RTN4/MBOAT7/CTNNB1	5
1616	4	GO:0032816	positive regulation of natural killer cell activation	5/1008	25/18903	0.00929291	0.0473101	0.0339357	LAMP1/AXL/GAS6/HLA-E/ZBTB1	5
1617	4	GO:0071577	zinc ion transmembrane transport	5/1008	25/18903	0.00929291	0.0473101	0.0339357	SLC39A7/SLC39A6/SLC39A14/SLC30A7/SLC30A5	5
1618	4	GO:0072273	metanephric nephron morphogenesis	5/1008	25/18903	0.00929291	0.0473101	0.0339357	PDGFRB/CTNNB1/KIF26B/GREM1/BMP4	5
1619	4	GO:0006892	post-Golgi vesicle-mediated transport	12/1008	104/18903	0.00934923	0.0474619	0.0340445	MACF1/SPTBN1/LAMP1/ACSL3/GOLGA4/SEC16A/SORT1/ATP2C1/MON2/VPS13C/AP3D1/ANK3	12
1620	4	GO:0015914	phospholipid transport	12/1008	104/18903	0.00934923	0.0474619	0.0340445	TMEM30A/SCARB2/LDLR/VMP1/TMEM41B/ABCA1/OSBP/ANO6/ATP10D/CLPTM1L/PLTP/APOE	12
1621	4	GO:0060291	long-term synaptic potentiation	12/1008	104/18903	0.00934923	0.0474619	0.0340445	APP/SERPINE2/LGMN/NPTN/PRNP/NF1/NCSTN/MME/GSK3B/NSG1/EPHB2/APOE	12
1622	4	GO:2001056	positive regulation of cysteine-type endopeptidase activity	15/1008	143/18903	0.00941471	0.0477492	0.0342506	VCP/ASPH/LGMN/F2R/F3/CTSD/GSN/UACA/DLC1/DDX3X/CCN1/PERP/CCN2/REST/ARL6IP5	15
1623	4	GO:0034250	positive regulation of cellular amide metabolic process	17/1008	170/18903	0.0094589	0.0479281	0.0343789	PLXNB2/EIF4G1/THBS1/GCN1/DNAJC3/PICALM/EEF2/YTHDF3/DDX3X/IGF2BP1/CCN1/ROCK2/ITGA2/SOX4/PKM/CLU/CYP1B1	17
1624	4	GO:0021987	cerebral cortex development	13/1008	117/18903	0.00951974	0.0481909	0.0345675	COL3A1/LAMB1/SLC38A2/NF1/RTN4/SLC2A1/HIF1A/GSK3B/MBOAT7/CTNNB1/CDH2/CRK/SLIT2	13
1625	4	GO:0070663	regulation of leukocyte proliferation	24/1008	269/18903	0.00962295	0.0486321	0.0348839	IL6ST/CD46/CD276/PRNP/NF1/TWSG1/LRRC32/SDC4/ATM/CD81/HLA-E/TFRC/EFNB1/PDE5A/PPP3CA/TGFBR2/CTNNB1/PTK2/EPHB2/HLA-A/GREM1/CDKN1A/BMP4/IGFBP2	24
1626	4	GO:0046777	protein autophosphorylation	21/1008	226/18903	0.00962501	0.0486321	0.0348839	FLT1/IGF1R/TAOK1/THY1/PDGFRB/MVP/FGFR1/SMG1/ATM/DDR2/PDGFRA/PEAK1/DDX3X/TEK/GSK3B/MARK3/AAK1/PTK2/ERRFI1/STK17B/GREM1	21
1627	4	GO:0002028	regulation of sodium ion transport	11/1008	92/18903	0.00970847	0.0489447	0.0351081	SERPINE2/ATP1A1/ATP2B4/UTRN/WNK1/ACTN4/AHCYL1/STOM/ATP1B1/ATP1B3/ANK3	11
1628	4	GO:0001893	maternal placenta development	6/1008	35/18903	0.00974155	0.0489447	0.0351081	CTSB/BMPR2/BSG/ASH1L/TMED2/STC2	6
1629	4	GO:0030212	hyaluronan metabolic process	6/1008	35/18903	0.00974155	0.0489447	0.0351081	CLTC/TGFB1/CEMIP2/CD44/HEXA/CEMIP	6
1630	4	GO:0055075	potassium ion homeostasis	6/1008	35/18903	0.00974155	0.0489447	0.0351081	ATP1A1/WNK1/SLC12A4/ATP1B1/ATP1B3/SLC12A8	6
1631	4	GO:1903539	protein localization to postsynaptic membrane	6/1008	35/18903	0.00974155	0.0489447	0.0351081	ADAM10/CLSTN1/GPC6/GPC4/DAG1/NSG1	6
1632	4	GO:2000352	negative regulation of endothelial cell apoptotic process	6/1008	35/18903	0.00974155	0.0489447	0.0351081	SERPINE1/SEMA5A/GAS6/ANGPTL4/TEK/ANGPT1	6
1633	4	GO:0071496	cellular response to external stimulus	28/1008	328/18903	0.00975949	0.048989	0.0351399	COL1A1/HSPA5/IGF1R/PLEC/BMPR2/EIF4G1/SLC38A2/AXL/LAMP2/SLC7A5/TNFRSF1A/GCN1/SLC2A1/GAS6/DAG1/CDKN2B/SREBF2/TNFRSF10B/AQP1/PIEZO1/NUAK1/SESN3/FADS1/ITGA2/GABARAPL1/ATP2B1/CDKN1A/POSTN	28
1634	4	GO:0046513	ceramide biosynthetic process	9/1008	68/18903	0.00979572	0.049125	0.0352375	B4GALT6/SGMS2/SPTLC2/SMPD1/CCN1/SPTLC1/DEGS1/UGCG/ST3GAL5	9
1635	4	GO:0048568	embryonic organ development	36/1008	449/18903	0.00983928	0.0492974	0.0353611	FBN1/ECE1/FBN2/TEAD1/COL11A1/TGFB1/BIRC6/TGFBR1/MMP14/NOTCH2/HECTD1/PTK7/FZD6/HIF1A/BPTF/MIB1/WNT5A/NIPBL/PDGFRA/HIPK2/TMED2/MICAL2/HOXB3/CCN1/YAP1/NES/EPAS1/TGFBR2/WNT2/KMT2A/SETD2/CTNNB1/FZD2/EPHB2/INSIG1/BMP4	36
1636	4	GO:0048644	muscle organ morphogenesis	10/1008	80/18903	0.00989044	0.0495075	0.0355119	COL3A1/DSP/HEG1/COL11A1/TGFB1/TGFBR1/WNT5A/WNT2/FZD2/ADARB1	10
1637	5	GO:0002181	cytoplasmic translation	9/69	161/18903	6.89902e-09	1.21216e-05	1.01452e-05	RPS9/RPS16/RPS2/RPS26/RPS25/YBX1/EIF3E/RPL31/RPS29	9
1638	5	GO:0090398	cellular senescence	5/69	108/18903	4.66061e-05	0.0261128	0.0218552	NPM1/HMGA1/YBX1/TBX3/ID2	5
1639	5	GO:0006695	cholesterol biosynthetic process	4/69	58/18903	5.94487e-05	0.0261128	0.0218552	FDFT1/G6PD/FDPS/TM7SF2	4
1640	5	GO:1902653	secondary alcohol biosynthetic process	4/69	58/18903	5.94487e-05	0.0261128	0.0218552	FDFT1/G6PD/FDPS/TM7SF2	4
1641	5	GO:0016126	sterol biosynthetic process	4/69	65/18903	9.30622e-05	0.032702	0.0273701	FDFT1/G6PD/FDPS/TM7SF2	4
1642	5	GO:0019362	pyridine nucleotide metabolic process	4/69	73/18903	0.000146363	0.0367372	0.0307473	TKT/LDHB/G6PD/NQO1	4
1643	5	GO:0046496	nicotinamide nucleotide metabolic process	4/69	73/18903	0.000146363	0.0367372	0.0307473	TKT/LDHB/G6PD/NQO1	4
1644	5	GO:0072524	pyridine-containing compound metabolic process	4/69	79/18903	0.000198749	0.0436502	0.0365332	TKT/LDHB/G6PD/NQO1	4
1645	6	GO:0019693	ribose phosphate metabolic process	24/205	475/18903	4.06853e-10	1.26613e-06	1.01413e-06	ENO1/TPI1/HINT1/RAN/GAPDH/LDHA/NME1/MVD/STOML2/PKM/NDUFAB1/NME2/EIF6/NDUFS6/TKT/ACSS2/NT5C/PGK1/APRT/HMGCS1/DDIT4/UPP1/HSPA8/TSPO	24
1646	6	GO:0009259	ribonucleotide metabolic process	23/205	466/18903	1.51818e-09	2.36229e-06	1.89213e-06	ENO1/TPI1/HINT1/RAN/GAPDH/LDHA/NME1/MVD/STOML2/PKM/NDUFAB1/NME2/EIF6/NDUFS6/ACSS2/NT5C/PGK1/APRT/HMGCS1/DDIT4/UPP1/HSPA8/TSPO	23
1647	6	GO:0009150	purine ribonucleotide metabolic process	22/205	447/18903	3.71699e-09	3.85576e-06	3.08836e-06	ENO1/TPI1/HINT1/RAN/GAPDH/LDHA/NME1/MVD/STOML2/PKM/NDUFAB1/NME2/EIF6/NDUFS6/ACSS2/NT5C/PGK1/APRT/HMGCS1/DDIT4/HSPA8/TSPO	22
1648	6	GO:0009205	purine ribonucleoside triphosphate metabolic process	16/205	242/18903	9.4516e-09	6.29597e-06	5.04291e-06	ENO1/TPI1/RAN/GAPDH/LDHA/NME1/STOML2/PKM/NDUFAB1/NME2/EIF6/NDUFS6/PGK1/DDIT4/HSPA8/TSPO	16
1649	6	GO:0006163	purine nucleotide metabolic process	22/205	476/18903	1.16429e-08	6.29597e-06	5.04291e-06	ENO1/TPI1/HINT1/RAN/GAPDH/LDHA/NME1/MVD/STOML2/PKM/NDUFAB1/NME2/EIF6/NDUFS6/ACSS2/NT5C/PGK1/APRT/HMGCS1/DDIT4/HSPA8/TSPO	22
1650	6	GO:0009144	purine nucleoside triphosphate metabolic process	16/205	247/18903	1.26345e-08	6.29597e-06	5.04291e-06	ENO1/TPI1/RAN/GAPDH/LDHA/NME1/STOML2/PKM/NDUFAB1/NME2/EIF6/NDUFS6/PGK1/DDIT4/HSPA8/TSPO	16
1651	6	GO:0009199	ribonucleoside triphosphate metabolic process	16/205	249/18903	1.41619e-08	6.29597e-06	5.04291e-06	ENO1/TPI1/RAN/GAPDH/LDHA/NME1/STOML2/PKM/NDUFAB1/NME2/EIF6/NDUFS6/PGK1/DDIT4/HSPA8/TSPO	16
1652	6	GO:0016126	sterol biosynthetic process	9/205	65/18903	3.29136e-08	1.28034e-05	1.02552e-05	FDFT1/FDPS/MSMO1/MVD/IDI1/EBP/SOD1/ERG28/HMGCS1	9
1653	6	GO:0009141	nucleoside triphosphate metabolic process	16/205	267/18903	3.77245e-08	1.30443e-05	1.04481e-05	ENO1/TPI1/RAN/GAPDH/LDHA/NME1/STOML2/PKM/NDUFAB1/NME2/EIF6/NDUFS6/PGK1/DDIT4/HSPA8/TSPO	16
1654	6	GO:0006165	nucleoside diphosphate phosphorylation	10/205	100/18903	1.3391e-07	4.16727e-05	3.33788e-05	ENO1/TPI1/GAPDH/LDHA/NME1/PKM/NME2/EIF6/PGK1/DDIT4	10
1655	6	GO:0046939	nucleotide phosphorylation	10/205	102/18903	1.61712e-07	4.57499e-05	3.66445e-05	ENO1/TPI1/GAPDH/LDHA/NME1/PKM/NME2/EIF6/PGK1/DDIT4	10
1656	6	GO:0006695	cholesterol biosynthetic process	8/205	58/18903	2.00969e-07	4.81089e-05	3.8534e-05	FDFT1/FDPS/MSMO1/MVD/IDI1/EBP/SOD1/HMGCS1	8
1657	6	GO:1902653	secondary alcohol biosynthetic process	8/205	58/18903	2.00969e-07	4.81089e-05	3.8534e-05	FDFT1/FDPS/MSMO1/MVD/IDI1/EBP/SOD1/HMGCS1	8
1658	6	GO:0006090	pyruvate metabolic process	10/205	108/18903	2.77864e-07	6.17652e-05	4.94723e-05	ENO1/TPI1/GAPDH/LDHA/PKM/LDHB/EIF6/VDAC1/PGK1/DDIT4	10
1659	6	GO:0046034	ATP metabolic process	13/205	217/18903	7.44197e-07	0.000154396	0.000123667	ENO1/TPI1/GAPDH/LDHA/STOML2/PKM/NDUFAB1/EIF6/NDUFS6/PGK1/DDIT4/HSPA8/TSPO	13
1660	6	GO:0098754	detoxification	11/205	154/18903	9.69504e-07	0.000185334	0.000148448	PRDX1/GSTO1/TXN/MGST1/SOD1/MT2A/TXNRD1/PRDX6/ESD/NQO1/MT1E	11
1661	6	GO:0006457	protein folding	13/205	223/18903	1.01243e-06	0.000185334	0.000148448	PPIA/CCT5/HSPE1/HSP90AA1/HSPD1/HSP90AB1/PDCD5/NUDC/CCT2/PTGES3/CCT6A/PFDN2/HSPA8	13
1662	6	GO:0022613	ribonucleoprotein complex biogenesis	19/205	489/18903	1.6912e-06	0.00029239	0.000234197	C1QBP/RAN/NPM1/HSP90AA1/SNU13/HSP90AB1/RPS16/EBNA1BP2/EIF6/NHP2/SNRPB/PTGES3/EIF3I/METTL5/GTF3A/SNRPF/RSL24D1/SNRPE/RPS17	19
1663	6	GO:0009132	nucleoside diphosphate metabolic process	10/205	132/18903	1.7875e-06	0.000292773	0.000234504	ENO1/TPI1/GAPDH/LDHA/NME1/PKM/NME2/EIF6/PGK1/DDIT4	10
1664	6	GO:0043161	proteasome-mediated ubiquitin-dependent protein catabolic process	18/205	450/18903	2.13691e-06	0.000332504	0.000266327	PSMA7/PSMB6/PSMB7/PSMD8/CAV1/HSP90AB1/PSMB1/PSMB2/PSMB3/RACK1/PSMD7/TRIB3/PSMC4/PSMA6/PSMC5/PSMD11/PSMC1/UCHL1	18
1665	6	GO:0006734	NADH metabolic process	6/205	37/18903	2.6558e-06	0.000393565	0.000315235	ENO1/TPI1/PKM/MDH2/PGK1/NQO1	6
1666	6	GO:1901617	organic hydroxy compound biosynthetic process	13/205	245/18903	2.8857e-06	0.000408195	0.000326954	FDFT1/FDPS/MSMO1/MVD/IDI1/PSAT1/EBP/SLC7A11/SOD1/PCBD1/PDXK/ERG28/HMGCS1	13
1667	6	GO:0051098	regulation of binding	16/205	372/18903	3.20055e-06	0.000425344	0.00034069	ANXA2/RAN/TXN/NME1/CALM1/SRI/CAV1/HSP90AB1/PHLDA2/RACK1/ID1/TRIB3/S100A10/HMGB1/DKK1/BDNF	16
1668	6	GO:0006096	glycolytic process	8/205	83/18903	3.28029e-06	0.000425344	0.00034069	ENO1/TPI1/GAPDH/LDHA/PKM/EIF6/PGK1/DDIT4	8
1669	6	GO:2001233	regulation of apoptotic signaling pathway	16/205	374/18903	3.42773e-06	0.000426684	0.000341763	ENO1/PPIA/LMNA/VDAC2/CAV1/PRELID1/EIF5A/EEF1E1/ITGA6/RACK1/SOD1/SLC25A5/TNFRSF12A/SERPINE1/LGALS3/BDNF	16
1670	6	GO:0006757	ATP generation from ADP	8/205	84/18903	3.59218e-06	0.000429956	0.000344383	ENO1/TPI1/GAPDH/LDHA/PKM/EIF6/PGK1/DDIT4	8
1671	6	GO:0051099	positive regulation of binding	11/205	177/18903	3.78866e-06	0.000436679	0.000349768	ANXA2/RAN/TXN/NME1/CALM1/CAV1/HSP90AB1/TRIB3/S100A10/HMGB1/BDNF	11
1672	6	GO:0051131	chaperone-mediated protein complex assembly	5/205	23/18903	4.10064e-06	0.000455757	0.00036505	HSP90AA1/HSPD1/HSP90AB1/CCT2/PTGES3	5
1673	6	GO:1990748	cellular detoxification	9/205	115/18903	4.53901e-06	0.000487083	0.000390141	PRDX1/GSTO1/TXN/MGST1/SOD1/TXNRD1/PRDX6/ESD/NQO1	9
1674	6	GO:0010821	regulation of mitochondrion organization	10/205	150/18903	5.6586e-06	0.000586986	0.000470161	LMNA/SSBP1/STOML2/PRELID1/PDCD5/SLC25A5/VDAC1/RALA/BNIP3/TSPO	10
1675	6	GO:0046031	ADP metabolic process	8/205	92/18903	7.12248e-06	0.000715005	0.000572701	ENO1/TPI1/GAPDH/LDHA/PKM/EIF6/PGK1/DDIT4	8
1676	6	GO:0097237	cellular response to toxic substance	9/205	123/18903	7.88362e-06	0.000766682	0.000614093	PRDX1/GSTO1/TXN/MGST1/SOD1/TXNRD1/PRDX6/ESD/NQO1	9
1677	6	GO:0031639	plasminogen activation	5/205	27/18903	9.49709e-06	0.000890029	0.000712891	ANXA2/ENO1/PGK1/S100A10/SERPINE1	5
1678	6	GO:0007004	telomere maintenance via telomerase	7/205	69/18903	9.72397e-06	0.000890029	0.000712891	CCT5/HSP90AA1/HSP90AB1/CCT2/NHP2/PTGES3/CCT6A	7
1679	6	GO:0051881	regulation of mitochondrial membrane potential	7/205	70/18903	1.0706e-05	0.000951918	0.000762462	CLIC1/STOML2/PRELID1/RACK1/SOD1/BNIP3/TSPO	7
1680	6	GO:0061077	chaperone-mediated protein folding	7/205	71/18903	1.17688e-05	0.00101735	0.000814872	CCT5/HSPE1/PDCD5/CCT2/PTGES3/CCT6A/HSPA8	7
1681	6	GO:0006596	polyamine biosynthetic process	4/205	14/18903	1.23488e-05	0.00103863	0.000831917	ODC1/OAZ1/SRM/SMS	4
1682	6	GO:0098869	cellular oxidant detoxification	8/205	100/18903	1.3224e-05	0.00108298	0.000867436	PRDX1/GSTO1/TXN/MGST1/SOD1/TXNRD1/PRDX6/NQO1	8
1683	6	GO:0045862	positive regulation of proteolysis	15/205	372/18903	1.41088e-05	0.00112581	0.000901745	ANXA2/ENO1/HSPE1/CAV1/HSPD1/PRELID1/PDCD5/RACK1/TRIB3/PSMC4/PSMC5/PSMC1/CYCS/S100A10/HMGB1	15
1684	6	GO:1904874	positive regulation of telomerase RNA localization to Cajal body	4/205	15/18903	1.66964e-05	0.00127663	0.00102255	CCT5/CCT2/NHP2/CCT6A	4
1685	6	GO:0006278	RNA-templated DNA biosynthetic process	7/205	75/18903	1.69338e-05	0.00127663	0.00102255	CCT5/HSP90AA1/HSP90AB1/CCT2/NHP2/PTGES3/CCT6A	7
1686	6	GO:0009135	purine nucleoside diphosphate metabolic process	8/205	104/18903	1.76399e-05	0.00127663	0.00102255	ENO1/TPI1/GAPDH/LDHA/PKM/EIF6/PGK1/DDIT4	8
1687	6	GO:0009179	purine ribonucleoside diphosphate metabolic process	8/205	104/18903	1.76399e-05	0.00127663	0.00102255	ENO1/TPI1/GAPDH/LDHA/PKM/EIF6/PGK1/DDIT4	8
1688	6	GO:0010822	positive regulation of mitochondrion organization	7/205	76/18903	1.8482e-05	0.00127813	0.00102375	SSBP1/STOML2/PDCD5/SLC25A5/VDAC1/RALA/BNIP3	7
1689	6	GO:0042273	ribosomal large subunit biogenesis	7/205	76/18903	1.8482e-05	0.00127813	0.00102375	NPM1/SNU13/EBNA1BP2/EIF6/NHP2/GTF3A/RSL24D1	7
1690	6	GO:0009636	response to toxic substance	12/205	250/18903	1.9162e-05	0.00129635	0.00103834	PRDX1/GSTO1/TXN/SLC7A11/MGST1/SOD1/MT2A/TXNRD1/PRDX6/ESD/NQO1/MT1E	12
1691	6	GO:0006735	NADH regeneration	4/205	16/18903	2.20731e-05	0.00140187	0.00112286	ENO1/TPI1/PKM/PGK1	4
1692	6	GO:0061621	canonical glycolysis	4/205	16/18903	2.20731e-05	0.00140187	0.00112286	ENO1/TPI1/PKM/PGK1	4
1693	6	GO:0061718	glucose catabolic process to pyruvate	4/205	16/18903	2.20731e-05	0.00140187	0.00112286	ENO1/TPI1/PKM/PGK1	4
1694	6	GO:0050821	protein stabilization	11/205	214/18903	2.28212e-05	0.00142039	0.0011377	GAPDH/CCT5/NPM1/HSP90AA1/RTN4/HSPD1/HSP90AB1/CCT2/PTGES3/CCT6A/PFDN2	11
1695	6	GO:0006694	steroid biosynthetic process	10/205	178/18903	2.53165e-05	0.0015448	0.00123735	FDFT1/FDPS/MSMO1/MVD/IDI1/EBP/SOD1/ERG28/HMGCS1/TSPO	10
1696	6	GO:0046165	alcohol biosynthetic process	9/205	143/18903	2.65025e-05	0.00158607	0.0012704	FDFT1/FDPS/MSMO1/MVD/IDI1/EBP/SOD1/PCBD1/HMGCS1	9
1697	6	GO:0010833	telomere maintenance via telomere lengthening	7/205	81/18903	2.80833e-05	0.00164896	0.00132078	CCT5/HSP90AA1/HSP90AB1/CCT2/NHP2/PTGES3/CCT6A	7
1698	6	GO:0009185	ribonucleoside diphosphate metabolic process	8/205	114/18903	3.43646e-05	0.00195764	0.00156802	ENO1/TPI1/GAPDH/LDHA/PKM/EIF6/PGK1/DDIT4	8
1699	6	GO:0006595	polyamine metabolic process	4/205	18/18903	3.64856e-05	0.00195764	0.00156802	ODC1/OAZ1/SRM/SMS	4
1700	6	GO:0010755	regulation of plasminogen activation	4/205	18/18903	3.64856e-05	0.00195764	0.00156802	ANXA2/ENO1/S100A10/SERPINE1	4
1701	6	GO:0061620	glycolytic process through glucose-6-phosphate	4/205	18/18903	3.64856e-05	0.00195764	0.00156802	ENO1/TPI1/PKM/PGK1	4
1702	6	GO:1904872	regulation of telomerase RNA localization to Cajal body	4/205	18/18903	3.64856e-05	0.00195764	0.00156802	CCT5/CCT2/NHP2/CCT6A	4
1703	6	GO:1900182	positive regulation of protein localization to nucleus	7/205	87/18903	4.46766e-05	0.00222818	0.00178471	RAN/CCT5/NPM1/HSP90AA1/HSP90AB1/CCT2/CCT6A	7
1704	6	GO:0061615	glycolytic process through fructose-6-phosphate	4/205	19/18903	4.58237e-05	0.00222818	0.00178471	ENO1/TPI1/PKM/PGK1	4
1705	6	GO:0090670	RNA localization to Cajal body	4/205	19/18903	4.58237e-05	0.00222818	0.00178471	CCT5/CCT2/NHP2/CCT6A	4
1706	6	GO:0090671	telomerase RNA localization to Cajal body	4/205	19/18903	4.58237e-05	0.00222818	0.00178471	CCT5/CCT2/NHP2/CCT6A	4
1707	6	GO:0090672	telomerase RNA localization	4/205	19/18903	4.58237e-05	0.00222818	0.00178471	CCT5/CCT2/NHP2/CCT6A	4
1708	6	GO:0090685	RNA localization to nucleus	4/205	19/18903	4.58237e-05	0.00222818	0.00178471	CCT5/CCT2/NHP2/CCT6A	4
1709	6	GO:0016125	sterol metabolic process	9/205	154/18903	4.74926e-05	0.0022738	0.00182126	FDFT1/FDPS/MSMO1/MVD/IDI1/EBP/SOD1/ERG28/HMGCS1	9
1710	6	GO:0031647	regulation of protein stability	13/205	325/18903	5.78153e-05	0.00272608	0.00218352	GAPDH/LMNA/CCT5/NPM1/HSP90AA1/RTN4/HSPD1/HSP90AB1/CCT2/PTGES3/CCT6A/PFDN2/HSPA8	13
1711	6	GO:0043393	regulation of protein binding	10/205	200/18903	6.80166e-05	0.00315922	0.00253045	ANXA2/RAN/CAV1/HSP90AB1/PHLDA2/RACK1/ID1/TRIB3/DKK1/BDNF	10
1712	6	GO:0006403	RNA localization	10/205	202/18903	7.39107e-05	0.0033825	0.0027093	RAN/CCT5/YBX1/NPM1/CCT2/NHP2/CCT6A/SSB/SRSF3/SRSF7	10
1713	6	GO:0006458	'de novo' protein folding	5/205	41/18903	7.79366e-05	0.00346484	0.00277525	HSPE1/HSPD1/CCT2/PTGES3/HSPA8	5
1714	6	GO:0045454	cell redox homeostasis	5/205	41/18903	7.79366e-05	0.00346484	0.00277525	PRDX1/TXN/TXNRD1/PRDX6/NQO1	5
1715	6	GO:0031638	zymogen activation	6/205	67/18903	8.7018e-05	0.00381409	0.00305498	ANXA2/ENO1/PGK1/CYCS/S100A10/SERPINE1	6
1716	6	GO:0045936	negative regulation of phosphate metabolic process	15/205	440/18903	9.60492e-05	0.00415146	0.00332521	PPIA/NPM1/CALM1/CAV1/RACK1/YWHAB/TRIB3/UCHL1/GPRC5A/CAMK2N1/DDIT4/LGALS3/TSPO/DUSP1/DKK1	15
1717	6	GO:0010563	negative regulation of phosphorus metabolic process	15/205	441/18903	9.84932e-05	0.00419878	0.00336311	PPIA/NPM1/CALM1/CAV1/RACK1/YWHAB/TRIB3/UCHL1/GPRC5A/CAMK2N1/DDIT4/LGALS3/TSPO/DUSP1/DKK1	15
1718	6	GO:0097193	intrinsic apoptotic signaling pathway	12/205	298/18903	0.00010477	0.00437848	0.00350705	ENO1/PPIA/HINT1/VDAC2/CAV1/EIF5A/RACK1/SOD1/TRIB3/CYCS/BNIP3/DDIT4	12
1719	6	GO:0062197	cellular response to chemical stress	13/205	345/18903	0.000105523	0.00437848	0.00350705	PRDX1/PPIA/TXN/CAV1/SLC7A11/MGST1/RACK1/SOD1/ANXA1/NQO1/BNIP3/TSPO/GAS5	13
1720	6	GO:1900180	regulation of protein localization to nucleus	8/205	135/18903	0.000113954	0.00466614	0.00373745	RAN/LMNA/CCT5/NPM1/HSP90AA1/HSP90AB1/CCT2/CCT6A	8
1721	6	GO:1903829	positive regulation of protein localization	15/205	451/18903	0.000126082	0.00509569	0.00408152	PPIA/RAN/CCT5/NPM1/SRI/HSP90AA1/RTN4/OAZ1/HSP90AB1/PDCD5/CCT2/RACK1/CCT6A/LGALS3/EZR	15
1722	6	GO:0008203	cholesterol metabolic process	8/205	139/18903	0.000139595	0.00547851	0.00438814	FDFT1/FDPS/MSMO1/MVD/IDI1/EBP/SOD1/HMGCS1	8
1723	6	GO:0006007	glucose catabolic process	4/205	25/18903	0.00014212	0.00547851	0.00438814	ENO1/TPI1/PKM/PGK1	4
1724	6	GO:0001765	membrane raft assembly	3/205	10/18903	0.000142596	0.00547851	0.00438814	ANXA2/CAV1/S100A10	3
1725	6	GO:1904851	positive regulation of establishment of protein localization to telomere	3/205	10/18903	0.000142596	0.00547851	0.00438814	CCT5/CCT2/CCT6A	3
1726	6	GO:0042254	ribosome biogenesis	12/205	310/18903	0.000151608	0.00561989	0.00450139	C1QBP/RAN/NPM1/SNU13/RPS16/EBNA1BP2/EIF6/NHP2/METTL5/GTF3A/RSL24D1/RPS17	12
1727	6	GO:1904951	positive regulation of establishment of protein localization	12/205	310/18903	0.000151608	0.00561989	0.00450139	PPIA/RAN/CCT5/SRI/HSP90AA1/OAZ1/HSP90AB1/PDCD5/CCT2/RACK1/CCT6A/EZR	12
1728	6	GO:2000573	positive regulation of DNA biosynthetic process	6/205	74/18903	0.000151694	0.00561989	0.00450139	CCT5/HSP90AA1/HSP90AB1/CCT2/PTGES3/CCT6A	6
1729	6	GO:0042176	regulation of protein catabolic process	13/205	361/18903	0.000165247	0.00604998	0.00484588	ANXA2/HSP90AA1/CAV1/ODC1/OAZ1/HSP90AB1/RACK1/TRIB3/PSMC4/PSMC5/PSMC1/NQO1/EZR	13
1730	6	GO:0033135	regulation of peptidyl-serine phosphorylation	8/205	143/18903	0.000169818	0.00614502	0.00492201	TXN/HSP90AA1/CAV1/HSP90AB1/RACK1/DDIT4/DKK1/BDNF	8
1731	6	GO:0008637	apoptotic mitochondrial changes	7/205	108/18903	0.00017604	0.00629695	0.0050437	LMNA/VDAC2/HSPD1/PRELID1/PDCD5/SLC25A5/BNIP3	7
1732	6	GO:0060315	negative regulation of ryanodine-sensitive calcium-release channel activity	3/205	11/18903	0.000194504	0.00657929	0.00526984	GSTO1/CALM1/SRI	3
1733	6	GO:0070203	regulation of establishment of protein localization to telomere	3/205	11/18903	0.000194504	0.00657929	0.00526984	CCT5/CCT2/CCT6A	3
1734	6	GO:1901844	regulation of cell communication by electrical coupling involved in cardiac conduction	3/205	11/18903	0.000194504	0.00657929	0.00526984	CALM1/SRI/CAV1	3
1735	6	GO:1904869	regulation of protein localization to Cajal body	3/205	11/18903	0.000194504	0.00657929	0.00526984	CCT5/CCT2/CCT6A	3
1736	6	GO:1904871	positive regulation of protein localization to Cajal body	3/205	11/18903	0.000194504	0.00657929	0.00526984	CCT5/CCT2/CCT6A	3
1737	6	GO:0072524	pyridine-containing compound metabolic process	6/205	79/18903	0.000217631	0.00728246	0.00583306	TALDO1/LDHB/PSAT1/TKT/PDXK/NQO1	6
1738	6	GO:1902652	secondary alcohol metabolic process	8/205	149/18903	0.000225087	0.00745183	0.00596872	FDFT1/FDPS/MSMO1/MVD/IDI1/EBP/SOD1/HMGCS1	8
1739	6	GO:2001234	negative regulation of apoptotic signaling pathway	10/205	233/18903	0.000237832	0.00779086	0.00624028	ENO1/PPIA/LMNA/VDAC2/PRELID1/ITGA6/SLC25A5/SERPINE1/LGALS3/BDNF	10
1740	6	GO:0010823	negative regulation of mitochondrion organization	5/205	52/18903	0.00024541	0.00795537	0.00637205	LMNA/PRELID1/SLC25A5/BNIP3/TSPO	5
1741	6	GO:0070202	regulation of establishment of protein localization to chromosome	3/205	12/18903	0.000257268	0.00800617	0.00641273	CCT5/CCT2/CCT6A	3
1742	6	GO:1903405	protein localization to nuclear body	3/205	12/18903	0.000257268	0.00800617	0.00641273	CCT5/CCT2/CCT6A	3
1743	6	GO:1904816	positive regulation of protein localization to chromosome, telomeric region	3/205	12/18903	0.000257268	0.00800617	0.00641273	CCT5/CCT2/CCT6A	3
1744	6	GO:1904867	protein localization to Cajal body	3/205	12/18903	0.000257268	0.00800617	0.00641273	CCT5/CCT2/CCT6A	3
1745	6	GO:0016052	carbohydrate catabolic process	8/205	155/18903	0.000294318	0.00900363	0.00721168	ENO1/TPI1/GAPDH/LDHA/PKM/EIF6/PGK1/DDIT4	8
1746	6	GO:0008299	isoprenoid biosynthetic process	4/205	30/18903	0.000295106	0.00900363	0.00721168	FDPS/MVD/IDI1/HMGCS1	4
1747	6	GO:0046390	ribose phosphate biosynthetic process	10/205	241/18903	0.000311409	0.00940878	0.00753619	ENO1/NME1/STOML2/NDUFAB1/NME2/NDUFS6/TKT/ACSS2/APRT/UPP1	10
1748	6	GO:0034599	cellular response to oxidative stress	11/205	288/18903	0.000319845	0.00941918	0.00754452	PRDX1/PPIA/TXN/SLC7A11/MGST1/RACK1/SOD1/ANXA1/NQO1/BNIP3/GAS5	11
1749	6	GO:0007008	outer mitochondrial membrane organization	3/205	13/18903	0.000331779	0.00941918	0.00754452	HSP90AA1/PDCD5/TOMM6	3
1750	6	GO:0045040	protein insertion into mitochondrial outer membrane	3/205	13/18903	0.000331779	0.00941918	0.00754452	HSP90AA1/PDCD5/TOMM6	3
1751	6	GO:0051280	negative regulation of release of sequestered calcium ion into cytosol	3/205	13/18903	0.000331779	0.00941918	0.00754452	GSTO1/CALM1/SRI	3
1752	6	GO:1903599	positive regulation of autophagy of mitochondrion	3/205	13/18903	0.000331779	0.00941918	0.00754452	SLC25A5/VDAC1/BNIP3	3
1753	6	GO:0001933	negative regulation of protein phosphorylation	12/205	338/18903	0.000334809	0.00941918	0.00754452	PPIA/NPM1/CALM1/CAV1/RACK1/TRIB3/UCHL1/GPRC5A/CAMK2N1/DDIT4/DUSP1/DKK1	12
1754	6	GO:0009218	pyrimidine ribonucleotide metabolic process	4/205	31/18903	0.000335967	0.00941918	0.00754452	NME1/NME2/NT5C/UPP1	4
1755	6	GO:0033137	negative regulation of peptidyl-serine phosphorylation	4/205	31/18903	0.000335967	0.00941918	0.00754452	CAV1/RACK1/DDIT4/DKK1	4
1756	6	GO:0032092	positive regulation of protein binding	6/205	86/18903	0.000345734	0.00960648	0.00769454	ANXA2/RAN/CAV1/HSP90AB1/TRIB3/BDNF	6
1757	6	GO:0002181	cytoplasmic translation	8/205	161/18903	0.00038005	0.0104665	0.0083834	EIF4A1/YBX1/PKM/RPS16/RPL22L1/RACK1/EIF3I/RPS17	8
1758	6	GO:0006413	translational initiation	7/205	123/18903	0.000391227	0.0106798	0.00855426	EIF4A1/EIF1/EIF4EBP1/NPM1/EIF6/EIF3I/RPS17	7
1759	6	GO:1902947	regulation of tau-protein kinase activity	3/205	14/18903	0.000418896	0.0111419	0.0089244	HSP90AA1/HSP90AB1/DKK1	3
1760	6	GO:1904814	regulation of protein localization to chromosome, telomeric region	3/205	14/18903	0.000418896	0.0111419	0.0089244	CCT5/CCT2/CCT6A	3
1761	6	GO:1990173	protein localization to nucleoplasm	3/205	14/18903	0.000418896	0.0111419	0.0089244	CCT5/CCT2/CCT6A	3
1762	6	GO:0006631	fatty acid metabolic process	13/205	400/18903	0.000443476	0.0116958	0.00936799	ACAT2/FABP5/MSMO1/CAV1/NDUFAB1/EIF6/PTGES3/ECHS1/TRIB3/ECI2/DBI/ANXA1/FASN	13
1763	6	GO:0045732	positive regulation of protein catabolic process	9/205	209/18903	0.000474459	0.0124077	0.00993825	HSP90AA1/CAV1/OAZ1/RACK1/TRIB3/PSMC4/PSMC5/PSMC1/EZR	9
1764	6	GO:0051973	positive regulation of telomerase activity	4/205	34/18903	0.000482759	0.0125196	0.0100278	HSP90AA1/HSP90AB1/CCT2/PTGES3	4
1765	6	GO:0000054	ribosomal subunit export from nucleus	3/205	15/18903	0.000519446	0.0130037	0.0104156	RAN/NPM1/EIF6	3
1766	6	GO:0010649	regulation of cell communication by electrical coupling	3/205	15/18903	0.000519446	0.0130037	0.0104156	CALM1/SRI/CAV1	3
1767	6	GO:0033750	ribosome localization	3/205	15/18903	0.000519446	0.0130037	0.0104156	RAN/NPM1/EIF6	3
1768	6	GO:0051284	positive regulation of sequestering of calcium ion	3/205	15/18903	0.000519446	0.0130037	0.0104156	GSTO1/CALM1/SRI	3
1769	6	GO:0002262	myeloid cell homeostasis	8/205	169/18903	0.000524935	0.0130037	0.0104156	PRDX1/PRMT1/SLC7A11/SOD1/SLC25A5/ANXA1/HMGB1/RPS17	8
1770	6	GO:0045185	maintenance of protein location	6/205	93/18903	0.000526498	0.0130037	0.0104156	TXN/TMSB10/SRI/CAV1/YWHAB/TSPO	6
1771	6	GO:0044403	biological process involved in symbiotic interaction	11/205	307/18903	0.000547165	0.0134077	0.0107392	PPIA/GAPDH/SLC3A2/CAV1/HSPD1/HSP90AB1/CFL1/FASN/HMGB1/HSPA8/LGALS1	11
1772	6	GO:0006469	negative regulation of protein kinase activity	9/205	216/18903	0.000601613	0.0145442	0.0116496	PPIA/NPM1/CAV1/RACK1/TRIB3/UCHL1/GPRC5A/CAMK2N1/DUSP1	9
1773	6	GO:1903146	regulation of autophagy of mitochondrion	4/205	36/18903	0.000602894	0.0145442	0.0116496	SLC25A5/VDAC1/BNIP3/TSPO	4
1774	6	GO:0008380	RNA splicing	14/205	469/18903	0.000625519	0.014974	0.0119938	C1QBP/YBX1/NPM1/SNU13/PRMT1/SNRPB/SRSF3/BUD31/SNRPF/SRSF7/PRDX6/SNRPE/HSPA8/LGALS3	14
1775	6	GO:0046184	aldehyde biosynthetic process	3/205	16/18903	0.000634225	0.0149993	0.0120141	TPI1/TKT/PDXK	3
1776	6	GO:0006937	regulation of muscle contraction	8/205	174/18903	0.000636219	0.0149993	0.0120141	ENO1/GSTO1/CALM1/SRI/HSP90AA1/CAV1/SOD1/KCNMA1	8
1777	6	GO:0051084	'de novo' post-translational protein folding	4/205	37/18903	0.000670281	0.0156836	0.0125621	HSPE1/CCT2/PTGES3/HSPA8	4
1778	6	GO:0032392	DNA geometric change	6/205	99/18903	0.000733565	0.0170362	0.0136456	HMGA1/SSBP1/DTD1/ANXA1/HMGB1/GTF2F2	6
1779	6	GO:0070200	establishment of protein localization to telomere	3/205	17/18903	0.000763997	0.0175707	0.0140737	CCT5/CCT2/CCT6A	3
1780	6	GO:0051051	negative regulation of transport	14/205	479/18903	0.000767872	0.0175707	0.0140737	ANXA2/GSTO1/TXN/FABP5/CALM1/SRI/CAV1/OAZ1/RACK1/VDAC1/ANXA1/HMGB1/LGALS3/TSPO	14
1781	6	GO:0007596	blood coagulation	9/205	225/18903	0.00080481	0.0182815	0.014643	ANXA2/CLIC1/PPIA/CAV1/CD9/SLC7A11/MYL12A/CD59/SERPINE1	9
1782	6	GO:0042401	cellular biogenic amine biosynthetic process	4/205	39/18903	0.000820762	0.0185088	0.0148251	ODC1/OAZ1/SRM/SMS	4
1783	6	GO:0008202	steroid metabolic process	11/205	323/18903	0.000831283	0.0186112	0.0149071	FDFT1/FDPS/MSMO1/MVD/IDI1/EBP/SOD1/GAL/ERG28/HMGCS1/TSPO	11
1784	6	GO:0009309	amine biosynthetic process	4/205	40/18903	0.000904288	0.020101	0.0161004	ODC1/OAZ1/SRM/SMS	4
1785	6	GO:0050817	coagulation	9/205	230/18903	0.000939891	0.0205295	0.0164436	ANXA2/CLIC1/PPIA/CAV1/CD9/SLC7A11/MYL12A/CD59/SERPINE1	9
1786	6	GO:0045727	positive regulation of translation	7/205	143/18903	0.000960179	0.0205295	0.0164436	C1QBP/YBX1/NPM1/PKM/EIF5A/EIF6/METTL5	7
1787	6	GO:0042326	negative regulation of phosphorylation	12/205	381/18903	0.00096207	0.0205295	0.0164436	PPIA/NPM1/CALM1/CAV1/RACK1/TRIB3/UCHL1/GPRC5A/CAMK2N1/DDIT4/DUSP1/DKK1	12
1788	6	GO:0000377	RNA splicing, via transesterification reactions with bulged adenosine as nucleophile	11/205	329/18903	0.000965357	0.0205295	0.0164436	C1QBP/NPM1/SNU13/SNRPB/SRSF3/BUD31/SNRPF/SRSF7/PRDX6/SNRPE/HSPA8	11
1789	6	GO:0000398	mRNA splicing, via spliceosome	11/205	329/18903	0.000965357	0.0205295	0.0164436	C1QBP/NPM1/SNU13/SNRPB/SRSF3/BUD31/SNRPF/SRSF7/PRDX6/SNRPE/HSPA8	11
1790	6	GO:0007599	hemostasis	9/205	231/18903	0.000968998	0.0205295	0.0164436	ANXA2/CLIC1/PPIA/CAV1/CD9/SLC7A11/MYL12A/CD59/SERPINE1	9
1791	6	GO:0006081	cellular aldehyde metabolic process	5/205	70/18903	0.000976337	0.0205295	0.0164436	TPI1/TALDO1/TKT/PDXK/ESD	5
1792	6	GO:0043627	response to estrogen	5/205	70/18903	0.000976337	0.0205295	0.0164436	KRT19/HSP90AA1/CAV1/ARPC1B/GAL	5
1793	6	GO:0002548	monocyte chemotaxis	5/205	71/18903	0.00104117	0.0212318	0.0170061	ANXA1/HMGB1/SERPINE1/LGALS3/DUSP1	5
1794	6	GO:0009988	cell-cell recognition	5/205	71/18903	0.00104117	0.0212318	0.0170061	VDAC2/CCT5/CD9/CCT2/LGALS3	5
1795	6	GO:0070527	platelet aggregation	5/205	71/18903	0.00104117	0.0212318	0.0170061	CLIC1/PPIA/CD9/SLC7A11/MYL12A	5
1796	6	GO:0071103	DNA conformation change	6/205	106/18903	0.00104914	0.0212318	0.0170061	HMGA1/SSBP1/DTD1/ANXA1/HMGB1/GTF2F2	6
1797	6	GO:0009260	ribonucleotide biosynthetic process	9/205	234/18903	0.00106074	0.0212318	0.0170061	ENO1/NME1/STOML2/NDUFAB1/NME2/NDUFS6/ACSS2/APRT/UPP1	9
1798	6	GO:0022618	ribonucleoprotein complex assembly	9/205	234/18903	0.00106074	0.0212318	0.0170061	HSP90AA1/SNU13/HSP90AB1/EIF6/SNRPB/PTGES3/EIF3I/SNRPF/SNRPE	9
1799	6	GO:0000375	RNA splicing, via transesterification reactions	11/205	333/18903	0.00106432	0.0212318	0.0170061	C1QBP/NPM1/SNU13/SNRPB/SRSF3/BUD31/SNRPF/SRSF7/PRDX6/SNRPE/HSPA8	11
1800	6	GO:0015980	energy derivation by oxidation of organic compounds	11/205	333/18903	0.00106432	0.0212318	0.0170061	STOML2/PRELID1/PHLDA2/NDUFAB1/NDUFS6/PTGES3/CAVIN3/MDH2/CYCS/CYC1/BNIP3	11
1801	6	GO:0006839	mitochondrial transport	8/205	189/18903	0.00108866	0.0213139	0.0170719	VDAC2/HSP90AA1/HSPD1/PDCD5/TOMM6/SLC25A5/BNIP3/TSPO	8
1802	6	GO:0051896	regulation of protein kinase B signaling	8/205	189/18903	0.00108866	0.0213139	0.0170719	C1QBP/TXN/HSP90AA1/RTN4/HSP90AB1/RACK1/CAVIN3/IL18	8
1803	6	GO:0019320	hexose catabolic process	4/205	42/18903	0.00108898	0.0213139	0.0170719	ENO1/TPI1/PKM/PGK1	4
1804	6	GO:0050878	regulation of body fluid levels	12/205	390/18903	0.00117482	0.0228503	0.0183025	ANXA2/CLIC1/PPIA/NME1/CAV1/CD9/SLC7A11/MYL12A/CD59/APRT/SERPINE1/IL18	12
1805	6	GO:0048024	regulation of mRNA splicing, via spliceosome	6/205	109/18903	0.00121253	0.0234372	0.0187726	C1QBP/NPM1/SRSF3/SRSF7/PRDX6/HSPA8	6
1806	6	GO:0001780	neutrophil homeostasis	3/205	20/18903	0.00125049	0.0238745	0.0191228	SLC7A11/ANXA1/HMGB1	3
1807	6	GO:0036260	RNA capping	3/205	20/18903	0.00125049	0.0238745	0.0191228	SNRPB/SNRPF/SNRPE	3
1808	6	GO:0033673	negative regulation of kinase activity	9/205	240/18903	0.00126535	0.0239182	0.0191579	PPIA/NPM1/CAV1/RACK1/TRIB3/UCHL1/GPRC5A/CAMK2N1/DUSP1	9
1809	6	GO:0034614	cellular response to reactive oxygen species	7/205	150/18903	0.00126816	0.0239182	0.0191579	PRDX1/TXN/RACK1/SOD1/ANXA1/NQO1/BNIP3	7
1810	6	GO:0072594	establishment of protein localization to organelle	13/205	449/18903	0.00128305	0.0239746	0.019203	RAN/LMNA/CCT5/HSP90AA1/HSPD1/HSP90AB1/PDCD5/CCT2/TOMM6/CCT6A/RALA/HSPA8/TSPO	13
1811	6	GO:0010952	positive regulation of peptidase activity	8/205	194/18903	0.00128655	0.0239746	0.019203	HSPE1/CAV1/HSPD1/PRELID1/PDCD5/RACK1/CYCS/HMGB1	8
1812	6	GO:0071826	ribonucleoprotein complex subunit organization	9/205	242/18903	0.00134023	0.0248262	0.0198852	HSP90AA1/SNU13/HSP90AB1/EIF6/SNRPB/PTGES3/EIF3I/SNRPF/SNRPE	9
1813	6	GO:0006809	nitric oxide biosynthetic process	5/205	76/18903	0.00141435	0.0260442	0.0208607	HSP90AA1/CAV1/HSP90AB1/NQO1/TSPO	5
1814	6	GO:0000723	telomere maintenance	7/205	154/18903	0.00147599	0.0268614	0.0215153	CCT5/HSP90AA1/HSP90AB1/CCT2/NHP2/PTGES3/CCT6A	7
1815	6	GO:0034763	negative regulation of transmembrane transport	7/205	154/18903	0.00147599	0.0268614	0.0215153	GSTO1/FABP5/CALM1/SRI/CAV1/OAZ1/VDAC1	7
1816	6	GO:0046365	monosaccharide catabolic process	4/205	46/18903	0.00153499	0.0277725	0.0222451	ENO1/TPI1/PKM/PGK1	4
1817	6	GO:0055117	regulation of cardiac muscle contraction	5/205	78/18903	0.00158825	0.0285702	0.022884	GSTO1/CALM1/SRI/HSP90AA1/CAV1	5
1818	6	GO:0051972	regulation of telomerase activity	4/205	47/18903	0.0016637	0.0295853	0.0236971	HSP90AA1/HSP90AB1/CCT2/PTGES3	4
1819	6	GO:0090199	regulation of release of cytochrome c from mitochondria	4/205	47/18903	0.0016637	0.0295853	0.0236971	LMNA/PRELID1/PDCD5/BNIP3	4
1820	6	GO:0009206	purine ribonucleoside triphosphate biosynthetic process	6/205	117/18903	0.0017439	0.0308353	0.0246983	ENO1/NME1/STOML2/NDUFAB1/NME2/NDUFS6	6
1821	6	GO:1903201	regulation of oxidative stress-induced cell death	5/205	80/18903	0.00177737	0.0312497	0.0250302	PPIA/TXN/SLC7A11/RACK1/SOD1	5
1822	6	GO:0009145	purine nucleoside triphosphate biosynthetic process	6/205	118/18903	0.00182104	0.0316596	0.0253586	ENO1/NME1/STOML2/NDUFAB1/NME2/NDUFS6	6
1823	6	GO:1901800	positive regulation of proteasomal protein catabolic process	6/205	118/18903	0.00182104	0.0316596	0.0253586	CAV1/RACK1/TRIB3/PSMC4/PSMC5/PSMC1	6
1824	6	GO:0009220	pyrimidine ribonucleotide biosynthetic process	3/205	23/18903	0.00189673	0.0322547	0.0258352	NME1/NME2/UPP1	3
1825	6	GO:0019430	removal of superoxide radicals	3/205	23/18903	0.00189673	0.0322547	0.0258352	PRDX1/SOD1/NQO1	3
1826	6	GO:0048025	negative regulation of mRNA splicing, via spliceosome	3/205	23/18903	0.00189673	0.0322547	0.0258352	C1QBP/NPM1/SRSF7	3
1827	6	GO:1900120	regulation of receptor binding	3/205	23/18903	0.00189673	0.0322547	0.0258352	ANXA2/PHLDA2/BDNF	3
1828	6	GO:0090257	regulation of muscle system process	9/205	256/18903	0.00197026	0.0330015	0.0264333	ENO1/GSTO1/LMNA/CALM1/SRI/HSP90AA1/CAV1/SOD1/KCNMA1	9
1829	6	GO:0046209	nitric oxide metabolic process	5/205	82/18903	0.0019825	0.0330015	0.0264333	HSP90AA1/CAV1/HSP90AB1/NQO1/TSPO	5
1830	6	GO:0007006	mitochondrial membrane organization	6/205	120/18903	0.00198306	0.0330015	0.0264333	VDAC2/HSP90AA1/PDCD5/TOMM6/SLC25A5/BNIP3	6
1831	6	GO:0051897	positive regulation of protein kinase B signaling	6/205	120/18903	0.00198306	0.0330015	0.0264333	C1QBP/TXN/HSP90AA1/RTN4/HSP90AB1/IL18	6
1832	6	GO:0031623	receptor internalization	6/205	121/18903	0.00206804	0.033773	0.0270513	ANXA2/CAV1/CD9/RALA/EZR/DKK1	6
1833	6	GO:0051101	regulation of DNA binding	6/205	121/18903	0.00206804	0.033773	0.0270513	TXN/NME1/CALM1/SRI/ID1/HMGB1	6
1834	6	GO:2000278	regulation of DNA biosynthetic process	6/205	121/18903	0.00206804	0.033773	0.0270513	CCT5/HSP90AA1/HSP90AB1/CCT2/PTGES3/CCT6A	6
1835	6	GO:2001057	reactive nitrogen species metabolic process	5/205	83/18903	0.0020913	0.033773	0.0270513	HSP90AA1/CAV1/HSP90AB1/NQO1/TSPO	5
1836	6	GO:0035036	sperm-egg recognition	4/205	50/18903	0.00209454	0.033773	0.0270513	VDAC2/CCT5/CD9/CCT2	4
1837	6	GO:0042304	regulation of fatty acid biosynthetic process	4/205	50/18903	0.00209454	0.033773	0.0270513	FABP5/EIF6/TRIB3/ANXA1	4
1838	6	GO:0006633	fatty acid biosynthetic process	7/205	164/18903	0.00211251	0.0338873	0.0271428	FABP5/NDUFAB1/EIF6/PTGES3/TRIB3/ANXA1/FASN	7
1839	6	GO:0071294	cellular response to zinc ion	3/205	24/18903	0.00215049	0.0341445	0.0273489	MT2A/MT1E/TSPO	3
1840	6	GO:1903241	U2-type prespliceosome assembly	3/205	24/18903	0.00215049	0.0341445	0.0273489	SNRPB/SNRPF/SNRPE	3
1841	6	GO:0009201	ribonucleoside triphosphate biosynthetic process	6/205	123/18903	0.00224624	0.0350684	0.0280888	ENO1/NME1/STOML2/NDUFAB1/NME2/NDUFS6	6
1842	6	GO:0072655	establishment of protein localization to mitochondrion	6/205	123/18903	0.00224624	0.0350684	0.0280888	HSP90AA1/HSPD1/PDCD5/TOMM6/RALA/TSPO	6
1843	6	GO:0032873	negative regulation of stress-activated MAPK cascade	4/205	51/18903	0.00225375	0.0350684	0.0280888	PPIA/PRMT1/EZR/DUSP1	4
1844	6	GO:0070303	negative regulation of stress-activated protein kinase signaling cascade	4/205	51/18903	0.00225375	0.0350684	0.0280888	PPIA/PRMT1/EZR/DUSP1	4
1845	6	GO:0006066	alcohol metabolic process	11/205	367/18903	0.00229309	0.0353272	0.0282962	FDFT1/FDPS/TPI1/MSMO1/MVD/IDI1/EBP/SOD1/PCBD1/ACSS2/HMGCS1	11
1846	6	GO:0032535	regulation of cellular component size	11/205	367/18903	0.00229309	0.0353272	0.0282962	TMSB10/NPM1/HSP90AA1/RTN4/HSP90AB1/ARPC1B/ARPC1A/CAPG/EZR/KCNMA1/BDNF	11
1847	6	GO:0070997	neuron death	11/205	368/18903	0.0023418	0.0357554	0.0286391	GAPDH/HSP90AB1/SLC7A11/RACK1/SOD1/PSMC1/NQO1/BNIP3/DDIT4/DKK1/BDNF	11
1848	6	GO:0006220	pyrimidine nucleotide metabolic process	4/205	52/18903	0.00242111	0.0357554	0.0286391	NME1/NME2/NT5C/UPP1	4
1849	6	GO:0031579	membrane raft organization	3/205	25/18903	0.00242436	0.0357554	0.0286391	ANXA2/CAV1/S100A10	3
1850	6	GO:0045932	negative regulation of muscle contraction	3/205	25/18903	0.00242436	0.0357554	0.0286391	SRI/SOD1/KCNMA1	3
1851	6	GO:0046039	GTP metabolic process	3/205	25/18903	0.00242436	0.0357554	0.0286391	RAN/NME1/NME2	3
1852	6	GO:0050686	negative regulation of mRNA processing	3/205	25/18903	0.00242436	0.0357554	0.0286391	C1QBP/NPM1/SRSF7	3
1853	6	GO:0071450	cellular response to oxygen radical	3/205	25/18903	0.00242436	0.0357554	0.0286391	PRDX1/SOD1/NQO1	3
1854	6	GO:0071451	cellular response to superoxide	3/205	25/18903	0.00242436	0.0357554	0.0286391	PRDX1/SOD1/NQO1	3
1855	6	GO:0086064	cell communication by electrical coupling involved in cardiac conduction	3/205	25/18903	0.00242436	0.0357554	0.0286391	CALM1/SRI/CAV1	3
1856	6	GO:0043280	positive regulation of cysteine-type endopeptidase activity involved in apoptotic process	6/205	125/18903	0.00243578	0.0357554	0.0286391	HSPE1/HSPD1/PDCD5/RACK1/CYCS/HMGB1	6
1857	6	GO:0034250	positive regulation of cellular amide metabolic process	7/205	170/18903	0.00258537	0.037773	0.0302552	C1QBP/YBX1/NPM1/PKM/EIF5A/EIF6/METTL5	7
1858	6	GO:0042180	cellular ketone metabolic process	8/205	218/18903	0.00266967	0.0386419	0.0309511	TPI1/FABP5/CAV1/SLC7A11/EIF6/TRIB3/ANXA1/NQO1	8
1859	6	GO:0043491	protein kinase B signaling	8/205	218/18903	0.00266967	0.0386419	0.0309511	C1QBP/TXN/HSP90AA1/RTN4/HSP90AB1/RACK1/CAVIN3/IL18	8
1860	6	GO:0032370	positive regulation of lipid transport	5/205	88/18903	0.00270173	0.0388123	0.0310876	ANXA2/CAV1/PRELID1/DBI/GAL	5
1861	6	GO:0010954	positive regulation of protein processing	3/205	26/18903	0.00271886	0.0388123	0.0310876	ANXA2/ENO1/S100A10	3
1862	6	GO:0060314	regulation of ryanodine-sensitive calcium-release channel activity	3/205	26/18903	0.00271886	0.0388123	0.0310876	GSTO1/CALM1/SRI	3
1863	6	GO:0070585	protein localization to mitochondrion	6/205	128/18903	0.00274233	0.0389686	0.0312128	HSP90AA1/HSPD1/PDCD5/TOMM6/RALA/TSPO	6
1864	6	GO:2001242	regulation of intrinsic apoptotic signaling pathway	7/205	172/18903	0.00275982	0.0390389	0.0312692	ENO1/PPIA/VDAC2/CAV1/EIF5A/RACK1/SOD1	7
1865	6	GO:0009152	purine ribonucleotide biosynthetic process	8/205	220/18903	0.00282343	0.039758	0.0318452	ENO1/NME1/STOML2/NDUFAB1/NME2/NDUFS6/ACSS2/APRT	8
1866	6	GO:0051928	positive regulation of calcium ion transport	6/205	129/18903	0.00285067	0.0398388	0.0319098	GSTO1/CALM1/SRI/CAV1/LGALS3/TSPO	6
1867	6	GO:0006979	response to oxidative stress	12/205	434/18903	0.00285477	0.0398388	0.0319098	PRDX1/PPIA/TXN/SLC7A11/MGST1/RACK1/SOD1/PRDX6/ANXA1/NQO1/BNIP3/GAS5	12
1868	6	GO:0010950	positive regulation of endopeptidase activity	7/205	174/18903	0.00294318	0.0408891	0.0327511	HSPE1/HSPD1/PRELID1/PDCD5/RACK1/CYCS/HMGB1	7
1869	6	GO:0042542	response to hydrogen peroxide	6/205	130/18903	0.00296218	0.0409535	0.0328027	TXN/RACK1/SOD1/ANXA1/NQO1/BNIP3	6
1870	6	GO:1903202	negative regulation of oxidative stress-induced cell death	4/205	55/18903	0.00297413	0.0409535	0.0328027	PPIA/TXN/SLC7A11/RACK1	4
1871	6	GO:0042026	protein refolding	3/205	27/18903	0.00303448	0.041395	0.0331563	HSP90AA1/HSPD1/HSPA8	3
1872	6	GO:0070199	establishment of protein localization to chromosome	3/205	27/18903	0.00303448	0.041395	0.0331563	CCT5/CCT2/CCT6A	3
1873	6	GO:0046394	carboxylic acid biosynthetic process	10/205	326/18903	0.0030461	0.041395	0.0331563	FABP5/PHGDH/PSAT1/NDUFAB1/EIF6/PTGES3/PCBD1/TRIB3/ANXA1/FASN	10
1874	6	GO:0001836	release of cytochrome c from mitochondria	4/205	56/18903	0.00317612	0.0426758	0.0341822	LMNA/PRELID1/PDCD5/BNIP3	4
1875	6	GO:1903170	negative regulation of calcium ion transmembrane transport	4/205	56/18903	0.00317612	0.0426758	0.0341822	GSTO1/CALM1/SRI/VDAC1	4
1876	6	GO:0016053	organic acid biosynthetic process	10/205	328/18903	0.00318148	0.0426758	0.0341822	FABP5/PHGDH/PSAT1/NDUFAB1/EIF6/PTGES3/PCBD1/TRIB3/ANXA1/FASN	10
1877	6	GO:0006913	nucleocytoplasmic transport	10/205	329/18903	0.00325095	0.0431558	0.0345667	RAN/TXN/LMNA/NPM1/HSP90AA1/HSP90AB1/EIF6/SSB/SRSF3/RANBP1	10
1878	6	GO:0051169	nuclear transport	10/205	329/18903	0.00325095	0.0431558	0.0345667	RAN/TXN/LMNA/NPM1/HSP90AA1/HSP90AB1/EIF6/SSB/SRSF3/RANBP1	10
1879	6	GO:0051348	negative regulation of transferase activity	9/205	276/18903	0.00325887	0.0431558	0.0345667	PPIA/NPM1/CAV1/RACK1/TRIB3/UCHL1/GPRC5A/CAMK2N1/DUSP1	9
1880	6	GO:0042060	wound healing	12/205	442/18903	0.00330721	0.0436103	0.0349307	ANXA2/CLIC1/PPIA/CAV1/CD9/SLC7A11/MYL12A/TNFRSF12A/CD59/ANXA1/S100A10/SERPINE1	12
1881	6	GO:0000303	response to superoxide	3/205	28/18903	0.00337171	0.0437094	0.0350101	PRDX1/SOD1/NQO1	3
1882	6	GO:0000470	maturation of LSU-rRNA	3/205	28/18903	0.00337171	0.0437094	0.0350101	SNU13/EIF6/NHP2	3
1883	6	GO:0033119	negative regulation of RNA splicing	3/205	28/18903	0.00337171	0.0437094	0.0350101	C1QBP/NPM1/SRSF7	3
1884	6	GO:1903319	positive regulation of protein maturation	3/205	28/18903	0.00337171	0.0437094	0.0350101	ANXA2/ENO1/S100A10	3
1885	6	GO:0043388	positive regulation of DNA binding	4/205	57/18903	0.00338726	0.0437094	0.0350101	TXN/NME1/CALM1/HMGB1	4
1886	6	GO:0032508	DNA duplex unwinding	5/205	93/18903	0.00343187	0.0437094	0.0350101	HMGA1/SSBP1/DTD1/ANXA1/GTF2F2	5
1887	6	GO:0070301	cellular response to hydrogen peroxide	5/205	93/18903	0.00343187	0.0437094	0.0350101	TXN/RACK1/ANXA1/NQO1/BNIP3	5
1888	6	GO:0009142	nucleoside triphosphate biosynthetic process	6/205	134/18903	0.00344113	0.0437094	0.0350101	ENO1/NME1/STOML2/NDUFAB1/NME2/NDUFS6	6
1889	6	GO:0043467	regulation of generation of precursor metabolites and energy	6/205	134/18903	0.00344113	0.0437094	0.0350101	PRELID1/PHLDA2/EIF6/CAVIN3/BNIP3/DDIT4	6
1890	6	GO:2001235	positive regulation of apoptotic signaling pathway	6/205	135/18903	0.00356938	0.0451541	0.0361672	CAV1/EIF5A/EEF1E1/RACK1/SOD1/TNFRSF12A	6
1891	6	GO:0035304	regulation of protein dephosphorylation	5/205	94/18903	0.00359336	0.0452735	0.0362629	PPIA/CALM1/HSP90AB1/YWHAB/LGALS3	5
1892	6	GO:0043409	negative regulation of MAPK cascade	7/205	181/18903	0.00365928	0.0458896	0.0367564	PPIA/PRMT1/CAV1/PEBP1/UCHL1/EZR/DUSP1	7
1893	6	GO:0010565	regulation of cellular ketone metabolic process	6/205	136/18903	0.00370114	0.0458896	0.0367564	FABP5/CAV1/SLC7A11/EIF6/TRIB3/ANXA1	6
1894	6	GO:1903052	positive regulation of proteolysis involved in protein catabolic process	6/205	136/18903	0.00370114	0.0458896	0.0367564	CAV1/RACK1/TRIB3/PSMC4/PSMC5/PSMC1	6
1895	6	GO:0000305	response to oxygen radical	3/205	29/18903	0.00373099	0.0458896	0.0367564	PRDX1/SOD1/NQO1	3
1896	6	GO:0034123	positive regulation of toll-like receptor signaling pathway	3/205	29/18903	0.00373099	0.0458896	0.0367564	RTN4/CAV1/HMGB1	3
1897	6	GO:0090025	regulation of monocyte chemotaxis	3/205	29/18903	0.00373099	0.0458896	0.0367564	HMGB1/SERPINE1/DUSP1	3
1898	6	GO:0034109	homotypic cell-cell adhesion	5/205	95/18903	0.00376023	0.0458896	0.0367564	CLIC1/PPIA/CD9/SLC7A11/MYL12A	5
1899	6	GO:1900407	regulation of cellular response to oxidative stress	5/205	95/18903	0.00376023	0.0458896	0.0367564	PPIA/TXN/SLC7A11/RACK1/SOD1	5
1900	6	GO:0061041	regulation of wound healing	6/205	137/18903	0.00383649	0.0466373	0.0373553	ANXA2/CAV1/CD9/TNFRSF12A/ANXA1/SERPINE1	6
1901	6	GO:0019217	regulation of fatty acid metabolic process	5/205	96/18903	0.00393259	0.0476195	0.038142	FABP5/CAV1/EIF6/TRIB3/ANXA1	5
1902	6	GO:0062012	regulation of small molecule metabolic process	10/205	339/18903	0.00401434	0.048421	0.038784	ENO1/FABP5/CAV1/SLC7A11/EIF6/SOD1/TRIB3/ANXA1/DDIT4/TSPO	10
1903	6	GO:0006942	regulation of striated muscle contraction	5/205	97/18903	0.00411052	0.0487979	0.0390858	GSTO1/CALM1/SRI/HSP90AA1/CAV1	5
1904	6	GO:0043094	cellular metabolic compound salvage	3/205	30/18903	0.00411276	0.0487979	0.0390858	APRT/PDXK/UPP1	3
1905	6	GO:0070198	protein localization to chromosome, telomeric region	3/205	30/18903	0.00411276	0.0487979	0.0390858	CCT5/CCT2/CCT6A	3
1906	6	GO:0050684	regulation of mRNA processing	6/205	139/18903	0.00411815	0.0487979	0.0390858	C1QBP/NPM1/SRSF3/SRSF7/PRDX6/HSPA8	6
1907	6	GO:0032200	telomere organization	7/205	185/18903	0.00412398	0.0487979	0.0390858	CCT5/HSP90AA1/HSP90AB1/CCT2/NHP2/PTGES3/CCT6A	7
1908	6	GO:0072593	reactive oxygen species metabolic process	8/205	235/18903	0.00420874	0.0496121	0.039738	PRDX1/EIF6/SOD1/VDAC1/NQO1/BNIP3/DDIT4/TSPO	8
1909	7	GO:0002181	cytoplasmic translation	46/184	161/18903	1.33342e-55	4.00026e-52	3.24372e-52	RPS27/RPS24/RPS8/RPLP1/RPL3/RPS29/RPS9/RPL30/RPS25/RPL37/RPS15A/RPL39/RPL41/RPL6/RPL28/RPS2/RPL10/RPS18/RPL34/RPL7A/RPS28/RPS23/RPLP2/RPS4X/RPL36A/RPL12/EIF3E/RPL23A/RPS12/RPL32/RPL5/RPL21/RPL10A/RPS7/RPS13/RPS3A/RPS6/RPL24/RACK1/RPL35A/RPL31/RPS21/RPS10/RPL27A/RPS3/RPL37A	46
1910	7	GO:0042254	ribosome biogenesis	18/184	310/18903	1.49588e-09	2.24382e-06	1.81947e-06	RPS27/RPS24/RPS8/RPS25/RPL6/RPL10/RPL7A/RPS28/RPL23A/RPL5/RPL10A/RPS7/RPS6/RPL24/RPL35A/RPS21/NSA2/NPM1	18
1911	7	GO:0042273	ribosomal large subunit biogenesis	10/184	76/18903	3.27188e-09	3.27188e-06	2.65309e-06	RPL6/RPL10/RPL7A/RPL23A/RPL5/RPL10A/RPL24/RPL35A/NSA2/NPM1	10
1912	7	GO:0042274	ribosomal small subunit biogenesis	9/184	78/18903	6.59988e-08	4.94991e-05	4.01377e-05	RPS27/RPS24/RPS8/RPS25/RPS28/RPS7/RPS6/RPS21/NPM1	9
1913	7	GO:0042255	ribosome assembly	8/184	61/18903	1.31196e-07	7.87177e-05	6.38304e-05	RPS27/RPL6/RPL10/RPS28/RPL23A/RPL5/RPL24/NPM1	8
1914	7	GO:0050673	epithelial cell proliferation	19/184	481/18903	2.5124e-07	0.00012562	0.000101862	IGFBP3/SERPINF1/TGFBR3/B2M/MDK/ZFP36L1/HGF/FGF7/IGF2/CEBPB/ZFP36/CYBA/JUN/PTN/CDKN1C/ID2/HES1/CCL2/HAS2	19
1915	7	GO:0022613	ribonucleoprotein complex biogenesis	19/184	489/18903	3.2322e-07	0.000138523	0.000112325	RPS27/RPS24/RPS8/RPS25/RPL6/RPL10/RPL7A/RPS28/EIF3E/RPL23A/RPL5/RPL10A/RPS7/RPS6/RPL24/RPL35A/RPS21/NSA2/NPM1	19
1916	7	GO:0006364	rRNA processing	13/184	229/18903	3.99905e-07	0.000149964	0.000121603	RPS27/RPS24/RPS8/RPS25/RPL7A/RPS28/RPL5/RPL10A/RPS7/RPS6/RPL35A/RPS21/NSA2	13
1917	7	GO:0042698	ovulation cycle	8/184	72/18903	4.86792e-07	0.000162264	0.000131576	SERPINF1/SLIT2/MDK/PDGFRA/EGR1/ADAMTS1/PTN/HAS2	8
1918	7	GO:0016072	rRNA metabolic process	13/184	268/18903	2.3398e-06	0.00070194	0.000569187	RPS27/RPS24/RPS8/RPS25/RPL7A/RPS28/RPL5/RPL10A/RPS7/RPS6/RPL35A/RPS21/NSA2	13
1919	7	GO:0000027	ribosomal large subunit assembly	5/184	26/18903	4.61128e-06	0.00125762	0.00101978	RPL6/RPL10/RPL23A/RPL5/RPL24	5
1920	7	GO:0048732	gland development	16/184	441/18903	6.88014e-06	0.00172004	0.00139474	SERPINF1/TGFBR3/MDK/PDGFRA/HAND2/PBX1/TBX3/HGF/FGF7/IGF2/CEBPB/JUN/PTN/ID2/HES1/SOD2	16
1921	7	GO:0044849	estrous cycle	4/184	14/18903	8.0592e-06	0.00185982	0.00150808	MDK/EGR1/PTN/HAS2	4
1922	7	GO:0001889	liver development	9/184	141/18903	1.00136e-05	0.00214578	0.00173996	TGFBR3/MDK/TBX3/HGF/CEBPB/JUN/PTN/HES1/SOD2	9
1923	7	GO:0061008	hepaticobiliary system development	9/184	144/18903	1.18699e-05	0.00237399	0.00192501	TGFBR3/MDK/TBX3/HGF/CEBPB/JUN/PTN/HES1/SOD2	9
1924	7	GO:0035456	response to interferon-beta	5/184	32/18903	1.34641e-05	0.00241444	0.00195781	IFITM3/IFI16/IFITM2/BST2/IFITM1	5
1925	7	GO:0050678	regulation of epithelial cell proliferation	15/184	414/18903	1.36818e-05	0.00241444	0.00195781	SERPINF1/TGFBR3/B2M/MDK/ZFP36L1/FGF7/IGF2/ZFP36/CYBA/JUN/PTN/CDKN1C/HES1/CCL2/HAS2	15
1926	7	GO:0060317	cardiac epithelial to mesenchymal transition	5/184	34/18903	1.83133e-05	0.00305221	0.00247497	TGFBR3/TBX3/PDCD4/HAS2/SPRY1	5
1927	7	GO:0045936	negative regulation of phosphate metabolic process	15/184	440/18903	2.7807e-05	0.0040777	0.00330651	IGFBP3/H19/SLIT2/RACK1/SOCS1/HGF/NPM1/PLPP3/EMILIN1/PDCD4/PKIG/JUN/CDKN1C/APOC1/SPRY1	15
1928	7	GO:0001933	negative regulation of protein phosphorylation	13/184	338/18903	2.81735e-05	0.0040777	0.00330651	IGFBP3/SLIT2/RACK1/SOCS1/HGF/NPM1/PLPP3/EMILIN1/PDCD4/PKIG/JUN/CDKN1C/SPRY1	13
1929	7	GO:0010563	negative regulation of phosphorus metabolic process	15/184	441/18903	2.85439e-05	0.0040777	0.00330651	IGFBP3/H19/SLIT2/RACK1/SOCS1/HGF/NPM1/PLPP3/EMILIN1/PDCD4/PKIG/JUN/CDKN1C/APOC1/SPRY1	15
1930	7	GO:0001649	osteoblast differentiation	11/184	246/18903	3.03439e-05	0.00410778	0.0033309	IGFBP3/JUNB/BAMBI/HAND2/CEBPD/IL6ST/HGF/IGF2/CEBPB/CTHRC1/IFITM1	11
1931	7	GO:0033002	muscle cell proliferation	11/184	247/18903	3.1493e-05	0.00410778	0.0033309	IGFBP3/FOS/TGFBR3/GJA1/HGF/PDCD4/CYBA/ADAMTS1/JUN/ID2/SOD2	11
1932	7	GO:0035455	response to interferon-alpha	4/184	20/18903	3.72641e-05	0.00453831	0.00368001	IFITM3/IFITM2/BST2/IFITM1	4
1933	7	GO:0048762	mesenchymal cell differentiation	11/184	252/18903	3.78193e-05	0.00453831	0.00368001	TGFBR3/BAMBI/RPS7/MDK/HAND2/TBX3/HGF/PDCD4/HES1/HAS2/SPRY1	11
1934	7	GO:0019079	viral genome replication	8/184	130/18903	4.09029e-05	0.0045897	0.00372168	EEF1A1/IFITM3/IFI16/IFITM2/PPIB/BST2/IFITM1/CCL2	8
1935	7	GO:0140467	integrated stress response signaling	5/184	40/18903	4.13073e-05	0.0045897	0.00372168	JUNB/FOS/CEBPD/CEBPB/JUN	5
1936	7	GO:0007179	transforming growth factor beta receptor signaling pathway	10/184	216/18903	5.23366e-05	0.0056075	0.00454699	COL3A1/FOS/TGFBR3/BAMBI/ITGA8/EMILIN1/ZEB2/JUN/CDKN1C/SPRY1	10
1937	7	GO:0045687	positive regulation of glial cell differentiation	5/184	43/18903	5.90182e-05	0.00593441	0.00481208	MDK/IL6ST/PTN/ID2/HES1	5
1938	7	GO:0060485	mesenchyme development	12/184	313/18903	5.93441e-05	0.00593441	0.00481208	TGFBR3/BAMBI/RPS7/MDK/HAND2/ZFP36L1/TBX3/HGF/PDCD4/HES1/HAS2/SPRY1	12
1939	7	GO:0045667	regulation of osteoblast differentiation	8/184	141/18903	7.28053e-05	0.00655699	0.00531691	BAMBI/HAND2/CEBPD/IL6ST/HGF/CEBPB/CTHRC1/IFITM1	8
1940	7	GO:0070555	response to interleukin-1	8/184	141/18903	7.28053e-05	0.00655699	0.00531691	GBP2/EGR1/IL1R1/CEBPB/CYBA/HES1/CCL2/HAS2	8
1941	7	GO:0071560	cellular response to transforming growth factor beta stimulus	11/184	271/18903	7.28808e-05	0.00655699	0.00531691	COL3A1/FOS/TGFBR3/BAMBI/ZFP36L1/ITGA8/EMILIN1/ZEB2/JUN/CDKN1C/SPRY1	11
1942	7	GO:0051098	regulation of binding	13/184	372/18903	7.51454e-05	0.00655699	0.00531691	HOPX/TGFBR3/BAMBI/B2M/EIF3E/RACK1/HAND2/C4orf3/IFI16/CTHRC1/NFKBIA/JUN/HES1	13
1943	7	GO:0022409	positive regulation of cell-cell adhesion	12/184	322/18903	7.77813e-05	0.00655699	0.00531691	B2M/MDK/RPS3/SOCS1/IL6ST/IGF2/CHST2/PLPP3/HLA-A/HES1/CCL2/HAS2	12
1944	7	GO:0010837	regulation of keratinocyte proliferation	5/184	46/18903	8.20829e-05	0.00655699	0.00531691	MDK/ZFP36L1/FGF7/ZFP36/HAS2	5
1945	7	GO:0001503	ossification	14/184	429/18903	8.25634e-05	0.00655699	0.00531691	IGFBP3/JUNB/BAMBI/MDK/HAND2/CEBPD/PBX1/IL6ST/HGF/IGF2/CEBPB/CTHRC1/IFITM1/PTN	14
1946	7	GO:1903039	positive regulation of leukocyte cell-cell adhesion	11/184	275/18903	8.30552e-05	0.00655699	0.00531691	B2M/MDK/RPS3/SOCS1/IL6ST/IGF2/CHST2/HLA-A/HES1/CCL2/HAS2	11
1947	7	GO:0051348	negative regulation of transferase activity	11/184	276/18903	8.57808e-05	0.00659853	0.00535059	RPL37/RPL5/RPS7/RACK1/NPM1/ZFP36/PDCD4/PHPT1/PKIG/CDKN1C/SPRY1	11
1948	7	GO:0071559	response to transforming growth factor beta	11/184	277/18903	8.85827e-05	0.00661862	0.00536689	COL3A1/FOS/TGFBR3/BAMBI/ZFP36L1/ITGA8/EMILIN1/ZEB2/JUN/CDKN1C/SPRY1	11
1949	7	GO:0045669	positive regulation of osteoblast differentiation	6/184	75/18903	9.04545e-05	0.00661862	0.00536689	CEBPD/IL6ST/HGF/CEBPB/CTHRC1/IFITM1	6
1950	7	GO:0042326	negative regulation of phosphorylation	13/184	381/18903	9.55291e-05	0.00682351	0.00553303	IGFBP3/SLIT2/RACK1/SOCS1/HGF/NPM1/PLPP3/EMILIN1/PDCD4/PKIG/JUN/CDKN1C/SPRY1	13
1951	7	GO:1904035	regulation of epithelial cell apoptotic process	7/184	110/18903	0.000101074	0.00695035	0.00563588	H19/MDK/HAND2/ZFP36L1/ZFP36/PDCD4/CCL2	7
1952	7	GO:0071356	cellular response to tumor necrosis factor	10/184	234/18903	0.000101938	0.00695035	0.00563588	FOS/GBP2/RPS3/ZFP36L1/ZFP36/NFKBIA/CYBA/HES1/CCL2/HAS2	10
1953	7	GO:0034470	ncRNA processing	14/184	439/18903	0.000105288	0.00697839	0.00565862	RPS27/RPS24/RPS8/RPS25/RPL7A/RPS28/H19/RPL5/RPL10A/RPS7/RPS6/RPL35A/RPS21/NSA2	14
1954	7	GO:0071347	cellular response to interleukin-1	7/184	111/18903	0.000107002	0.00697839	0.00565862	GBP2/EGR1/IL1R1/CEBPB/HES1/CCL2/HAS2	7
1955	7	GO:1903901	negative regulation of viral life cycle	4/184	26/18903	0.000109853	0.00701189	0.00568578	IFITM3/IFITM2/BST2/IFITM1	4
1956	7	GO:0034614	cellular response to reactive oxygen species	8/184	150/18903	0.000112282	0.00701762	0.00569043	FOS/H19/PDGFRA/RACK1/RPS3/HGF/JUN/SOD2	8
1957	7	GO:0007178	transmembrane receptor protein serine/threonine kinase signaling pathway	13/184	390/18903	0.000120537	0.00737982	0.00598412	COL3A1/FOS/TGFBR3/BAMBI/EGR1/ITGA8/EMILIN1/PDCD4/ZEB2/JUN/CDKN1C/HES1/SPRY1	13
1958	7	GO:0048568	embryonic organ development	14/184	449/18903	0.000133268	0.00799607	0.00648383	JUNB/RPL10/PDGFRA/HAND2/PBX1/ZFP36L1/TBX3/ITGA8/SYF2/IGF2/CEBPB/CTHRC1/ID2/HES1	14
1959	7	GO:0048251	elastic fiber assembly	3/184	11/18903	0.00014135	0.00831469	0.00674219	MFAP4/COL3A1/EMILIN1	3
1960	7	GO:0000302	response to reactive oxygen species	9/184	204/18903	0.000178859	0.0103188	0.00836727	FOS/H19/PDGFRA/RACK1/RPS3/TXNIP/HGF/JUN/SOD2	9
1961	7	GO:0030099	myeloid cell differentiation	13/184	407/18903	0.000183456	0.0103843	0.00842041	JUNB/FOS/TGFBR3/B2M/RPS6/IFI16/SOCS1/ZFP36L1/CEBPB/ZFP36/NFKBIA/JUN/ID2	13
1962	7	GO:1904667	negative regulation of ubiquitin protein ligase activity	3/184	12/18903	0.000187117	0.0103954	0.00842941	RPL37/RPL5/RPS7	3
1963	7	GO:0006414	translational elongation	5/184	55/18903	0.000194094	0.0103979	0.00843139	RPLP1/EEF1A1/RPLP2/RACK1/ASCC3	5
1964	7	GO:0043616	keratinocyte proliferation	5/184	55/18903	0.000194094	0.0103979	0.00843139	MDK/ZFP36L1/FGF7/ZFP36/HAS2	5
1965	7	GO:0034612	response to tumor necrosis factor	10/184	254/18903	0.000198991	0.0104732	0.0084925	FOS/GBP2/RPS3/ZFP36L1/ZFP36/NFKBIA/CYBA/HES1/CCL2/HAS2	10
1966	7	GO:0003007	heart morphogenesis	10/184	258/18903	0.000225652	0.0115171	0.00933898	TGFBR3/SLIT2/HAND2/TBX3/PDCD4/ADAMTS1/JUN/HES1/HAS2/SPRY1	10
1967	7	GO:0045071	negative regulation of viral genome replication	5/184	57/18903	0.000229977	0.0115171	0.00933898	IFITM3/IFI16/IFITM2/BST2/IFITM1	5
1968	7	GO:0001822	kidney development	11/184	309/18903	0.000230343	0.0115171	0.00933898	SERPINF1/EPHA7/SLIT2/PDGFRA/EGR1/PBX1/ITGA8/ADAMTS1/HES1/HAS2/SPRY1	11
1969	7	GO:0001837	epithelial to mesenchymal transition	8/184	169/18903	0.000254805	0.0125314	0.0101614	TGFBR3/BAMBI/MDK/TBX3/HGF/PDCD4/HAS2/SPRY1	8
1970	7	GO:0048525	negative regulation of viral process	6/184	91/18903	0.000263362	0.0127433	0.0103333	IFITM3/IFI16/IFITM2/ZFP36/BST2/IFITM1	6
1971	7	GO:0030511	positive regulation of transforming growth factor beta receptor signaling pathway	4/184	33/18903	0.000285114	0.0133647	0.0108372	TGFBR3/ITGA8/ZEB2/CDKN1C	4
1972	7	GO:1903846	positive regulation of cellular response to transforming growth factor beta stimulus	4/184	33/18903	0.000285114	0.0133647	0.0108372	TGFBR3/ITGA8/ZEB2/CDKN1C	4
1973	7	GO:0072001	renal system development	11/184	318/18903	0.000294482	0.0135915	0.011021	SERPINF1/EPHA7/SLIT2/PDGFRA/EGR1/PBX1/ITGA8/ADAMTS1/HES1/HAS2/SPRY1	11
1974	7	GO:0001819	positive regulation of cytokine production	14/184	486/18903	0.000300239	0.0136472	0.0110662	LUM/B2M/H19/MDK/S100A13/RPS3/IFI16/EGR1/IL6ST/HGF/IL1R1/CEBPB/HLA-A/CYBA	14
1975	7	GO:0048711	positive regulation of astrocyte differentiation	3/184	14/18903	0.000305182	0.0136648	0.0110805	IL6ST/ID2/HES1	3
1976	7	GO:0048660	regulation of smooth muscle cell proliferation	8/184	175/18903	0.000322514	0.0141777	0.0114963	IGFBP3/GJA1/PDCD4/CYBA/ADAMTS1/JUN/ID2/SOD2	8
1977	7	GO:0022407	regulation of cell-cell adhesion	14/184	490/18903	0.000326086	0.0141777	0.0114963	EPHA7/B2M/MDK/RPS3/SOCS1/IL6ST/IGF2/CHST2/CEBPB/PLPP3/HLA-A/HES1/CCL2/HAS2	14
1978	7	GO:1903037	regulation of leukocyte cell-cell adhesion	12/184	377/18903	0.000335214	0.0143663	0.0116493	B2M/MDK/RPS3/SOCS1/IL6ST/IGF2/CHST2/CEBPB/HLA-A/HES1/CCL2/HAS2	12
1979	7	GO:1901214	regulation of neuron death	11/184	325/18903	0.000354241	0.0149679	0.0121372	FOS/SERPINF1/EPHA7/MDK/RACK1/EGR1/IL6ST/CEBPB/JUN/CCL2/SOD2	11
1980	7	GO:0048659	smooth muscle cell proliferation	8/184	179/18903	0.000375317	0.0155651	0.0126214	IGFBP3/GJA1/PDCD4/CYBA/ADAMTS1/JUN/ID2/SOD2	8
1981	7	GO:0010838	positive regulation of keratinocyte proliferation	3/184	15/18903	0.00037875	0.0155651	0.0126214	MDK/FGF7/HAS2	3
1982	7	GO:0034101	erythrocyte homeostasis	7/184	137/18903	0.000392168	0.0156867	0.01272	RPS24/TGFBR3/B2M/RPS6/ZFP36L1/ZFP36/ID2	7
1983	7	GO:1904019	epithelial cell apoptotic process	7/184	137/18903	0.000392168	0.0156867	0.01272	H19/MDK/HAND2/ZFP36L1/ZFP36/PDCD4/CCL2	7
1984	7	GO:0003161	cardiac conduction system development	4/184	37/18903	0.000446429	0.0171976	0.0139451	HOPX/GJA1/TBX3/ID2	4
1985	7	GO:0034341	response to interferon-gamma	7/184	140/18903	0.000446904	0.0171976	0.0139451	IFITM3/GBP2/SOCS1/IFITM2/BST2/IFITM1/CCL2	7
1986	7	GO:0050769	positive regulation of neurogenesis	9/184	231/18903	0.000447137	0.0171976	0.0139451	SERPINF1/SLIT2/MDK/IL6ST/NAP1L1/CRABP2/PTN/ID2/HES1	9
1987	7	GO:0014015	positive regulation of gliogenesis	5/184	69/18903	0.000561879	0.0213372	0.0173018	MDK/IL6ST/PTN/ID2/HES1	5
1988	7	GO:0017015	regulation of transforming growth factor beta receptor signaling pathway	7/184	147/18903	0.000598494	0.0224435	0.0181989	TGFBR3/BAMBI/ITGA8/EMILIN1/ZEB2/CDKN1C/SPRY1	7
1989	7	GO:0045444	fat cell differentiation	9/184	244/18903	0.000662897	0.0243909	0.0197781	PDGFRA/CEBPD/SOCS1/ZFP36L1/CEBPB/ZFP36/ID2/HES1/SOD2	9
1990	7	GO:0001890	placenta development	7/184	150/18903	0.000674816	0.0243909	0.0197781	JUNB/RPS6/ZFP36L1/IGF2/CEBPB/PTN/HES1	7
1991	7	GO:1903844	regulation of cellular response to transforming growth factor beta stimulus	7/184	150/18903	0.000674816	0.0243909	0.0197781	TGFBR3/BAMBI/ITGA8/EMILIN1/ZEB2/CDKN1C/SPRY1	7
1992	7	GO:0045861	negative regulation of proteolysis	11/184	352/18903	0.000689106	0.0246109	0.0199564	SERPINF1/LXN/RPL5/RPS7/COL6A3/IFI16/TFPI/HGF/CAMLG/TFPI2/BST2	11
1993	7	GO:1903131	mononuclear cell differentiation	13/184	473/18903	0.000763238	0.0262794	0.0213094	JUNB/FOS/B2M/MDK/RPS6/IFI16/EGR1/SOCS1/PBX1/ZFP36L1/CEBPB/JUN/ID2	13
1994	7	GO:0007159	leukocyte cell-cell adhesion	12/184	414/18903	0.000768005	0.0262794	0.0213094	B2M/MDK/RPS3/SOCS1/IL6ST/IGF2/CHST2/CEBPB/HLA-A/HES1/CCL2/HAS2	12
1995	7	GO:0051145	smooth muscle cell differentiation	5/184	74/18903	0.000774482	0.0262794	0.0213094	TBX3/ITGA8/PDCD4/HES1/SOD2	5
1996	7	GO:0048511	rhythmic process	10/184	302/18903	0.000775446	0.0262794	0.0213094	SERPINF1/SLIT2/MDK/PDGFRA/RACK1/EGR1/ADAMTS1/PTN/ID2/HAS2	10
1997	7	GO:2000136	regulation of cell proliferation involved in heart morphogenesis	3/184	19/18903	0.000783824	0.0262794	0.0213094	HAND2/TBX3/HES1	3
1998	7	GO:0060412	ventricular septum morphogenesis	4/184	43/18903	0.000797142	0.0262794	0.0213094	TGFBR3/SLIT2/TBX3/HES1	4
[truncated: 3,239 more rows]
