# Supplementary material for: Subpopulations of fibroblasts derived from human iPS cells
Source: Commun Biol. 2024 Jun 18;7:736. doi: 10.1038/s42003-024-06419-8 (PMC11189496; doi:10.1038/s42003-024-06419-8)
Supplement: Supplementary file 7 — Supplemental Data 5 [file 42003_2024_6419_MOESM7_ESM.xlsx]

## Sheet: Supplementary Data 5
Supplementary Data 5. Regulons in the samples
AUC (Area under the curve) score of regulons					RSS (Regulon specificity score) of regulons
		Samples					samples
Regulons	DFB	CFB	HFB		Regulons	DFB	CFB	HFB
AHR (11g)	0.0302599	-1.01479	0.984527		ZFP64 (29g)	0.361702	0.26605	0.332991
ARID3A (203g)	-1.02374	0.0493044	0.974436		MEIS1_extended (38g)	0.359601	0.275291	0.326282
ARNT (133g)	0.265339	-1.10591	0.840571		IRF9_extended (70g)	0.354262	0.274231	0.334758
ARNT2_extended (37g)	-0.953777	-0.0867881	1.04057		BATF3_extended (247g)	0.350499	0.283339	0.331317
ARNTL2 (172g)	-0.332274	-0.791566	1.12384		RELB (39g)	0.350141	0.29101	0.32197
ATF1_extended (485g)	-0.168761	-0.904882	1.07364		RFX3_extended (46g)	0.34971	0.293037	0.321016
ATF2_extended (83g)	0.336881	-1.12494	0.788055		HOXA9_extended (10g)	0.349204	0.268791	0.336523
ATF3 (86g)	-1.15299	0.522052	0.630936		NFIL3_extended (11g)	0.34851	0.277178	0.332724
ATF4 (99g)	-0.584111	-0.570563	1.15467		PBX3 (14g)	0.347937	0.270522	0.337022
ATF5_extended (10g)	-0.525612	-0.627586	1.1532		BCL6 (16g)	0.347737	0.27693	0.334035
ATF6 (355g)	-0.81532	-0.300465	1.11578		ZNF429 (18g)	0.34771	0.283712	0.329388
ATF6B_extended (16g)	-0.42851	-0.714338	1.14285		MAFG (11g)	0.347452	0.256524	0.353502
ATF7_extended (182g)	0.364604	-1.13114	0.766538		SIRT6_extended (23g)	0.347443	0.277121	0.337142
BACH1_extended (350g)	-0.834824	-0.273458	1.10828		RXRB (16g)	0.347352	0.277338	0.33485
BATF3_extended (247g)	1.0647	-0.145306	-0.919398		SOX9_extended (13g)	0.346499	0.277774	0.3336
BCL3_extended (87g)	1.05667	-0.125114	-0.931556		FOXO1 (123g)	0.346216	0.289684	0.328664
BCL6 (16g)	1.15034	-0.488329	-0.66201		TRPS1_extended (19g)	0.345998	0.284866	0.327314
BCLAF1 (40g)	-0.403662	-0.735075	1.13874		HIC1_extended (504g)	0.345846	0.262704	0.355688
BHLHE40_extended (245g)	-0.672374	-0.476792	1.14917		NR2C2_extended (528g)	0.345706	0.277845	0.341597
BRCA1 (453g)	-0.655917	-0.495042	1.15096		THAP11 (145g)	0.345409	0.29204	0.327727
BRF1_extended (954g)	-0.873379	-0.217456	1.09084		RFX1_extended (309g)	0.344757	0.291454	0.329181
CDX2 (46g)	-0.513839	1.15245	-0.638612		MXI1 (428g)	0.343691	0.271502	0.349132
CEBPB (79g)	-0.977756	-0.0430941	1.02085		ZNF524 (22g)	0.343471	0.300908	0.318114
CEBPD_extended (134g)	-0.0985116	-0.947098	1.04561		RARA_extended (26g)	0.343399	0.258392	0.359076
CEBPG (62g)	-0.426418	-0.716106	1.14252		FLI1 (94g)	0.343381	0.275291	0.345655
CEBPZ_extended (672g)	-0.53581	-0.617917	1.15373		GMEB1 (554g)	0.34337	0.267449	0.353752
CHD1 (29g)	-0.0916441	-0.951023	1.04267		PPARD (22g)	0.343185	0.274093	0.343108
CHD2_extended (451g)	-0.802678	-0.317536	1.12021		TGIF1 (61g)	0.342519	0.272414	0.348988
CLOCK_extended (107g)	-0.554343	-0.600056	1.1544		ZNF76 (205g)	0.342418	0.278104	0.344504
CREB1_extended (512g)	0.0408322	-1.01979	0.978958		NR1H2_extended (43g)	0.342242	0.276206	0.34485
CREB3 (339g)	-1.05159	0.112727	0.93886		BCL3_extended (87g)	0.341617	0.28418	0.33901
CREB3L1 (592g)	-0.972609	-0.0526974	1.02531		NPAS2_extended (98g)	0.341528	0.269356	0.353283
CREB3L2 (380g)	-0.839666	-0.266622	1.10629		TBP (23g)	0.340465	0.269474	0.351683
CREB5 (59g)	-0.237097	-0.860144	1.09724		GABPA (124g)	0.340385	0.281407	0.343153
CREM_extended (105g)	0.49514	-1.15097	0.655828		RARG_extended (71g)	0.340323	0.312026	0.31267
CTCF_extended (1230g)	-0.238995	-0.858849	1.09784		TBX2_extended (202g)	0.34032	0.271212	0.353529
CUX1_extended (562g)	-1.05008	0.109116	0.940967		FOXQ1 (46g)	0.339943	0.316337	0.308182
DDIT3 (20g)	-0.368976	-0.763084	1.13206		SRF (12g)	0.339208	0.272942	0.345696
E2F3 (27g)	-0.400084	-0.738014	1.1381		FOXP4_extended (128g)	0.33805	0.297225	0.330225
E2F4 (435g)	-0.800533	-0.320401	1.12093		ATF7_extended (182g)	0.337957	0.26872	0.357565
E2F5 (175g)	-0.0638228	1.03038	-0.96656		NFKB2_extended (31g)	0.337623	0.312261	0.314607
E2F6 (537g)	0.118128	-1.05382	0.935689		NFATC4 (15g)	0.337512	0.285693	0.335803
EGR1 (69g)	-0.964501	1.03207	-0.067571		FOXJ2_extended (16g)	0.337228	0.268319	0.354393
ELF1_extended (1001g)	-0.635481	-0.517199	1.15268		MAFF_extended (555g)	0.336935	0.270677	0.357307
ELF2_extended (257g)	-0.0580754	-0.969697	1.02777		HDAC6_extended (11g)	0.336762	0.285998	0.339207
ELK1 (497g)	-0.793939	-0.329148	1.12309		TGIF2 (96g)	0.336612	0.265158	0.362195
ELK3_extended (15g)	-0.566436	-0.588196	1.15463		FOXO3 (31g)	0.336111	0.284763	0.342102
ELK4 (12g)	-0.469764	-0.678623	1.14839		ATF2_extended (83g)	0.335931	0.274657	0.353527
EP300 (11g)	-0.0555517	-0.971066	1.02662		SIX5 (411g)	0.335928	0.298683	0.331359
ERF_extended (441g)	0.126689	0.930619	-1.05731		HOXA11_extended (33g)	0.335529	0.318391	0.31013
ESRRA (11g)	-0.254931	-0.847859	1.10279		CREM_extended (105g)	0.335357	0.280255	0.349086
ETS1_extended (795g)	0.801551	0.319042	-1.12059		ETV1 (328g)	0.335242	0.267229	0.362088
ETV1 (328g)	0.168107	-1.0734	0.905292		MAZ (28g)	0.33488	0.283436	0.345291
ETV2 (37g)	-1.1397	0.73051	0.409191		THAP1_extended (668g)	0.334696	0.274908	0.355379
ETV3 (436g)	-0.246495	-0.853702	1.1002		TFEB (86g)	0.334682	0.273046	0.356378
ETV4 (636g)	0.0342149	-1.01667	0.982453		ARNT (133g)	0.334579	0.279378	0.35064
ETV5 (322g)	-0.663752	-0.486399	1.15015		ERF_extended (441g)	0.334542	0.288432	0.342724
EZH2 (27g)	-0.537907	-0.615915	1.15382		E2F6 (537g)	0.334405	0.266516	0.363638
FLI1 (94g)	0.993218	-1.00665	0.0134279		ETS1_extended (795g)	0.33423	0.285411	0.345776
FOS (19g)	-0.951957	1.04196	-0.0900015		E2F5 (175g)	0.333998	0.299588	0.332192
FOSB_extended (32g)	-0.368108	1.13188	-0.763771		UQCRB (21g)	0.333878	0.286014	0.346472
FOSL1 (69g)	-0.450556	-0.695455	1.14601		YBX1_extended (696g)	0.333624	0.28212	0.349818
FOXF1_extended (15g)	-1.04969	0.941517	0.108171		ELF2_extended (257g)	0.333424	0.283973	0.34787
FOXJ2_extended (16g)	0.425343	-1.14236	0.717012		NR2C1_extended (14g)	0.333074	0.304663	0.322139
FOXK1_extended (278g)	-0.104643	-0.943564	1.04821		XRCC4_extended (903g)	0.333069	0.280438	0.351687
FOXO1 (123g)	0.800173	0.32088	-1.12105		ETV4 (636g)	0.333061	0.27212	0.359653
FOXO3 (31g)	0.970305	0.0569548	-1.02726		UBTF_extended (99g)	0.333052	0.281813	0.34978
FOXP1_extended (97g)	-1.14217	0.717982	0.424193		CREB1_extended (512g)	0.333001	0.270519	0.361103
FOXP4_extended (128g)	0.217391	0.873423	-1.09081		ATF1_extended (485g)	0.332862	0.282231	0.350272
FOXQ1 (46g)	0.101367	0.945456	-1.04682		SAP30_extended (797g)	0.332823	0.292866	0.34014
GABPA (124g)	1.15013	-0.663909	-0.486226		MAX_extended (315g)	0.332821	0.275054	0.356756
GABPB1_extended (846g)	-0.504893	-0.646893	1.15179		CEBPD_extended (134g)	0.332751	0.280522	0.351958
GLI3 (12g)	-0.885259	-0.199427	1.08469		TFDP1 (161g)	0.33266	0.281296	0.350403
GLIS2 (11g)	-1.05344	0.117208	0.936231		NFYC (155g)	0.33264	0.283597	0.348875
GMEB1 (554g)	0.660015	-1.15055	0.490532		SP1 (16g)	0.332543	0.26907	0.358942
GMEB2_extended (81g)	-1.03367	0.0711355	0.962533		MLX_extended (28g)	0.332122	0.283736	0.348511
GTF2B_extended (131g)	-1.12496	0.336978	0.78798		RFXANK_extended (12g)	0.332066	0.286382	0.345242
GTF2F1 (18g)	-0.0665247	-0.965077	1.0316		CTCF_extended (1230g)	0.331993	0.281019	0.352314
HAND2 (11g)	-0.998369	1.00162	-0.00325468		SMC3_extended (22g)	0.331929	0.276624	0.354402
HCFC1 (562g)	-0.558805	-0.595699	1.1545		ZSCAN29 (31g)	0.331926	0.291533	0.340163
HDAC2 (24g)	-0.412113	-0.728086	1.1402		PHF8 (499g)	0.331878	0.268705	0.364079
HDAC6_extended (11g)	0.737371	0.400868	-1.13824		KLF9_extended (209g)	0.331768	0.253961	0.377349
HES6_extended (13g)	-0.595215	-0.559299	1.15451		GTF2F1 (18g)	0.331721	0.276843	0.35411
HIC1_extended (504g)	0.657332	-1.15082	0.493487		NFYB (400g)	0.33156	0.285297	0.348319
HOXA11_extended (33g)	-0.0168144	1.0083	-0.991487		ZNF254 (12g)	0.331541	0.291504	0.33639
HOXA13 (54g)	-0.34161	1.12604	-0.784432		CHD1 (29g)	0.331452	0.276194	0.355589
HOXA9_extended (10g)	1.11181	-0.825934	-0.285871		FOXK1_extended (278g)	0.331212	0.273723	0.359725
HOXB13 (17g)	-0.267105	1.10643	-0.839326		EP300 (11g)	0.331074	0.277534	0.350558
HOXB2 (84g)	-0.766785	-0.364291	1.13108		ELK3_extended (15g)	0.331015	0.282697	0.348
HOXB5_extended (20g)	-0.530587	-0.622884	1.15347		AHR (11g)	0.330878	0.265352	0.361587
HOXB6 (12g)	-0.527177	-0.62611	1.15329		TFE3_extended (76g)	0.330859	0.26807	0.364939
HOXC8_extended (55g)	-1.11452	0.295754	0.818766		POLE3 (47g)	0.330756	0.27942	0.353354
HOXC9_extended (12g)	-1.15449	0.596442	0.558046		GTF2B_extended (131g)	0.330711	0.285889	0.348852
HOXD10 (48g)	-0.345005	1.12682	-0.781818		MYBL2 (140g)	0.330503	0.282315	0.351826
HOXD11_extended (15g)	-0.590003	1.15461	-0.564605		XBP1 (167g)	0.330473	0.284782	0.350674
HSF1_extended (11g)	-0.82852	-0.282279	1.1108		ZNF445 (11g)	0.330225	0.274612	0.353622
IRF1_extended (13g)	-0.891104	-0.190413	1.08152		TBL1XR1_extended (41g)	0.330165	0.282845	0.351111
IRF2 (14g)	-0.661067	1.15044	-0.48937		E2F4 (435g)	0.330082	0.283829	0.351266
IRF3 (107g)	-0.932505	-0.123515	1.05602		TCF3_extended (33g)	0.330035	0.278089	0.35552
IRF9_extended (70g)	1.15306	-0.629869	-0.523188		MEF2B_extended (19g)	0.330013	0.299942	0.332622
IRX2 (12g)	-0.209429	-0.8787	1.08813		MEF2A (15g)	0.32992	0.277063	0.353723
JDP2_extended (47g)	-0.725919	-0.414717	1.14064		ZNF143 (254g)	0.329919	0.271826	0.363076
JUN (13g)	-0.97323	1.02478	-0.0515472		NFE2L2_extended (29g)	0.329873	0.284011	0.350798
JUND (134g)	-0.83259	-0.276594	1.10918		ZFY_extended (10g)	0.329827	0.274948	0.357167
KDM5A (137g)	-0.754743	-0.379445	1.13419		NFIC_extended (15g)	0.329783	0.277808	0.35515
KDM5B_extended (529g)	-0.853591	-0.246655	1.10025		HDAC2 (24g)	0.329674	0.279753	0.355018
KLF13 (22g)	-0.49983	-0.651544	1.15137		CEBPZ_extended (672g)	0.329671	0.281407	0.354354
KLF16 (18g)	-0.458317	-0.688697	1.14701		RBBP5_extended (1265g)	0.329646	0.268853	0.366262
KLF2_extended (350g)	-0.618583	-0.535111	1.15369		YY1 (588g)	0.329557	0.281714	0.354027
KLF5_extended (169g)	-0.736781	-0.401587	1.13837		SUZ12_extended (815g)	0.329504	0.281168	0.35472
KLF6_extended (52g)	-0.851085	-0.250284	1.10137		IRF3 (107g)	0.329381	0.28476	0.351645
KLF9_extended (209g)	0.0255327	-1.01252	0.986989		BCLAF1 (40g)	0.329366	0.27916	0.355731
MAF_extended (16g)	-0.810201	-0.307417	1.11762		TAF7 (15g)	0.329288	0.277629	0.356311
MAFF_extended (555g)	0.311088	-1.11857	0.807482		RREB1_extended (39g)	0.329202	0.275442	0.358513
MAFG (11g)	0.706521	-1.14422	0.437701		NR3C1 (424g)	0.32902	0.278757	0.357356
MAFK_extended (10g)	-0.653903	-0.49725	1.15115		ATF4 (99g)	0.328956	0.281377	0.354965
MAX_extended (315g)	0.00714484	-1.00355	0.996408		SMAD5 (627g)	0.328931	0.281583	0.354711
MAZ (28g)	1.12081	-0.8009	-0.319911		TIMM8A (10g)	0.328854	0.274885	0.358399
MEF2A (15g)	-0.22561	-0.867922	1.09353		RAD21_extended (1298g)	0.328818	0.282109	0.354538
MEF2B_extended (19g)	-0.25765	1.10361	-0.845963		CREB5 (59g)	0.328403	0.272166	0.363329
MEIS1_extended (38g)	1.1423	-0.424979	-0.717319		VEZF1_extended (16g)	0.328369	0.278152	0.35491
MEIS2 (10g)	-1.096	0.233226	0.862777		ESRRA (11g)	0.328307	0.27427	0.357364
MGA_extended (10g)	-0.665694	-0.484244	1.14994		KDM5A (137g)	0.328287	0.282734	0.353878
MIOS_extended (137g)	-0.530274	-0.62318	1.15345		ZEB1 (15g)	0.328264	0.287137	0.348457
MLX_extended (28g)	-0.543501	-0.61055	1.15405		ZNF148_extended (16g)	0.328213	0.277152	0.355939
MSX2 (23g)	-0.209435	1.08813	-0.878696		NFE2L1 (29g)	0.328197	0.282267	0.354193
MTF1 (14g)	-0.810515	-0.306992	1.11751		CEBPG (62g)	0.328164	0.277958	0.358535
MXD4_extended (27g)	-0.85111	1.10136	-0.250247		ELF1_extended (1001g)	0.327983	0.281176	0.355922
MXI1 (428g)	0.833602	-1.10878	0.275175		NFYA (121g)	0.327927	0.269099	0.367078
MYBL2 (140g)	-0.53119	-0.622312	1.1535		SF1 (554g)	0.327896	0.282087	0.355346
MYC (17g)	-0.452259	-0.693977	1.14624		MXD4_extended (27g)	0.327891	0.291935	0.344882
MYLK (15g)	-1.11668	0.812851	0.303824		STAT3_extended (31g)	0.327797	0.285309	0.350686
NFATC4 (15g)	0.751077	0.384009	-1.13509		KDM5B_extended (529g)	0.327676	0.283573	0.353938
NFE2L1 (29g)	-0.713303	-0.429732	1.14304		CREB3L1 (592g)	0.327588	0.284904	0.353063
NFE2L2_extended (29g)	-0.846058	-0.257515	1.10357		REST_extended (444g)	0.327585	0.283182	0.35444
NFE2L3_extended (93g)	-0.741575	-0.39573	1.13731		CREB3L2 (380g)	0.327513	0.283459	0.35446
NFIC_extended (15g)	-0.290501	-0.822586	1.11309		EZH2 (27g)	0.327507	0.280085	0.353343
NFIL3_extended (11g)	1.14578	-0.448865	-0.69692		ZBTB7A (121g)	0.327428	0.280995	0.356308
NFKB2_extended (31g)	0.058696	0.969359	-1.02806		ETV3 (436g)	0.327394	0.269464	0.367881
NFYA (121g)	-0.215349	-0.874781	1.09013		POLR2A (1369g)	0.327384	0.28277	0.355126
NFYB (400g)	-1.05688	0.125631	0.931248		ZNF281 (15g)	0.327343	0.27277	0.360972
NFYC (155g)	-0.470982	-0.677544	1.14853		SMARCA4 (789g)	0.327335	0.283355	0.354724
NPAS2_extended (98g)	0.623333	-1.15345	0.530113		PBX1 (69g)	0.327269	0.29031	0.347346
NR1H2_extended (43g)	1.0168	-0.982303	-0.0345014		JUND (134g)	0.32715	0.283202	0.355084
NR2C1_extended (14g)	-0.0420964	1.02038	-0.978287		MSX2 (23g)	0.327143	0.329805	0.306261
NR2C2_extended (528g)	1.13588	-0.747742	-0.38814		DDIT3 (20g)	0.327095	0.275285	0.360677
NR3C1 (424g)	-0.416308	-0.724592	1.1409		SIN3A (16g)	0.327068	0.274267	0.359781
PBX1 (69g)	-1.04765	0.944327	0.103323		ATF6B_extended (16g)	0.326947	0.27624	0.358222
PBX3 (14g)	1.09362	-0.867747	-0.225871		IRF2 (14g)	0.326916	0.29473	0.340724
PHF8 (499g)	-0.0221514	-0.98874	1.01089		SOX4 (51g)	0.326859	0.287109	0.350741
PML_extended (318g)	-0.310707	-0.807764	1.11847		CHD2_extended (451g)	0.326856	0.282795	0.355687
POLE3 (47g)	-0.255178	-0.847687	1.10287		PML_extended (318g)	0.32678	0.271672	0.366147
POLR2A (1369g)	-0.784655	-0.341319	1.12597		ZNF91_extended (76g)	0.326737	0.283242	0.354269
POLR3A_extended (161g)	-0.604418	-0.549853	1.15427		BRCA1 (453g)	0.326639	0.280683	0.357987
POLR3G_extended (15g)	-0.133094	-0.926788	1.05988		FOXP1_extended (97g)	0.326549	0.28903	0.349454
PPARA_extended (16g)	-1.15282	0.519349	0.63347		SREBF2 (804g)	0.32654	0.283321	0.35547
PPARD (22g)	1.0346	-0.961373	-0.0732277		MYLK (15g)	0.326485	0.289701	0.34879
PRDM6_extended (68g)	-0.950514	1.04305	-0.0925384		CLOCK_extended (107g)	0.326481	0.278668	0.359603
PRRX2 (12g)	-0.27329	1.10823	-0.834944		RCOR1_extended (1219g)	0.326454	0.280892	0.357941
RAD21_extended (1298g)	-0.656366	-0.494549	1.15091		RXRA (12g)	0.326335	0.300612	0.334212
RARA_extended (26g)	0.524951	-1.15316	0.628209		E2F3 (27g)	0.326249	0.274507	0.361849
RARG_extended (71g)	0.13493	0.925684	-1.06061		PRDM6_extended (68g)	0.32619	0.292779	0.345957
RBBP5_extended (1265g)	-0.136559	-0.924703	1.06126		JUN (13g)	0.326126	0.291857	0.345715
RCOR1_extended (1219g)	-0.678361	-0.47006	1.14842		ZMIZ1 (43g)	0.326054	0.285617	0.352809
RELA_extended (78g)	-0.505976	-0.645895	1.15187		CREB3 (339g)	0.326007	0.285949	0.353731
RELB (39g)	0.794835	0.327963	-1.1228		BACH1_extended (350g)	0.325913	0.282906	0.356457
REST_extended (444g)	-0.816054	-0.299463	1.11552		STAT2 (32g)	0.325908	0.278667	0.358775
RFX1_extended (309g)	0.691101	0.455564	-1.14667		ATF6 (355g)	0.325866	0.282625	0.356829
RFX3_extended (46g)	0.73178	0.407656	-1.13944		KLF13 (22g)	0.325803	0.276622	0.360444
RFX5 (41g)	-0.987705	1.01186	-0.0241516		HCFC1 (562g)	0.325715	0.278102	0.361301
RFXANK_extended (12g)	-0.673345	1.14905	-0.475704		ARNTL2 (172g)	0.325661	0.270552	0.368395
RREB1_extended (39g)	-0.2642	-0.841372	1.10557		TCF4 (12g)	0.325635	0.289077	0.347756
RUNX1 (11g)	-0.357049	-0.772468	1.12952		BHLHE40_extended (245g)	0.32557	0.280256	0.359381
RXRA (12g)	-0.45827	1.14701	-0.688738		TEAD4 (20g)	0.325499	0.274708	0.362161
RXRB (16g)	1.15261	-0.516142	-0.636467		EGR1 (69g)	0.325404	0.293597	0.346499
SAP30_extended (797g)	-0.198559	1.08438	-0.885825		JDP2_extended (47g)	0.325359	0.280915	0.358268
SF1 (554g)	-0.703702	-0.440993	1.1447		RELA_extended (78g)	0.325332	0.2764	0.362874
SIN3A (16g)	-0.330366	-0.793016	1.12338		POLR3G_extended (15g)	0.325321	0.254903	0.37899
SIRT6_extended (23g)	1.15434	-0.602136	-0.552205		TEAD1_extended (16g)	0.325289	0.28431	0.353431
SIX5 (411g)	0.0626519	0.967201	-1.02985		BRF1_extended (954g)	0.325113	0.283307	0.357299
SMAD5 (627g)	-0.605972	-0.548248	1.15422		FOXF1_extended (15g)	0.325051	0.291461	0.347277
SMARCA4 (789g)	-0.834729	-0.273592	1.10832		KLF6_extended (52g)	0.324908	0.282634	0.357059
SMC3_extended (22g)	-0.0452455	-0.976609	1.02185		ARID3A (203g)	0.324715	0.285407	0.35501
SNAI2_extended (13g)	-1.11705	0.30526	0.811794		CUX1_extended (562g)	0.324674	0.285831	0.3546
SOX11_extended (11g)	-0.539753	-0.614148	1.1539		RUNX1 (11g)	0.32441	0.269881	0.364182
SOX4 (51g)	-1.14142	0.419511	0.721914		FOSB_extended (32g)	0.32437	0.316787	0.323341
SOX5 (17g)	-1.15285	0.633017	0.519833		SP3 (13g)	0.324368	0.272411	0.363852
SOX6_extended (14g)	-0.921347	1.06345	-0.142103		HOXB6 (12g)	0.32426	0.275687	0.361777
SOX9_extended (13g)	1.14611	-0.451267	-0.694839		MEIS2 (10g)	0.324225	0.286135	0.352816
SP1 (16g)	0.0891173	-1.04158	0.952459		HOXC8_extended (55g)	0.324126	0.287334	0.353784
SP2 (13g)	-0.252956	-0.849232	1.10219		MIOS_extended (137g)	0.323963	0.27562	0.365283
SP3 (13g)	-0.413223	-0.727163	1.14039		HOXA13 (54g)	0.323853	0.322864	0.318776
SREBF1 (15g)	-0.979674	-0.0394821	1.01916		ELK1 (497g)	0.323796	0.281512	0.359977
SREBF2 (804g)	-0.853241	-0.247163	1.1004		POLR3A_extended (161g)	0.323613	0.277381	0.363691
SRF (12g)	0.843816	-1.10454	0.26072		MGA_extended (10g)	0.323577	0.277689	0.3576
STAT1 (23g)	-0.668006	-0.481672	1.14968		KLF5_extended (169g)	0.323558	0.280395	0.361295
STAT2 (32g)	-0.582477	-0.572208	1.15469		STAT1 (23g)	0.323476	0.278483	0.36092
STAT3_extended (31g)	-1.06545	0.147217	0.918231		TAF1 (1324g)	0.323337	0.275411	0.366296
SUZ12_extended (815g)	-0.53078	-0.6227	1.15348		HOXB13 (17g)	0.32329	0.335002	0.303201
TAF1 (1324g)	-0.541172	-0.612788	1.15396		ETV5 (322g)	0.323073	0.278509	0.363471
TAF7 (15g)	-0.333407	-0.790704	1.12411		ZNF23_extended (512g)	0.323045	0.272653	0.369233
TBL1XR1_extended (41g)	-0.661273	-0.489143	1.15042		MAF_extended (16g)	0.32296	0.281472	0.360263
TBP (23g)	0.637101	-1.15256	0.515462		ELK4 (12g)	0.322888	0.272449	0.365513
TBX2_extended (202g)	0.580521	-1.15469	0.574173		SP2 (13g)	0.322744	0.260766	0.375942
TBX20_extended (16g)	-0.762831	1.13213	-0.369295		FOSL1 (69g)	0.322717	0.271608	0.370293
TCF21_extended (43g)	-0.910359	1.07035	-0.15999		PPARA_extended (16g)	0.322693	0.288673	0.351857
TCF3_extended (33g)	-0.295967	-0.81861	1.11458		GABPB1_extended (846g)	0.32255	0.273449	0.369055
TCF4 (12g)	-1.11676	0.812622	0.304136		KLF16 (18g)	0.322488	0.271603	0.367747
TEAD1_extended (16g)	-0.994502	-0.010906	1.00541		ATF5_extended (10g)	0.322463	0.274222	0.363196
TEAD4 (20g)	-0.435567	-0.708343	1.14391		HSF1_extended (11g)	0.32233	0.280736	0.357656
TFDP1 (161g)	-0.0951361	-0.949032	1.04417		HOXD10 (48g)	0.322159	0.328966	0.314042
TFE3_extended (76g)	-0.0596798	-0.968824	1.0285		THRA (70g)	0.322153	0.305971	0.337049
TFEB (86g)	0.184634	-1.07945	0.894817		SOX11_extended (11g)	0.322137	0.27344	0.363272
TGIF1 (61g)	0.821797	-1.11338	0.291588		CEBPB (79g)	0.322108	0.284551	0.358527
TGIF2 (96g)	0.24244	-1.09893	0.85649		RFX5 (41g)	0.322051	0.296054	0.346716
THAP1_extended (668g)	0.173436	-1.07537	0.901937		HAND2 (11g)	0.321967	0.295661	0.346703
THAP11 (145g)	0.688798	0.458202	-1.147		SNAI2_extended (13g)	0.321759	0.286873	0.35367
THRA (70g)	-0.641276	1.15225	-0.510971		MYC (17g)	0.321703	0.270533	0.369591
TIMM8A (10g)	-0.262941	-0.842258	1.1052		ATF3 (86g)	0.321334	0.290174	0.353915
TRPS1_extended (19g)	0.911544	0.158081	-1.06962		CDX2 (46g)	0.321288	0.31447	0.330041
UBTF_extended (99g)	-0.032347	-0.983434	1.01578		HOXC9_extended (12g)	0.321248	0.289868	0.351862
UQCRB (21g)	-0.0649374	1.03089	-0.965949		NFE2L3_extended (93g)	0.321046	0.279185	0.364566
VEZF1_extended (16g)	-0.412139	-0.728064	1.1402		SOX5 (17g)	0.320707	0.290922	0.352263
XBP1 (167g)	-0.905712	-0.167438	1.07315		ZNF274_extended (556g)	0.3207	0.276882	0.367465
XRCC4_extended (903g)	-0.0443871	-0.977067	1.02145		PRRX2 (12g)	0.319865	0.346945	0.292317
YBX1_extended (696g)	0.0528754	-1.02539	0.972513		ZBTB33 (13g)	0.31928	0.278767	0.361722
YY1 (588g)	-0.57125	-0.583429	1.15468		GLI3 (12g)	0.319113	0.280611	0.36062
ZBTB33 (13g)	-0.799821	-0.321348	1.12117		ZNF121 (22g)	0.31883	0.270896	0.372912
ZBTB7A (121g)	-0.651341	-0.500051	1.15139		HOXD11_extended (15g)	0.318601	0.313156	0.330665
ZBTB7B_extended (11g)	-0.882628	-0.203454	1.08608		HOXB2 (84g)	0.318519	0.278748	0.367347
ZEB1 (15g)	-1.15344	0.62338	0.530063		ZNF28 (11g)	0.318254	0.28405	0.358123
ZFP64 (29g)	1.13623	-0.746243	-0.389991		MAFK_extended (10g)	0.318168	0.274438	0.36779
ZFY_extended (10g)	-0.181004	-0.897136	1.07814		IRX2 (12g)	0.317175	0.239712	0.399582
ZMIZ1 (43g)	-1.05593	0.123283	0.932642		GMEB2_extended (81g)	0.316696	0.286067	0.362539
ZNF121 (22g)	-0.538251	-0.615586	1.15384		HES6_extended (13g)	0.31625	0.270806	0.374436
ZNF143 (254g)	-0.163586	-0.908121	1.07171		FOS (19g)	0.315732	0.302622	0.345089
ZNF148_extended (16g)	-0.372467	-0.760313	1.13278		KLF2_extended (350g)	0.315565	0.27176	0.377254
ZNF23_extended (512g)	-0.470728	-0.677769	1.1485		SREBF1 (15g)	0.315294	0.283615	0.363942
ZNF254 (12g)	-0.128165	1.0579	-0.929738		ARNT2_extended (37g)	0.314857	0.283268	0.366366
ZNF274_extended (556g)	-0.660269	-0.490252	1.15052		SOX6_extended (14g)	0.314822	0.304109	0.343849
ZNF28 (11g)	-1.03077	0.0646719	0.966094		HOXB5_extended (20g)	0.314703	0.265831	0.3804
ZNF281 (15g)	-0.281384	-0.829162	1.11055		TBX20_extended (16g)	0.312708	0.313062	0.336015
ZNF429 (18g)	1.01527	-0.0312641	-0.984001		IRF1_extended (13g)	0.312556	0.280085	0.368642
ZNF445 (11g)	-0.0903097	-0.951782	1.04209		GLIS2 (11g)	0.31134	0.286012	0.364467
ZNF524 (22g)	0.381	0.753497	-1.1345		ZBTB7B_extended (11g)	0.311079	0.279565	0.370208
ZNF76 (205g)	1.07476	-0.902992	-0.171765		MTF1 (14g)	0.310719	0.276617	0.374522
ZNF91_extended (76g)	-0.871218	-0.220694	1.09191		TCF21_extended (43g)	0.310425	0.310964	0.343601
ZSCAN29 (31g)	-0.250362	1.10139	-0.85103		ETV2 (37g)	0.305514	0.301207	0.358139
