# Supplementary material for: Subpopulations of fibroblasts derived from human iPS cells
Source: Commun Biol. 2024 Jun 18;7:736. doi: 10.1038/s42003-024-06419-8 (PMC11189496; doi:10.1038/s42003-024-06419-8)
Supplement: Supplementary file 8 — Supplemental Data 6 [file 42003_2024_6419_MOESM8_ESM.xlsx]

## Sheet: Supplementary Data 6
Supplementary Data 6. Regulons in the clusters
AUC (Area under the curve) score of regulons																		RSS (Regulon specificity score) of regulons
Regulon	0	1	2	3	4	5	6	7	8	9	10	11	12	13	14			Regulon	0	1	2	3	4	5	6	7	8	9	10	11	12	13	14
HDAC2 (24g)	0.379444	-0.0612259	-0.980028	0.930138	-0.612634	0.271209	0.385469	-0.293817	-1.51898	0.613976	1.90885	1.61609	-0.741142	-0.784535	-1.11281			EZH2 (27g)	0.135315	0.105822	0.104134	0.121424	0.10054	0.101375	0.099108	0.0899845	0.0832588	0.0840258	0.0986243	0.0937228	0.0683515	0.0614511	0.055482
SMC3_extended (22g)	0.426168	-0.326007	-0.658796	0.835469	-0.507651	0.104578	0.254161	-0.273526	-1.33496	0.201353	1.96248	1.97219	-0.782027	-0.5888	-1.28463			POLE3 (47g)	0.137893	0.110912	0.106482	0.113865	0.101008	0.101228	0.0990969	0.0938519	0.0821996	0.0856266	0.0896381	0.0888894	0.0718032	0.0651967	0.0565343
TCF3_extended (33g)	0.481711	1.08068	-0.640006	0.403071	-0.294466	-0.441393	0.0347708	-0.396561	-1.97527	0.277924	1.43039	1.60239	-0.0929057	0.241007	-1.71134			POLR3G_extended (15g)	0.140241	0.109355	0.107886	0.11057	0.10079	0.105909	0.0993062	0.0992215	0.0787952	0.088409	0.086518	0.0873211	0.0670577	0.0644968	0.0523373
TBL1XR1_extended (41g)	0.640937	1.12403	-1.50016	-1.24251	0.309075	-0.256295	-0.532674	-0.334679	-0.8239	0.83645	1.65602	0.884078	-0.0469166	0.829719	-1.54318			TFDP1 (161g)	0.139747	0.111816	0.107476	0.112672	0.10143	0.101985	0.100818	0.0934466	0.0813659	0.0859699	0.0868449	0.0868008	0.07195	0.0648226	0.0571129
CHD1 (29g)	0.670482	0.365964	-0.760899	-0.499183	-0.567082	-0.164731	-0.246225	-0.00154688	-1.30847	0.623882	1.68045	2.1961	-0.373476	-0.105151	-1.51011			MYBL2 (140g)	0.138738	0.109932	0.107323	0.11502	0.101298	0.102803	0.101232	0.0935516	0.0821697	0.0856858	0.0877191	0.0860702	0.0709353	0.0641279	0.057974
BCLAF1 (40g)	0.617458	0.436455	-0.7083	0.253332	-0.00492537	0.060768	-0.134388	-0.121446	-1.17226	0.672464	1.77165	1.35761	-0.500003	-0.130362	-2.39805			SMC3_extended (22g)	0.142314	0.107423	0.104993	0.113632	0.10312	0.103573	0.100877	0.0957766	0.0810539	0.0877145	0.0868395	0.0857314	0.0693515	0.0640604	0.0559318
ELF2_extended (257g)	0.167856	0.344787	-1.38282	-0.180705	0.156394	-0.0928817	-0.390934	-0.332494	-0.65456	0.16531	2.09195	1.82564	-0.129531	0.247375	-1.83539			SOX9_extended (13g)	0.142222	0.112601	0.102304	0.106427	0.108833	0.0987207	0.0960783	0.0929485	0.0845533	0.0867286	0.085039	0.0848293	0.0752331	0.0657183	0.0557185
UBTF_extended (99g)	0.385668	0.6767	-1.2155	-0.0629625	-0.0705397	-0.356249	-0.529604	-0.316715	-1.35623	0.25583	2.28276	1.45327	-0.181435	0.432103	-1.39709			NFYB (400g)	0.140244	0.109828	0.109152	0.113314	0.101	0.103081	0.102717	0.0935467	0.0815643	0.0855092	0.0859229	0.0844104	0.0713212	0.0638902	0.0591107
ZEB1 (15g)	1.26799	0.929163	-1.26353	-1.03879	0.551368	-0.736753	-0.369791	-1.16901	-0.449896	1.28021	1.25098	0.996846	-0.32799	0.426049	-1.34686			TBP (23g)	0.140548	0.109793	0.10346	0.111986	0.107937	0.102732	0.0979566	0.0980986	0.0817558	0.0859309	0.085783	0.0839377	0.0709493	0.0674287	0.0529506
NR3C1 (424g)	0.500945	0.20872	-1.06763	-0.0340149	0.315128	-0.191402	-0.342371	-0.290535	-0.138022	0.939957	1.67568	1.52738	-0.60306	-0.0900242	-2.41076			AHR (11g)	0.140658	0.106569	0.106243	0.110291	0.107965	0.1037	0.0999797	0.0977446	0.0831626	0.0884275	0.0867862	0.0838674	0.0682943	0.0639148	0.0492493
ATF4 (99g)	1.11882	1.15799	0.291881	-0.223159	-0.580348	-0.365858	1.23982	-0.558658	-2.04264	0.595324	0.493197	0.867955	-0.575178	0.312982	-1.73213			BRCA1 (453g)	0.138871	0.110608	0.107679	0.111125	0.103844	0.102299	0.099576	0.0961047	0.0842287	0.0874695	0.0847191	0.0835689	0.071127	0.0659243	0.0579237
JUN (13g)	0.31426	1.37263	0.375809	-1.2265	-0.494668	0.415568	-0.607673	1.70109	-0.350768	0.125119	-1.67733	-0.218487	-1.31651	1.38455	0.202905			HOXA9_extended (10g)	0.143004	0.110467	0.106781	0.112718	0.105277	0.101982	0.101551	0.0924969	0.0748788	0.0835931	0.0865792	0.0834846	0.0720783	0.0664395	0.0523094
SUZ12_extended (815g)	0.671231	0.956823	-0.553998	-0.185374	-0.447305	-0.319422	-0.10753	-0.473527	-1.45311	0.811551	1.66358	1.61717	-0.298323	-0.00750558	-1.87426			SRF (12g)	0.137077	0.105998	0.105135	0.101092	0.107826	0.0982547	0.095921	0.0939335	0.0948728	0.0886541	0.0894407	0.083472	0.0723369	0.0681815	0.0581433
CTCF_extended (1230g)	0.488762	0.450646	-0.745038	0.237438	-0.444637	-0.236768	-0.00877789	-0.53356	-1.43376	0.381617	2.09674	1.81967	-0.33911	-0.20243	-1.53078			CHD1 (29g)	0.142547	0.111178	0.106159	0.106386	0.104073	0.102401	0.0985267	0.097459	0.0837219	0.0888565	0.0830167	0.0834416	0.0717986	0.0662189	0.0571219
CEBPZ_extended (672g)	0.777146	0.803643	-0.579809	0.118828	-0.604977	-0.235019	0.0866089	-0.716536	-1.6202	0.85805	1.67976	1.62574	-0.323904	-0.310289	-1.55904			TEAD4 (20g)	0.139096	0.111721	0.104848	0.111048	0.106386	0.102387	0.0959558	0.0981791	0.0850184	0.0886067	0.0829815	0.0832332	0.0704995	0.0664126	0.0556203
MEIS2 (10g)	0.96085	-0.0367509	-0.930428	0.692135	0.349863	0.62262	0.83286	-0.937026	-0.687725	0.525393	1.45685	1.10125	-1.80573	-1.01995	-1.1242			XRCC4_extended (903g)	0.139762	0.1099	0.110102	0.113117	0.10354	0.102771	0.102533	0.0928004	0.0835887	0.0850399	0.085715	0.0830619	0.0714273	0.0646661	0.0563648
NFIC_extended (15g)	0.518189	0.669581	-0.820189	-0.0362106	-0.00833279	0.122753	0.00295683	-0.165384	-2.0737	0.170868	1.80208	1.58656	-0.835135	0.351167	-1.28521			SIN3A (16g)	0.136682	0.109581	0.104087	0.112148	0.107581	0.102186	0.0976849	0.0952269	0.0878884	0.086884	0.0881764	0.0830414	0.0704976	0.0669143	0.0527549
SAP30_extended (797g)	0.114951	-0.0409569	-0.610472	0.722368	-0.808687	-0.257627	0.431358	-1.08312	-1.28455	-0.443405	2.11889	1.94087	-0.357041	-0.805371	0.362801			SAP30_extended (797g)	0.140075	0.109763	0.107061	0.111842	0.103434	0.102329	0.101472	0.0936066	0.084128	0.0855162	0.0846116	0.0829604	0.0720611	0.06455	0.0618658
E2F4 (435g)	0.193487	0.438634	0.00152572	0.860285	-1.08587	-0.225163	0.68174	-1.05766	-1.92374	-0.13947	1.7002	1.75319	-0.209993	-0.515303	-0.47186			E2F4 (435g)	0.140349	0.111788	0.109505	0.112547	0.101673	0.102205	0.102509	0.0931718	0.0810453	0.0863686	0.0836726	0.0827421	0.0722989	0.0650756	0.0596232
YBX1_extended (696g)	0.376894	0.375769	0.224725	0.875642	-1.37254	0.198221	0.799744	-0.640213	-2.28337	-0.0767195	1.42885	1.40013	-0.147168	-0.653497	-0.506468			THAP11 (145g)	0.139534	0.11131	0.10645	0.109039	0.106852	0.0985358	0.100197	0.0926157	0.0884901	0.0847081	0.0843002	0.0823411	0.074804	0.0660052	0.0593085
NFYB (400g)	0.144153	0.0102871	-0.0647532	0.860756	-1.03601	-0.0234537	0.610867	-0.814485	-1.50967	-0.312449	2.00269	1.90504	-0.438015	-0.777152	-0.557803			NFYA (121g)	0.137553	0.106734	0.107455	0.113127	0.106215	0.10544	0.100697	0.0983462	0.0876647	0.087063	0.0845103	0.0820822	0.0695078	0.0658108	0.0508962
ATF1_extended (485g)	0.500592	0.24237	0.0788133	0.277541	-0.780956	-0.0980932	0.803461	-1.51894	-1.57714	-0.0456117	1.91608	1.72491	-0.438651	-0.785819	-0.298555			NR2C2_extended (528g)	0.141044	0.109267	0.106146	0.110658	0.10796	0.102261	0.100153	0.0937552	0.0855399	0.0858825	0.084332	0.0819197	0.0730648	0.0661085	0.056315
EZH2 (27g)	-0.275456	-0.341943	-0.460874	1.07534	-0.528614	-0.178363	-0.0672129	-0.711303	-0.540977	-0.315271	2.42308	1.97962	-0.576323	-0.693051	-0.788657			E2F5 (175g)	0.140154	0.109897	0.104363	0.107018	0.108589	0.100352	0.099336	0.0912948	0.0899927	0.0871735	0.0827165	0.0818129	0.0729559	0.064899	0.0648886
XRCC4_extended (903g)	0.105555	0.0527884	0.140661	0.906926	-0.586609	-0.061791	0.640257	-1.00021	-1.11648	-0.418582	2.10851	1.68451	-0.410289	-0.564068	-1.48117			ATF1_extended (485g)	0.141668	0.110686	0.109787	0.109699	0.10358	0.102804	0.102498	0.0921246	0.083288	0.0867174	0.0834323	0.0818065	0.0717635	0.064614	0.060187
MAZ (28g)	0.0565062	1.59574	0.0610441	-0.379593	-1.34029	-0.999747	-0.164264	-1.04815	-1.89572	0.0561589	0.989069	1.12882	1.06299	0.346946	0.530487			ZSCAN29 (31g)	0.136398	0.106467	0.106737	0.111784	0.111561	0.0996249	0.100412	0.0945132	0.0951142	0.0860299	0.0802818	0.0817969	0.0709672	0.0641795	0.0569805
POLE3 (47g)	-0.166468	0.130092	-0.430281	0.69171	-0.789455	-0.304365	-0.105401	-0.582603	-1.03552	-0.236277	2.17564	2.26365	-0.254999	-0.320331	-1.03539			NFIC_extended (15g)	0.141721	0.112435	0.10563	0.108185	0.106305	0.103443	0.0994078	0.0966884	0.0806452	0.0872744	0.0835165	0.0817549	0.0702888	0.0673702	0.0574653
MYBL2 (140g)	-0.0730712	0.0154046	-0.354572	1.01686	-0.86417	-0.0767548	0.263927	-0.719809	-1.20888	-0.249067	2.13942	2.02833	-0.480466	-0.629079	-0.808077			ELF2_extended (257g)	0.140053	0.111052	0.10457	0.108056	0.10721	0.102941	0.0984192	0.09658	0.0865583	0.0874027	0.083447	0.0816718	0.072685	0.0671557	0.0571141
TFDP1 (161g)	0.0601046	0.32296	-0.328454	0.646862	-0.843136	-0.211699	0.19816	-0.739284	-1.3611	-0.187519	1.964	2.21901	-0.243518	-0.451278	-1.04511			ETV4 (636g)	0.140657	0.110445	0.109767	0.112625	0.102751	0.104116	0.102603	0.0947894	0.0809223	0.0867056	0.0833561	0.081572	0.0712823	0.0648858	0.0574588
NFYC (155g)	0.240023	0.81967	0.226994	-0.180756	-0.842679	-0.165488	0.381593	-0.0139391	-2.9072	-0.0451842	1.1815	1.53075	-0.00134469	0.0941388	-0.31808			CTCF_extended (1230g)	0.141346	0.111322	0.106819	0.109426	0.10502	0.102365	0.0995729	0.0958551	0.0841987	0.0879339	0.0833357	0.0815464	0.0721097	0.066096	0.0577225
IRF3 (107g)	0.581202	0.215647	0.543323	0.389331	-1.44179	-0.221458	0.869172	-1.15462	-1.24567	0.771848	1.25276	1.57305	-0.416674	-1.60472	-0.111401			NFYC (155g)	0.140461	0.113071	0.11043	0.107914	0.103297	0.102578	0.101048	0.0975528	0.0786004	0.0867516	0.0814921	0.0814021	0.0729682	0.0668136	0.0601467
MLX_extended (28g)	0.747708	1.07934	0.392377	0.481805	-1.70855	0.104434	0.769452	-0.648817	-2.42072	0.407624	0.36077	1.14309	0.166352	-0.24563	-0.629251			HES6_extended (13g)	0.139277	0.113143	0.110668	0.109877	0.0995519	0.103064	0.102509	0.0966148	0.0787869	0.0909817	0.0798658	0.0811668	0.0709243	0.0649049	0.0592291
GTF2B_extended (131g)	0.423533	0.545911	0.936463	0.387061	-1.79099	0.229266	0.954773	-0.271692	-2.57523	0.0774409	0.350151	0.811532	-0.119507	-0.618149	0.65943			TCF3_extended (33g)	0.141194	0.113584	0.106868	0.109895	0.10529	0.101392	0.0995461	0.0960523	0.0820342	0.0875457	0.0817609	0.0811433	0.0725716	0.0669916	0.0570368
CREM_extended (105g)	0.602254	1.16353	0.682198	0.0432397	-1.44482	-0.0679428	0.627559	-0.627773	-2.72094	0.197839	0.439979	0.935096	0.47878	-0.427061	0.118052			RFX1_extended (309g)	0.14219	0.111423	0.10494	0.10805	0.107935	0.102078	0.100117	0.0943304	0.0840524	0.0852156	0.0821114	0.0811219	0.0742432	0.0661962	0.0601133
MEF2B_extended (19g)	-0.357696	0.655683	-0.794904	-1.12938	1.25078	-1.38337	-0.834112	-0.663764	2.21371	0.352805	-0.688034	-0.475373	0.773261	0.624922	0.455481			UBTF_extended (99g)	0.141158	0.112452	0.104709	0.108406	0.106337	0.101895	0.0977502	0.0964989	0.0839935	0.0877081	0.0844929	0.0810893	0.0724935	0.067641	0.0577194
ZNF254 (12g)	-0.220937	0.491015	-1.31287	-0.919039	1.08134	-1.2533	-1.22295	-1.03261	2.21621	0.465667	0.465681	0.198991	0.465631	0.477826	0.0993454			BATF3_extended (247g)	0.142197	0.110298	0.10547	0.109881	0.107887	0.101108	0.100401	0.093094	0.0861986	0.0857586	0.082288	0.0810764	0.0746687	0.0657068	0.0578869
NFATC4 (15g)	-0.113657	0.864533	-1.12059	-1.37858	1.23302	-0.988278	-1.60001	-0.063302	0.955264	0.684614	-0.623187	-0.574854	0.962504	1.35174	0.41078			GMEB1 (554g)	0.140521	0.112164	0.108971	0.108886	0.106904	0.101821	0.0994134	0.0961771	0.0841461	0.0871525	0.0821239	0.0810442	0.0734351	0.0677578	0.053183
BCL6 (16g)	0.534856	0.108821	-1.41785	-1.10085	1.3148	-0.492194	-0.0940098	-0.741653	1.79902	0.799955	0.191637	-0.0616063	0.745898	0.259631	-1.84645			PBX3 (14g)	0.137377	0.109251	0.101714	0.104395	0.106171	0.103621	0.094141	0.100726	0.0877013	0.0865924	0.0825844	0.0810076	0.0737186	0.0688323	0.0592131
PPARD (22g)	0.302562	0.208766	-1.85682	-0.644114	0.85379	-0.478736	-1.24628	-0.150839	1.94292	0.992853	0.96081	-0.0354475	0.564219	-0.224442	-1.18924			TIMM8A (10g)	0.138431	0.114124	0.110215	0.11065	0.102928	0.101717	0.100438	0.0958377	0.0789535	0.0883897	0.0808814	0.0809622	0.0734886	0.0666947	0.0581388
RXRB (16g)	0.519853	-1.14764	-1.27301	2.06521	1.04252	-0.232209	0.703277	-1.11721	-0.2786	0.0723904	1.16445	-0.245761	0.303889	-0.152877	-1.42428			NPAS2_extended (98g)	0.140801	0.111001	0.107575	0.111206	0.10664	0.103702	0.0997964	0.0952359	0.082223	0.0868044	0.0839645	0.0809016	0.0722466	0.0658733	0.0553207
PBX3 (14g)	-0.295953	-0.0601177	-1.86827	-0.989239	-0.0532208	0.208876	-1.44834	0.998496	-0.16843	-0.00349472	1.62218	1.45897	0.292744	0.982876	-0.677072			ZFY_extended (10g)	0.139343	0.108734	0.106778	0.108704	0.107707	0.104344	0.0998296	0.0983663	0.0843972	0.0872431	0.084288	0.0808269	0.0707848	0.0665087	0.0534007
SIRT6_extended (23g)	-0.242309	-0.524805	-1.04375	0.286948	-0.304904	0.50925	0.184646	-0.0315105	0.951323	-1.64923	0.340777	1.7353	1.192	0.512257	-1.916			HDAC2 (24g)	0.140656	0.109417	0.106011	0.111622	0.10441	0.103923	0.100699	0.0965488	0.0840324	0.0884426	0.082619	0.0808199	0.0711386	0.0648033	0.0586131
ZFP64 (29g)	0.338429	0.327278	-1.28768	0.351676	-0.0637409	-0.410775	-0.206471	-1.02604	-0.560253	-0.69318	1.46797	1.20169	1.68729	0.631463	-1.75765			GABPB1_extended (846g)	0.138406	0.11065	0.109281	0.110341	0.103683	0.103557	0.0992298	0.0981747	0.0851764	0.088656	0.0826358	0.0807889	0.0700128	0.0660604	0.0577007
NFIL3_extended (11g)	1.00122	-0.164252	-0.481865	-0.944174	0.400435	-0.0185359	0.226929	-0.191216	0.82293	0.112191	0.689825	1.34799	0.175822	-0.0477556	-2.92955			SIRT6_extended (23g)	0.13801	0.107835	0.105984	0.109411	0.105516	0.104557	0.0999855	0.0973169	0.0907876	0.0825299	0.0787172	0.0807842	0.0754086	0.0674849	0.0573104
SOX9_extended (13g)	0.496116	0.569865	-1.16463	-0.310466	0.478642	-0.725043	-0.601346	-0.808789	-0.718065	0.0406201	1.76508	1.98994	0.632367	-0.165833	-1.47845			FOXJ2_extended (16g)	0.142155	0.108881	0.107252	0.110785	0.10467	0.102939	0.0998905	0.0935219	0.0920622	0.0873385	0.0812373	0.0807626	0.0722025	0.0626274	0.052429
RELB (39g)	0.694952	0.62417	-1.58439	-1.10468	0.50224	-1.2183	-0.153366	-1.54817	0.0654819	-0.261984	0.572255	0.548575	1.54406	-0.141806	1.46096			YBX1_extended (696g)	0.140923	0.111109	0.110273	0.111832	0.101415	0.103831	0.102331	0.0953373	0.0811933	0.0865901	0.0818781	0.0807182	0.0725234	0.0649717	0.0597267
ZNF429 (18g)	0.39319	-0.25466	-0.55219	-0.444488	1.04725	-0.694551	-0.439549	-0.653567	1.24458	-0.121025	1.48926	1.16991	0.119713	0.1248	-2.42867			NR3C1 (424g)	0.141193	0.110348	0.105711	0.108382	0.107523	0.102446	0.0984418	0.0965685	0.0879349	0.0893315	0.0820553	0.0806169	0.0714581	0.0662912	0.056022
TRPS1_extended (19g)	-0.202412	-0.24663	-1.59818	-1.27438	1.0549	-0.730437	-1.31347	-0.0774965	1.77692	1.02424	-0.256113	-0.461786	0.743205	0.57422	0.987415			RARA_extended (26g)	0.142209	0.1124	0.108108	0.107335	0.104959	0.102546	0.0973926	0.0972344	0.0853879	0.088246	0.081018	0.0806162	0.0733072	0.0665402	0.0525928
RFX3_extended (46g)	0.479602	-0.409006	-2.06084	-1.29111	1.43592	-0.649267	-0.478936	-0.877225	1.08207	-0.219859	0.909507	0.849373	0.578586	-0.342144	0.993323			HIC1_extended (504g)	0.140564	0.110461	0.107341	0.108519	0.106811	0.10434	0.0993755	0.0995896	0.0824517	0.086518	0.0825727	0.0804857	0.0728056	0.0679627	0.0536244
MEIS1_extended (38g)	0.117018	0.15772	-2.18864	-1.0471	1.36176	-0.459451	-1.25348	0.0490657	0.384764	0.0293385	0.815466	0.79932	1.09125	1.01539	-0.872417			ATF7_extended (182g)	0.141771	0.112819	0.10927	0.10966	0.105049	0.103196	0.0996899	0.0979066	0.0800621	0.0874693	0.0821161	0.0804204	0.0728956	0.0669945	0.0536782
IRF9_extended (70g)	0.638934	0.68497	-0.704111	-1.6772	0.701777	-0.897833	-0.925822	0.286625	-0.153653	0.111783	0.855438	0.444556	1.3198	1.17949	-1.86476			NFIL3_extended (11g)	0.143221	0.108288	0.106776	0.103943	0.107333	0.102322	0.0997612	0.0960794	0.0905027	0.0865501	0.0795532	0.0803541	0.0729652	0.0659637	0.0535902
FOXO1 (123g)	0.0558177	0.270095	-1.91865	-1.63505	0.998308	-0.920011	-1.28524	-0.514843	0.978156	0.35731	0.541483	0.555725	0.925453	0.80187	0.789576			E2F6 (537g)	0.140153	0.111364	0.109419	0.112161	0.104759	0.104631	0.10074	0.0963994	0.0815038	0.0873442	0.081913	0.080348	0.0718864	0.0664743	0.0542333
ATF5_extended (10g)	0.247353	0.439133	0.595409	0.687293	-1.4279	-0.390581	0.722294	-0.656881	-1.53137	-0.100441	2.40874	0.65364	-0.397881	-0.269508	-0.979298			BCLAF1 (40g)	0.141657	0.111084	0.106622	0.109244	0.106287	0.10312	0.0989093	0.0969252	0.0846637	0.088612	0.0824804	0.0803306	0.0715165	0.0661076	0.0556188
MYC (17g)	0.767804	0.943854	0.771792	0.221373	-1.06348	0.286752	1.1346	0.406762	-1.71705	0.429499	0.259083	0.222503	-0.754578	0.381256	-2.29017			MAFG (11g)	0.138953	0.109938	0.104751	0.112926	0.107186	0.10693	0.0993329	0.0969813	0.0858039	0.0843544	0.0805731	0.0802989	0.073484	0.0648357	0.0499314
JDP2_extended (47g)	0.757726	1.60787	0.384689	-1.21859	-0.353181	-0.764282	0.245017	0.283207	-1.36831	0.970546	-0.305683	0.276598	-0.0424431	1.38524	-1.85841			MAZ (28g)	0.139683	0.115951	0.109885	0.107358	0.101678	0.0997269	0.0992325	0.0941312	0.0825085	0.0871851	0.0808743	0.0802136	0.0758142	0.0674848	0.0621279
DDIT3 (20g)	1.01945	0.64847	0.674719	0.254655	-1.04333	-0.219797	1.43511	-0.085781	-1.65169	0.398072	0.614103	0.706347	-0.747166	0.114038	-2.11719			SUZ12_extended (815g)	0.141486	0.11238	0.107834	0.108016	0.105264	0.102244	0.0992723	0.0962906	0.084954	0.0886475	0.0813661	0.0802003	0.0723149	0.0664944	0.0577536
CEBPG (62g)	0.947138	0.856504	0.40333	0.0997262	-0.947781	-0.232009	1.21594	-0.395848	-1.8523	0.529171	0.808536	1.10898	-0.723949	0.0502149	-1.86766			ZFP64 (29g)	0.140524	0.110795	0.104154	0.109769	0.106057	0.101457	0.0986516	0.0937278	0.0863748	0.084509	0.0820439	0.0801897	0.0772779	0.0679942	0.0568568
HOXC9_extended (12g)	-0.286704	0.613849	0.135278	0.596587	-1.0979	-1.25363	0.481552	-1.88956	-0.750908	0.546611	1.02269	0.337742	0.928675	-1.01744	1.63317			CEBPZ_extended (672g)	0.141781	0.111883	0.107802	0.108853	0.104866	0.102479	0.0997627	0.0957124	0.0846572	0.0886973	0.0813031	0.0801241	0.0722771	0.0659698	0.0583375
HOXB6 (12g)	-0.00689179	1.60361	0.572469	-0.586231	-1.21815	-0.0423556	0.032217	-0.335421	-2.47553	1.0905	0.22025	-0.250836	1.31163	-0.00744868	0.0921881			ZNF429 (18g)	0.140701	0.108251	0.106825	0.106249	0.110405	0.0999049	0.0975603	0.0947228	0.0922905	0.0861457	0.08215	0.0801222	0.0730032	0.0666414	0.0548893
GTF2F1 (18g)	0.500352	1.87834	-0.118748	-0.69138	-0.269191	-0.639161	-0.212641	-0.139922	-1.82764	0.970104	0.489332	0.209366	0.800768	0.853151	-1.80273			MLX_extended (28g)	0.142495	0.113659	0.110739	0.110208	0.0998492	0.103332	0.102103	0.0951066	0.0804891	0.0879445	0.078862	0.0799653	0.0732309	0.0658233	0.0593384
BRF1_extended (954g)	-0.0431425	1.39469	-0.293945	-1.38114	-0.46725	-0.966366	-0.902339	-0.130898	-0.94173	1.25683	1.03567	0.169285	-0.711997	-0.017795	2.00012			MAFF_extended (555g)	0.141101	0.111985	0.108589	0.10972	0.105556	0.102747	0.1006	0.0952854	0.0825674	0.0879958	0.0813048	0.079943	0.0727226	0.0668092	0.0572194
RELA_extended (78g)	0.522811	2.21496	0.619765	-1.01629	-1.17017	-0.620272	-0.107565	-0.791119	-1.04057	1.42622	0.334199	0.322986	0.432875	0.0902891	-1.21811			CREM_extended (105g)	0.142441	0.114823	0.112418	0.108701	0.100042	0.102787	0.102094	0.0949324	0.0780657	0.0874861	0.0793723	0.0799022	0.0743239	0.0652812	0.0610955
ELK1 (497g)	0.710436	1.82355	0.484853	-0.70094	-0.849412	-0.290405	0.223177	-0.296123	-2.28387	1.01752	0.379656	0.842031	-0.191748	0.266172	-1.1349			TGIF2 (96g)	0.140493	0.112906	0.109644	0.108282	0.106705	0.102667	0.0995739	0.0974717	0.0827836	0.0881795	0.0802111	0.0798489	0.0724316	0.0676525	0.0540216
KLF5_extended (169g)	0.750998	1.50981	-0.13051	-0.71537	0.316499	-0.789727	0.0399105	-0.940544	-0.34188	1.63957	0.474341	0.750992	-0.185948	-0.0574414	-2.32071			MEIS2 (10g)	0.143361	0.10907	0.105149	0.110821	0.107428	0.104996	0.102176	0.0936676	0.0857072	0.0881498	0.0818721	0.0797712	0.0675608	0.0636605	0.0579441
HCFC1 (562g)	0.476431	1.39436	-0.247079	-0.480853	-0.277877	-0.450438	-0.425712	-0.285214	-1.42965	1.09033	1.39261	1.24154	-0.38132	0.380425	-1.99755			GABPA (124g)	0.141465	0.113266	0.109828	0.107643	0.106938	0.101932	0.100093	0.0948873	0.082429	0.0857232	0.0816028	0.0797597	0.0741799	0.0667001	0.0573791
ETV5 (322g)	0.388175	2.0939	0.281769	-1.26223	-0.373339	-0.896507	-0.55805	-0.568071	-1.0316	1.46489	0.421421	0.458063	0.148353	0.82001	-1.38677			SP3 (13g)	0.139037	0.111212	0.10532	0.107988	0.109234	0.102422	0.099029	0.0968169	0.0865415	0.08992	0.0825963	0.0797313	0.0702851	0.0678197	0.0518897
CEBPD_extended (134g)	0.535434	1.61994	0.708877	-0.93551	-0.903929	-0.156136	-0.0093045	0.48903	-2.50512	0.606062	-0.651141	-0.218242	0.725963	0.958692	-0.264615			THAP1_extended (668g)	0.140542	0.11297	0.109726	0.109336	0.103878	0.10362	0.100864	0.0982139	0.0774177	0.0872887	0.080165	0.0797026	0.0726398	0.0672415	0.0608666
JUND (134g)	0.498061	1.72773	0.614111	-1.14185	-1.37476	-0.180576	0.263594	-0.354794	-2.27929	0.860895	-0.320288	0.32642	0.544966	0.0974143	0.718372			VEZF1_extended (16g)	0.139446	0.111234	0.105106	0.105458	0.1099	0.10089	0.0969625	0.0965714	0.0868453	0.0894577	0.0838623	0.0796776	0.0712264	0.0682687	0.0565831
NR1H2_extended (43g)	0.562183	1.24771	0.296153	-0.480941	0.871815	-0.919824	0.263247	-1.09643	-0.14192	0.0170895	0.19546	0.523526	0.845282	0.566611	-2.74996			CEBPG (62g)	0.143042	0.112499	0.110583	0.108603	0.102845	0.102013	0.103298	0.0959464	0.0825682	0.0881287	0.0798812	0.0796032	0.0709081	0.0664498	0.0567443
FLI1 (94g)	0.870096	0.465153	-1.04892	-0.0914492	-0.100158	-0.00348223	0.227032	-1.36922	-1.96215	0.344256	1.9991	1.19173	0.406171	-0.483517	-0.444656			CREB1_extended (512g)	0.141147	0.111757	0.106753	0.106149	0.108634	0.102244	0.0977148	0.0975363	0.086481	0.0897991	0.0816441	0.0795323	0.0722974	0.0673506	0.0548318
GABPA (124g)	0.582042	1.09935	0.148633	-0.23955	0.156141	-0.339993	0.194037	-0.82999	-2.07396	-0.367458	1.50983	1.19065	0.586231	0.120382	-1.73635			IRF3 (107g)	0.140789	0.110195	0.110658	0.10944	0.103398	0.102674	0.101364	0.0952138	0.0861096	0.0882234	0.0800254	0.0794726	0.0722851	0.0642935	0.0606961
ZNF76 (205g)	0.555234	0.721037	-0.692696	0.302631	0.73533	-0.396179	-0.168382	-0.240161	-1.37184	0.193597	1.33729	0.635498	0.559496	0.50135	-2.67221			RAD21_extended (1298g)	0.14112	0.112609	0.107222	0.106843	0.10663	0.101489	0.0982369	0.0961107	0.0869897	0.0891015	0.0811466	0.0794683	0.0726883	0.0669838	0.0581502
BATF3_extended (247g)	0.712835	0.1915	-1.11179	0.387234	0.397858	-0.598622	0.269809	-1.40348	-0.772868	-0.380404	1.73112	1.68298	0.760564	-0.377521	-1.48922			HCFC1 (562g)	0.140763	0.113575	0.108673	0.107167	0.105721	0.101864	0.0984298	0.0967424	0.0849958	0.0892552	0.0807941	0.0794266	0.0721434	0.0671585	0.0575533
NR2C2_extended (528g)	0.366085	-0.0947059	-0.783265	0.508095	0.350311	-0.220972	0.149182	-1.00193	-0.830602	-0.28042	2.13637	1.68969	0.0615769	-0.159789	-1.88962			ZNF524 (22g)	0.135181	0.111622	0.107362	0.105401	0.10503	0.100359	0.0995541	0.0930882	0.0899444	0.0835732	0.0806897	0.0793802	0.0763749	0.066523	0.0688352
TGIF1 (61g)	0.557144	1.15909	-0.194408	-0.782248	0.218181	-0.0314429	-0.243362	0.500744	-1.97508	0.219024	0.5924	0.615442	0.456547	1.16491	-2.25694			MEIS1_extended (38g)	0.139774	0.110399	0.100495	0.104357	0.111849	0.101353	0.0949614	0.0976865	0.089615	0.0869755	0.0804226	0.0793204	0.0759358	0.0690918	0.0589336
RARA_extended (26g)	0.679405	0.747607	-0.186848	-0.169555	-0.214874	-0.0180795	-0.401332	0.0401329	-0.65984	0.542351	1.05151	1.25809	0.250002	0.116651	-3.03522			FLI1 (94g)	0.142103	0.110931	0.106532	0.10834	0.106272	0.103129	0.100142	0.0941653	0.0839275	0.0875657	0.0819326	0.0792971	0.0736496	0.0657015	0.0601341
NPAS2_extended (98g)	0.350625	0.354762	-0.37809	0.65585	0.0732399	0.184799	0.100065	-0.533817	-1.64124	0.0488474	1.9547	1.31719	-0.16864	-0.190614	-2.12767			ELK4 (12g)	0.140683	0.113824	0.108395	0.104393	0.105949	0.102127	0.0983475	0.0979747	0.0881211	0.0888774	0.0789768	0.079267	0.0710387	0.0683316	0.0535131
TBX2_extended (202g)	0.356914	0.691784	0.0532475	0.257037	0.0556721	0.237022	0.0807606	0.575564	-2.10248	-0.0283885	0.938637	0.695833	0.148012	0.632592	-2.5922			ATF5_extended (10g)	0.140337	0.111817	0.112336	0.111863	0.0981691	0.100567	0.102836	0.0938841	0.0809886	0.0861343	0.0872576	0.0792023	0.071174	0.0653791	0.0574644
HIC1_extended (504g)	0.296698	0.219513	-0.422154	0.025195	0.115072	0.321456	-0.00519641	0.551088	-1.52022	-0.0328055	1.44481	1.13236	0.0154112	0.555744	-2.69698			ETV3 (436g)	0.139822	0.110598	0.108852	0.109992	0.106297	0.105149	0.0991734	0.10015	0.0827118	0.0883436	0.0803971	0.0791798	0.0700126	0.0673419	0.0554187
GMEB1 (554g)	0.288017	0.602512	-0.0660514	0.105039	0.132084	-0.273993	-0.00289235	-0.298442	-1.08826	0.141849	1.32223	1.32426	0.218694	0.487253	-2.8923			FOSL1 (69g)	0.140347	0.111535	0.110369	0.110309	0.102612	0.104361	0.101407	0.0974939	0.0834519	0.0890155	0.0806125	0.0791736	0.0704052	0.065767	0.0562737
ZFY_extended (10g)	0.115427	-0.122914	-0.484096	0.103844	0.335421	0.347648	0.127562	0.279434	-0.926878	0.186731	1.94682	1.23046	-0.589786	0.067238	-2.61691			RFX3_extended (46g)	0.141329	0.108477	0.10261	0.104324	0.111335	0.101157	0.0981999	0.0950241	0.0914927	0.0864049	0.080305	0.0791133	0.0743575	0.0659398	0.0628174
AHR (11g)	0.290228	-0.303244	-0.32083	0.347838	0.328094	0.198264	0.164144	0.151999	-0.712514	0.403404	1.80551	1.45551	-0.802127	-0.456272	-2.55			RBBP5_extended (1265g)	0.139378	0.112834	0.109465	0.107367	0.107193	0.10323	0.0986407	0.0990729	0.0850028	0.0882211	0.0808379	0.0790523	0.0715281	0.0681144	0.0537146
HOXA9_extended (10g)	0.553211	0.238323	-0.214122	0.703119	-0.0211875	-0.00751351	0.410971	-0.590606	-1.99266	-0.402376	1.75858	1.36569	-0.0525522	0.114593	-1.86347			ZNF143 (254g)	0.1387	0.113422	0.110762	0.109912	0.10389	0.102225	0.100022	0.0957716	0.0824617	0.0878077	0.0814145	0.0790517	0.0727537	0.0676218	0.0585705
TBP (23g)	0.23513	0.0685993	-0.920025	0.614911	0.281068	-0.0222933	-0.24438	0.151923	-1.2419	-0.125849	1.82574	1.66189	-0.412939	0.284164	-2.15604			GTF2B_extended (131g)	0.141057	0.111662	0.112791	0.109941	0.10013	0.103906	0.102711	0.0966382	0.08064	0.0870499	0.0789023	0.0790485	0.072615	0.0651244	0.062189
ESRRA (11g)	0.143106	0.642752	0.532175	1.24059	-0.850441	0.75162	0.876001	0.172073	-2.51769	-0.232405	-0.25345	0.2734	0.620028	0.240777	-1.63853			ARNTL2 (172g)	0.140075	0.111759	0.109472	0.107583	0.107672	0.102536	0.0993816	0.0966991	0.0879372	0.0896794	0.0799642	0.0789852	0.0709932	0.0669209	0.0535463
MAFG (11g)	0.163118	0.21455	-0.639074	0.96175	0.294687	0.89791	0.137667	0.0558757	-0.385392	-0.374921	0.785334	0.995463	0.311792	-0.323583	-3.09518			ZEB1 (15g)	0.143657	0.112308	0.105566	0.105343	0.107982	0.100914	0.0984577	0.0942766	0.0871965	0.0897481	0.0805702	0.0789702	0.0721721	0.0672371	0.0584822
FOXJ2_extended (16g)	0.644618	-0.0119175	-0.29369	0.593026	-0.220854	0.102688	0.220662	-0.749399	1.06617	0.2839	1.04501	1.22044	-0.0652538	-1.10573	-2.72966			ATF2_extended (83g)	0.140602	0.113784	0.106783	0.104916	0.109207	0.101374	0.096288	0.0983961	0.0868623	0.0887977	0.0809007	0.0789145	0.0732691	0.0683007	0.0551287
SRF (12g)	-0.284105	-0.596425	-0.700803	-1.1711	0.164392	-0.823139	-0.654646	-0.65477	1.19075	0.318668	2.44349	1.37435	-0.188203	0.355218	-0.773678			TBL1XR1_extended (41g)	0.141584	0.11312	0.104851	0.104805	0.107422	0.10241	0.0981062	0.0966302	0.086285	0.0888727	0.0816264	0.078898	0.0728266	0.0681085	0.0581319
ZNF28 (11g)	-0.664447	0.278198	-0.717488	-0.810272	0.891344	-0.817411	-1.02667	0.00763639	2.53013	0.788246	0.540991	0.127175	-0.4843	0.683412	-1.32654			MEF2A (15g)	0.141745	0.113001	0.105243	0.102573	0.109153	0.101633	0.097415	0.0958625	0.088276	0.0915488	0.079255	0.0788615	0.0720409	0.0663562	0.0573079
SREBF1 (15g)	-0.269501	1.70913	-0.319786	-1.13653	1.03571	-1.44316	-0.78619	-0.509972	-0.0715278	1.19323	0.454091	-0.497456	-0.685617	1.74657	-0.418996			YY1 (588g)	0.141484	0.11337	0.10686	0.105287	0.107461	0.10149	0.0973296	0.0972375	0.0866677	0.0893954	0.0801852	0.0788364	0.0729743	0.0678734	0.0582054
GLIS2 (11g)	-0.280564	1.7501	0.102443	-1.81225	0.982006	-0.732578	-0.690184	-0.137058	0.218933	1.11642	-1.02525	-0.866832	-0.210116	1.55748	0.0274379			FOXO1 (123g)	0.140014	0.111156	0.102456	0.102743	0.110674	0.100195	0.0954871	0.0961799	0.0917914	0.0882861	0.0798324	0.0788284	0.0756247	0.0687084	0.0628303
MGA_extended (10g)	-0.202308	0.870253	-1.25221	-1.54796	1.06625	-0.751393	-0.902882	-0.853886	1.69361	1.56662	0.0799963	-0.374658	0.338632	0.565804	-0.295862			ERF_extended (441g)	0.140545	0.114102	0.108609	0.103872	0.106588	0.0995656	0.0980549	0.0950356	0.0860371	0.0879675	0.0803024	0.0788096	0.0743074	0.0674119	0.0645676
GLI3 (12g)	-0.527461	1.03666	-0.399895	-1.2935	0.948782	-1.14519	-1.05301	-0.586253	2.02889	0.860736	-0.282828	-0.428225	0.463148	1.12269	-0.744535			SMAD5 (627g)	0.141313	0.113175	0.106438	0.105393	0.108482	0.101314	0.0970485	0.0972255	0.0873698	0.0895057	0.0801615	0.0786844	0.0727494	0.0681214	0.0575574
KLF13 (22g)	-0.0695407	1.61676	0.215277	-2.27361	0.310984	-0.550393	-0.615491	-0.334101	1.11451	1.638	-1.07272	-0.28159	0.345318	-0.0146872	-0.0287202			ETS1_extended (795g)	0.14123	0.111714	0.104223	0.104402	0.11031	0.101634	0.0963324	0.0977889	0.0904804	0.089333	0.0796956	0.0786774	0.0736439	0.0677765	0.0576022
HSF1_extended (11g)	-0.219952	1.50564	-0.260354	-1.96504	1.14039	-0.644675	-0.73183	-0.317721	0.14018	1.20238	-0.283333	-0.11411	0.635617	1.26721	-1.3544			ELK1 (497g)	0.14165	0.114997	0.11075	0.106365	0.103951	0.102182	0.100081	0.0966142	0.0826556	0.0891754	0.0787267	0.0786732	0.0724444	0.0669462	0.0588276
E2F3 (27g)	-0.0376331	1.09364	-0.733052	-1.69306	0.993968	-0.819351	-1.07097	-0.0937365	0.649769	1.21325	0.12113	0.293034	0.553611	1.20895	-1.67954			RCOR1_extended (1219g)	0.141475	0.112951	0.107372	0.105545	0.107691	0.101357	0.0978995	0.0963927	0.0882524	0.0899619	0.0798489	0.0786541	0.072481	0.0670676	0.0574437
ZNF281 (15g)	0.526814	1.0564	-0.759776	-1.19262	0.843312	-0.581247	0.249348	-0.59672	0.167255	1.11838	1.267	0.448123	-0.270174	0.164157	-2.44025			DDIT3 (20g)	0.143788	0.111887	0.111706	0.109034	0.101644	0.101695	0.104538	0.0966793	0.0821823	0.0877447	0.0794175	0.0786537	0.0703889	0.0665008	0.055343
STAT1 (23g)	-0.016563	1.42368	-0.86396	-1.45582	0.688064	-0.912505	-0.972501	-0.16335	0.245637	1.31028	0.913567	0.256589	0.0155994	1.18704	-1.65576			CLOCK_extended (107g)	0.14062	0.114275	0.107472	0.105749	0.108307	0.101093	0.0969948	0.0964231	0.0877432	0.0899331	0.079492	0.0786176	0.0723483	0.0679348	0.0569552
SOX11_extended (11g)	-0.27477	0.710863	-0.813893	-1.87286	0.323989	-0.632466	-1.45785	-0.29223	1.30322	1.89939	0.535027	-0.323531	0.497689	0.703568	-0.306144			TBX2_extended (202g)	0.140471	0.111917	0.109427	0.109282	0.106537	0.103741	0.0996647	0.0991651	0.082017	0.0865722	0.0802554	0.0785817	0.0731216	0.0677868	0.0554068
MAFK_extended (10g)	0.0110854	1.69628	-0.416992	-1.41478	0.876532	-0.786828	-0.522109	-0.786699	0.190589	1.7426	-0.339555	-0.0406087	0.497397	0.867404	-1.5743			RELB (39g)	0.142494	0.112084	0.103639	0.104677	0.108529	0.098986	0.0992121	0.0924926	0.0887714	0.0861772	0.0796534	0.0785611	0.0768738	0.066307	0.0639814
MEF2A (15g)	0.718322	1.03877	-1.10485	-1.61737	0.895893	-0.35119	-0.58601	-0.440168	0.097785	1.80916	0.580961	0.85132	-0.274376	0.0202503	-1.6385			ZNF76 (205g)	0.141508	0.112154	0.10666	0.109518	0.109024	0.101568	0.0988386	0.09657	0.0840106	0.0872512	0.0814431	0.0785249	0.0741915	0.0675659	0.0549968
EP300 (11g)	0.487901	1.66075	-0.257207	-1.83693	0.168223	-0.662639	-0.690297	-0.042437	-0.135883	0.77467	0.884068	0.310857	0.600913	0.776758	-2.03874			TGIF1 (61g)	0.141531	0.11385	0.108503	0.105422	0.107121	0.102845	0.0985654	0.0990666	0.08195	0.0873179	0.0795	0.0785144	0.0739479	0.0691466	0.0557695
RUNX1 (11g)	-0.0729642	0.565908	-0.846307	-1.20598	0.786219	-0.563568	-1.54629	1.14027	0.572681	1.68258	-0.21875	-0.373023	-0.337618	1.49876	-1.08192			ATF4 (99g)	0.142522	0.112505	0.109997	0.107792	0.104873	0.102036	0.102319	0.0960443	0.0838593	0.0879167	0.0787713	0.0784237	0.0717622	0.066911	0.0581389
SP3 (13g)	0.0963886	0.399995	-0.717783	-0.0205661	0.665128	-0.041475	-0.0243123	-0.0528308	-0.334613	0.878879	1.37503	0.868785	-0.671199	0.514903	-2.93633			NR1H2_extended (43g)	0.141767	0.114786	0.110352	0.106006	0.109926	0.0988209	0.1003	0.0927136	0.0874747	0.0865557	0.0783777	0.078374	0.0751921	0.0678325	0.053432
VEZF1_extended (16g)	0.103744	0.421162	-1.05372	-0.753482	0.91439	-0.55821	-0.682882	-0.238021	-0.422442	0.860954	2.09022	0.989847	-0.58845	0.735507	-1.81861			ETV1 (328g)	0.139948	0.112753	0.109995	0.108056	0.104335	0.104081	0.098425	0.0996123	0.0806167	0.0879309	0.0806041	0.0783366	0.0723186	0.0671384	0.0599478
ZNF148_extended (16g)	0.275218	0.868846	-0.943134	-1.50128	0.992374	-0.66327	-0.957433	0.198594	-0.00687849	1.14873	0.920066	0.46811	0.0641333	1.13041	-1.99448			MIOS_extended (137g)	0.140077	0.112529	0.108148	0.107959	0.108202	0.103106	0.0976308	0.100576	0.0839141	0.0898005	0.0785712	0.0783074	0.0711058	0.0684336	0.0551676
ATF6B_extended (16g)	-0.30769	0.743691	-0.608521	0.0185154	1.5061	-0.311074	-0.567661	0.0560782	0.171283	0.419992	0.6969	0.480491	-0.319454	0.922386	-2.90104			SF1 (554g)	0.141187	0.112791	0.106404	0.105341	0.108529	0.101356	0.0972669	0.0966649	0.0886002	0.0897696	0.0799327	0.0782992	0.0728112	0.0676082	0.0581015
SIN3A (16g)	-0.279648	0.0065266	-0.829663	0.613694	0.209594	-0.131523	-0.303726	-0.38708	-0.0650904	0.0416255	2.32794	1.41333	-0.545454	0.124406	-2.19493			ZNF148_extended (16g)	0.140311	0.113205	0.105273	0.102048	0.110373	0.100318	0.0957112	0.0981374	0.0881398	0.0905501	0.0806978	0.0782754	0.0729942	0.0694008	0.0558466
ZNF445 (11g)	0.124235	0.376007	-1.54127	-0.525871	1.52121	-0.445008	-0.859995	-0.387175	1.33703	0.926555	0.705592	0.165554	-0.0643337	0.698677	-2.03121			ATF6B_extended (16g)	0.136852	0.112635	0.106309	0.108264	0.11265	0.101431	0.0968979	0.0974002	0.0886011	0.0879859	0.08001	0.0782609	0.0716823	0.0688444	0.0529441
HOXD11_extended (15g)	-0.108222	-0.364184	-0.0105529	-0.535496	-0.510921	0.398723	0.52493	0.368734	-0.0756658	-0.277433	-0.125328	-0.541524	-1.5605	-0.314867	3.1323			HDAC6_extended (11g)	0.139136	0.114651	0.10773	0.105696	0.106039	0.0985061	0.0985013	0.0946298	0.0839049	0.0886741	0.0808938	0.0782469	0.0754567	0.0677836	0.0624104
FOSB_extended (32g)	-0.547662	0.118429	-0.526364	-1.41225	0.75983	-0.208777	-0.73506	0.127191	1.27565	-0.525453	-1.18603	-0.643276	0.290835	0.810485	2.40246			PHF8 (499g)	0.139706	0.113414	0.109034	0.10793	0.108319	0.102075	0.096729	0.0999615	0.0856479	0.0885248	0.0803079	0.0782038	0.0720358	0.0687481	0.052852
HOXA11_extended (33g)	0.235994	-0.157517	-0.913758	-0.285605	0.240372	-0.302194	0.304135	-1.3439	0.547651	-0.743831	0.343054	0.165427	-0.523203	-0.616704	3.05008			KLF5_extended (169g)	0.141303	0.113302	0.108948	0.106636	0.107176	0.101104	0.0995389	0.0952484	0.0875725	0.0899725	0.0787459	0.0781924	0.072498	0.0663381	0.0574187
HOXA13 (54g)	-0.0822567	0.0778669	-1.23187	-0.587453	0.853788	-0.27126	-0.411045	-1.02155	0.887348	-0.543113	0.134263	0.199531	-0.709869	-0.197236	2.90285			IRF9_extended (70g)	0.142124	0.11222	0.106737	0.102111	0.109065	0.0998399	0.0963164	0.0984945	0.0878525	0.0871461	0.080306	0.078164	0.0762557	0.069272	0.056823
CDX2 (46g)	-0.0770019	0.0730125	-0.759343	-0.242045	0.286027	0.18312	0.00326206	-0.88795	0.216529	-0.43033	0.0871649	-0.216117	-1.0018	-0.53245	3.29792			ZNF254 (12g)	0.137547	0.113193	0.100841	0.102628	0.113694	0.0953834	0.0922818	0.0915117	0.100407	0.0894669	0.0804683	0.0781429	0.0751816	0.0686792	0.0613799
HOXB13 (17g)	-0.474988	-0.350179	-0.880727	-0.848681	0.702578	-0.0232116	-0.186962	-0.150933	0.843	-0.386942	-0.814917	-0.308673	-0.0990055	-0.173798	3.15344			HOXC9_extended (12g)	0.137975	0.112187	0.110101	0.110888	0.102693	0.0988035	0.101378	0.0912171	0.0862235	0.0886438	0.0808927	0.0779627	0.0754089	0.0642793	0.0644137
HOXD10 (48g)	-0.110255	0.117213	-0.837265	-1.08127	0.727307	-0.529142	-0.275967	-0.71667	1.34744	-0.15208	-0.750516	-0.416394	-0.0184286	-0.151183	2.84721			BCL3_extended (87g)	0.141842	0.114723	0.108637	0.105736	0.106244	0.0998752	0.100248	0.0952535	0.0832474	0.0869935	0.0790976	0.0779131	0.0754556	0.0678796	0.0609457
MSX2 (23g)	0.148608	0.117394	-0.897457	-0.535569	0.807841	-0.147541	0.288077	-1.20905	0.369541	-0.55827	-0.630813	-0.185153	0.0505205	-0.670921	3.0528			NFE2L3_extended (93g)	0.13857	0.113148	0.108536	0.106092	0.107991	0.100261	0.0974571	0.0939979	0.0923077	0.0909795	0.0789534	0.0779088	0.0725208	0.0667916	0.0588367
PRRX2 (12g)	-0.0250847	-0.229278	-0.48767	-0.621477	0.156264	-0.0133287	0.171593	-0.613325	0.580882	-0.53887	-0.702965	-0.354608	-0.049215	-0.626926	3.35401			ETV5 (322g)	0.140476	0.115452	0.110186	0.10509	0.105523	0.100754	0.0981674	0.0960886	0.0860306	0.0900649	0.0788373	0.0778689	0.0731875	0.0679191	0.0586312
NR2C1_extended (14g)	-0.188986	0.19056	-0.753525	-1.6294	0.984479	-1.11414	-0.785368	-0.0622896	1.62354	0.268984	-0.717198	-0.472443	0.187195	0.413868	2.05473			E2F3 (27g)	0.138896	0.114282	0.106361	0.101468	0.110562	0.0998696	0.0954733	0.0972067	0.0905813	0.0908733	0.0783991	0.0778631	0.0745045	0.0696649	0.0567874
ZNF524 (22g)	-0.763642	0.290977	-0.525309	-0.746816	-0.454238	-0.702354	-0.131017	-1.11844	0.251916	-0.947004	0.65278	0.572397	0.924893	-0.123038	2.8189			ZNF281 (15g)	0.14092	0.113105	0.106297	0.103845	0.109077	0.100696	0.100051	0.0952442	0.0884877	0.0897146	0.081022	0.0778532	0.07197	0.0666562	0.0554769
NFKB2_extended (31g)	0.340433	0.0130495	-0.862944	-0.744202	0.480645	-0.912772	0.833637	-1.88314	1.17241	-0.729395	-0.272537	0.0893934	0.725436	-0.396573	2.14656			FOXQ1 (46g)	0.140682	0.111218	0.104249	0.103396	0.11196	0.0994847	0.0989769	0.0921374	0.0915154	0.0847337	0.0756177	0.0778451	0.0764119	0.0669146	0.0667706
FOXP4_extended (128g)	0.20874	1.16753	-1.10113	-1.89484	0.815917	-1.00616	-0.671285	-0.858011	-0.0663012	0.130305	-0.19624	-0.0275638	0.974579	0.658653	1.86581			NFE2L2_extended (29g)	0.141107	0.113988	0.107402	0.10466	0.106214	0.102488	0.0967922	0.0984569	0.0847539	0.089371	0.0789285	0.0777719	0.0736624	0.0683905	0.0602424
SIX5 (411g)	0.236585	1.22053	-0.970123	-1.92185	1.32886	-1.14691	-0.607136	-0.983081	0.60135	0.161593	-0.239826	-0.485181	1.10404	1.01913	0.682031			HOXA13 (54g)	0.138953	0.110201	0.104466	0.106422	0.110129	0.102253	0.0981859	0.0939828	0.0915483	0.0852011	0.0786542	0.0777624	0.0711047	0.0662025	0.067697
RARG_extended (71g)	0.0731198	0.503723	-0.616414	-1.63015	1.08034	-1.09773	-0.515398	-0.898937	1.48688	-0.344932	-0.801936	-0.304221	1.11446	0.252176	1.69902			HOXA11_extended (33g)	0.140773	0.108993	0.104699	0.107269	0.107932	0.101744	0.101046	0.0913886	0.0908456	0.0838821	0.0794543	0.0777465	0.0713017	0.0646592	0.0696338
FOXQ1 (46g)	0.227162	0.296923	-1.1135	-1.15731	1.15291	-0.83273	-0.171946	-1.31317	0.745729	-0.609055	-0.761872	0.200064	1.05128	0.0844923	2.20103			TFE3_extended (76g)	0.139832	0.113929	0.107718	0.106314	0.108401	0.10266	0.0975401	0.0981588	0.0857699	0.0904431	0.0786295	0.0777035	0.0730056	0.0686767	0.0541694
ZSCAN29 (31g)	-0.450867	-0.695239	-0.581262	0.761583	1.18878	-0.793633	0.233307	-0.725953	1.89505	-0.195717	0.725543	1.547	-0.617243	-0.817249	-1.4741			JUND (134g)	0.141048	0.11474	0.111284	0.105371	0.102728	0.102711	0.100358	0.0966766	0.0830003	0.0888869	0.0773855	0.0776992	0.0740325	0.0667516	0.0620607
E2F5 (175g)	0.0839221	-0.061356	-1.32071	-0.488569	0.390725	-0.815738	-0.174798	-1.78047	0.358048	-0.0062606	1.483	1.54814	-0.103988	-0.751408	1.63946			POLR2A (1369g)	0.140638	0.11427	0.107176	0.103832	0.10916	0.100509	0.0963624	0.0969081	0.0891788	0.0898057	0.0789731	0.0776842	0.0734036	0.0685249	0.0583115
RFX1_extended (309g)	0.719552	0.519282	-1.36479	-0.17845	0.410176	-0.347447	0.165255	-1.10237	-1.64592	-0.639285	1.73081	1.77179	0.567984	-0.186324	-0.42027			EP300 (11g)	0.141178	0.116287	0.107988	0.100273	0.106725	0.100069	0.0965616	0.0969976	0.0874653	0.0891025	0.0804536	0.077682	0.0743502	0.0683174	0.0555255
THAP11 (145g)	0.0210446	0.35611	-0.787491	0.0714158	0.014439	-1.25254	0.117175	-1.41466	-0.0426818	-0.7229	2.16117	1.85418	0.636108	-0.26662	-0.744757			STAT1 (23g)	0.139009	0.114816	0.106282	0.103301	0.108927	0.0999575	0.0963492	0.0969991	0.0890632	0.0905866	0.0803874	0.0776234	0.0729551	0.069184	0.0573708
TGIF2 (96g)	0.347373	0.891022	0.127075	-0.0027779	0.120428	-0.0493441	0.074911	0.0556493	-1.58683	0.508136	0.83769	1.08326	-0.0910627	0.530884	-2.84641			ZNF28 (11g)	0.134156	0.111337	0.105275	0.103892	0.111462	0.0986365	0.0941093	0.0975641	0.100048	0.0904195	0.0803108	0.0775204	0.0710063	0.0689755	0.0564031
ZNF143 (254g)	-0.117295	1.21546	0.432652	0.43288	-0.887364	-0.313542	0.15866	-0.65133	-2.32182	0.391715	1.53724	0.942172	-0.0902335	0.565485	-1.29468			RELA_extended (78g)	0.140746	0.1154	0.110953	0.105842	0.103425	0.101493	0.0992557	0.0955591	0.0860574	0.0897599	0.078578	0.0775199	0.0736331	0.0666102	0.0589394
ETV4 (636g)	0.299908	0.200324	0.104719	0.951791	-0.832992	0.266885	0.774442	-0.650944	-1.97006	-0.00139888	1.70229	1.4843	-0.499672	-0.554947	-1.27464			JDP2_extended (47g)	0.142099	0.114926	0.110544	0.104266	0.105192	0.100495	0.10016	0.0982021	0.0844535	0.0893156	0.0770974	0.0774992	0.0726901	0.0693127	0.0570914
E2F6 (537g)	0.249383	0.445141	0.0640223	0.889563	-0.342436	0.426815	0.357652	-0.220609	-1.78937	0.217395	1.28746	1.13342	-0.274276	0.0457333	-2.4899			NFKB2_extended (31g)	0.141405	0.109845	0.105345	0.105292	0.108983	0.0991497	0.103328	0.0894778	0.0931158	0.0841329	0.0772971	0.0774724	0.0754053	0.0654618	0.066715
THAP1_extended (668g)	0.27135	0.826837	0.0602416	0.181355	-0.703512	0.118564	0.344488	0.182315	-3.30721	0.135351	0.749947	0.96648	-0.112509	0.283165	0.00313368			ESRRA (11g)	0.139137	0.112185	0.111336	0.113823	0.101734	0.10591	0.102881	0.0976512	0.0774109	0.0853816	0.076632	0.0774549	0.0745401	0.0668654	0.0557578
ATF7_extended (182g)	0.504153	0.72492	0.0301309	0.291785	-0.246161	0.0751691	0.0899443	0.151869	-1.99253	0.23883	1.2588	1.0768	0.0636397	0.224823	-2.49218			ZNF121 (22g)	0.138019	0.113125	0.109048	0.107396	0.106394	0.10224	0.0986403	0.0983906	0.0861726	0.09035	0.0802935	0.0774547	0.0714213	0.0684401	0.0541803
MAFF_extended (555g)	0.51266	0.741954	-0.235393	0.382086	-0.27668	-0.0986866	0.371817	-0.744868	-2.11912	0.486332	1.4453	1.31834	-0.0523198	0.171159	-1.90257			BRF1_extended (954g)	0.139357	0.11317	0.109031	0.105683	0.105784	0.10128	0.0979357	0.0974932	0.0868359	0.0893632	0.0799244	0.0774491	0.0719845	0.0666719	0.0636048
TEAD4 (20g)	0.0387039	0.482557	-0.95631	0.603378	0.00852232	-0.12163	-0.825273	0.206792	-0.845237	0.53349	1.56844	1.99338	-0.74146	-0.00476472	-1.9406			GTF2F1 (18g)	0.141261	0.116797	0.108729	0.10563	0.105247	0.100523	0.0985928	0.0968182	0.0821265	0.089684	0.0792241	0.0774106	0.0748962	0.0684658	0.0565603
TIMM8A (10g)	-0.0804379	1.10461	0.226045	0.553724	-0.841973	-0.325908	0.267031	-0.414606	-2.64369	0.505768	0.992081	1.3864	0.243763	0.0938842	-1.06669			SMARCA4 (789g)	0.140912	0.113815	0.107244	0.103893	0.109299	0.100456	0.0968106	0.0962517	0.0898813	0.0900497	0.078707	0.0773992	0.0735482	0.0679519	0.0585725
SP2 (13g)	0.159797	-0.12792	0.622041	1.64876	-0.837911	0.412638	1.09885	0.497639	-1.5984	0.134604	0.665649	0.248684	-0.486216	-0.161174	-2.27704			POLR3A_extended (161g)	0.139969	0.115488	0.108826	0.103639	0.108578	0.100642	0.0961781	0.0975707	0.088546	0.0903478	0.07835	0.0773953	0.0729473	0.0690657	0.056353
POLR3G_extended (15g)	0.203864	0.0374944	-0.118714	0.342818	-0.676734	0.475992	0.0407267	0.332425	-1.39981	0.333242	1.61697	1.98471	-1.02588	-0.349986	-1.79711			SP1 (16g)	0.138875	0.111362	0.103298	0.102906	0.109699	0.105159	0.0949422	0.100078	0.089846	0.0905929	0.0786332	0.077379	0.0733071	0.0691158	0.0555634
HES6_extended (13g)	0.112201	0.806379	0.340868	0.373398	-1.46921	0.0798737	0.771381	-0.143679	-2.40564	1.1985	0.617791	1.34541	-0.581364	-0.504883	-0.541026			ZBTB7A (121g)	0.141543	0.116251	0.107687	0.103398	0.109466	0.100673	0.0973215	0.0955066	0.0870675	0.0896715	0.0786454	0.0773337	0.0735747	0.068448	0.0572187
IRX2 (12g)	-0.636252	0.653875	0.669002	1.00034	-1.33494	0.503734	-0.222714	1.17315	-1.43714	1.30633	0.765982	0.170591	-1.16484	0.132617	-1.57973			TAF1 (1324g)	0.139238	0.112769	0.108036	0.105217	0.108547	0.102176	0.0965878	0.0988603	0.0896921	0.0904739	0.0791165	0.077332	0.0716228	0.068203	0.0563532
NFYA (121g)	-0.163058	-0.44435	-0.282562	0.833641	-0.0115887	0.471356	0.259622	0.211955	-0.103689	0.106113	1.58712	1.26956	-0.790005	-0.138695	-2.80543			FOXK1_extended (278g)	0.140263	0.113383	0.107583	0.103029	0.109406	0.10098	0.0962048	0.0980697	0.0902718	0.0902305	0.0790383	0.0773094	0.0731299	0.0684398	0.0569364
BRCA1 (453g)	-0.084463	0.178341	-0.44268	0.571863	-0.680932	-0.238043	-0.0351211	-0.40119	-1.21239	0.150334	2.16134	2.15209	-0.645437	-0.258482	-1.21523			SP2 (13g)	0.139028	0.108143	0.111569	0.115705	0.101472	0.104211	0.103706	0.0989286	0.0810397	0.0866757	0.0798042	0.0773057	0.0707256	0.0655354	0.0537972
FOSL1 (69g)	0.36002	0.605671	0.356671	0.595476	-1.05947	0.472559	0.649371	0.0854692	-1.62769	0.863174	1.12052	0.96661	-0.965257	-0.26416	-2.15896			MAX_extended (315g)	0.139814	0.116772	0.109701	0.104011	0.107363	0.0996883	0.0967664	0.0977529	0.0861814	0.0890936	0.0787307	0.0772965	0.0748693	0.0704683	0.0556725
ARNTL2 (172g)	0.279771	0.636622	0.102336	-0.179193	0.385603	-0.0761041	0.0256416	-0.15467	-0.0654073	1.03887	0.800225	0.832016	-0.661213	0.256619	-3.22112			RFXANK_extended (12g)	0.141872	0.113836	0.114599	0.105325	0.101589	0.103059	0.102641	0.0949845	0.0803808	0.0875587	0.0754933	0.0772737	0.0743173	0.0657432	0.0640884
ETV3 (436g)	0.216189	0.321268	-0.0868924	0.454251	0.000154883	0.652215	-0.0554746	0.878339	-1.76631	0.589344	0.955652	0.901965	-1.06353	0.436126	-2.43329			XBP1 (167g)	0.140659	0.111708	0.110814	0.106753	0.106781	0.101238	0.0995237	0.0963563	0.0881509	0.0883927	0.0775393	0.0772564	0.0730834	0.0671224	0.0595342
GABPB1_extended (846g)	-0.17029	0.29631	-0.0320542	0.54794	-0.882367	0.153532	-0.110989	0.239093	-1.18244	0.694591	1.95224	1.62792	-1.27841	-0.215729	-1.63935			ZNF445 (11g)	0.139224	0.111037	0.101827	0.105693	0.112864	0.10082	0.0955955	0.0955779	0.0929709	0.0898496	0.0800802	0.0772544	0.0724366	0.0682511	0.0551061
TCF4 (12g)	-0.0261837	0.692886	-1.18623	-1.86026	1.16716	-0.347328	-1.42502	0.434361	1.01203	1.01793	-0.753155	-0.698712	1.04729	0.855417	0.0698019			MXI1 (428g)	0.139231	0.113171	0.107071	0.102972	0.111593	0.0997408	0.0954119	0.0981951	0.0926166	0.0884015	0.0786431	0.0772155	0.074811	0.0700909	0.0550173
SOX6_extended (14g)	-0.27511	0.753166	-0.504428	-1.71945	1.01708	-0.608888	-0.932077	-0.036062	1.60285	0.549538	-1.38701	-0.859326	0.325614	0.836479	1.23763			ARNT (133g)	0.139878	0.114656	0.107812	0.102608	0.110584	0.0988263	0.0953237	0.0995803	0.0900625	0.0896015	0.0773582	0.0771983	0.0742767	0.0696497	0.0568315
SOX5 (17g)	-0.0630232	0.925073	-1.01079	-1.85023	1.30751	-0.423667	-1.29908	0.584189	1.04273	1.11436	-0.8108	-0.742068	-0.12505	1.07046	0.280399			CHD2_extended (451g)	0.141166	0.113598	0.10739	0.104159	0.109082	0.101088	0.0967551	0.0968673	0.0893915	0.0900873	0.0784426	0.0771974	0.0731359	0.0680132	0.0581718
RXRA (12g)	-0.0546425	0.74417	-0.82225	-1.77025	0.405907	-0.485137	-0.685972	0.343762	0.155151	0.550897	-1.30778	-0.494262	0.395922	0.608966	2.41552			FOXP4_extended (128g)	0.140567	0.11414	0.105877	0.102205	0.109714	0.100079	0.0977534	0.0951269	0.0885351	0.0875036	0.0777907	0.0771949	0.0755012	0.0681963	0.0647866
THRA (70g)	-0.20324	0.75651	-0.645491	-1.56047	1.33906	-0.609889	-0.864127	0.156407	1.52357	0.385808	-1.43737	-1.06516	0.32513	1.04548	0.853787			REST_extended (444g)	0.141089	0.113611	0.106342	0.102917	0.109743	0.101024	0.095908	0.0973631	0.089777	0.0903615	0.0786912	0.0771513	0.0734446	0.0684571	0.0588491
TBX20_extended (16g)	-0.41559	0.413655	-0.557761	-1.52511	0.88494	-0.616162	-0.855012	-0.134582	1.92241	0.639583	-1.05325	-1.01789	0.322353	0.37645	1.61597			RREB1_extended (39g)	0.14076	0.113526	0.105871	0.101819	0.110406	0.102646	0.0965076	0.0980908	0.0894594	0.090392	0.0790928	0.0771508	0.0729979	0.0688288	0.0550281
TCF21_extended (43g)	-0.610713	0.572811	-0.438616	-1.34841	0.737004	-0.208174	-1.12593	0.564703	1.35775	0.441242	-1.18551	-1.33607	-0.0592855	0.872215	1.76698			CREB5 (59g)	0.138252	0.114926	0.110053	0.104686	0.106711	0.099554	0.0973104	0.0959212	0.0909848	0.0897784	0.0772943	0.0771424	0.0744918	0.069297	0.0574043
FOS (19g)	-0.565154	0.822781	-0.027066	-1.3146	0.781141	-0.381789	-1.35788	0.943189	0.805331	0.21246	-1.53394	-1.17165	0.257998	1.48925	1.03994			MYC (17g)	0.142546	0.113275	0.112153	0.108754	0.101072	0.103568	0.103532	0.0985322	0.0813465	0.087822	0.0782896	0.0771209	0.0701094	0.0671948	0.0543834
FOXO3 (31g)	-0.0633606	1.50079	-1.41098	-1.62042	0.525247	-0.230367	-1.43633	0.739897	-0.34241	0.10879	0.271405	-0.37949	0.429811	1.91207	-0.00465145			IRX2 (12g)	0.133899	0.112036	0.11166	0.112353	0.098975	0.104476	0.0977495	0.101949	0.0818204	0.0912015	0.0800843	0.0771128	0.0685465	0.0665264	0.0560137
SNAI2_extended (13g)	-0.0654399	1.70575	-0.0546499	-1.48019	0.492077	-0.431748	-1.21507	1.12421	-0.513534	0.368098	-1.11604	-0.599026	0.126714	1.90828	-0.249429			CREB3L2 (380g)	0.140664	0.113294	0.107055	0.104473	0.110276	0.100735	0.0964228	0.0968606	0.0902533	0.0897633	0.0783587	0.0770946	0.0731354	0.0682815	0.0580273
PRDM6_extended (68g)	-0.224696	0.988568	-0.901279	-1.85965	1.19588	-0.709134	-1.56133	0.487441	1.15898	0.6051	-0.345856	-0.591291	0.442861	1.31093	0.00345764			UQCRB (21g)	0.139494	0.110061	0.109807	0.108513	0.106322	0.103325	0.0998831	0.0974827	0.0878736	0.0869353	0.0779947	0.0770137	0.0730201	0.0664558	0.0613585
PBX1 (69g)	-0.200442	1.19756	-0.860141	-1.92837	0.778451	-0.548728	-1.62131	0.632599	0.688902	0.544638	-0.485163	-0.623647	0.372058	1.52112	0.532481			BACH1_extended (350g)	0.141521	0.113963	0.107654	0.103073	0.10874	0.100704	0.0968067	0.0963554	0.0898805	0.0907808	0.0777278	0.0768684	0.0736599	0.0677354	0.0591055
ATF3 (86g)	-0.145205	1.37773	-0.0202054	-1.86185	0.804197	-0.545816	-1.31908	0.835561	0.432771	0.724984	-1.19602	-0.783456	0.238891	1.55177	-0.0942817			SREBF2 (804g)	0.140999	0.114057	0.10733	0.103476	0.110113	0.100485	0.0966313	0.0967179	0.0901325	0.0900468	0.0780148	0.0768637	0.073284	0.0683855	0.0580081
EGR1 (69g)	-0.142729	1.18342	-0.596098	-1.55781	0.578331	0.260494	-1.34102	1.46636	-0.769265	0.171155	-1.02468	-0.629043	-0.0722103	1.63411	0.838994			IRF2 (14g)	0.140098	0.11061	0.107621	0.108436	0.104035	0.107727	0.0980364	0.100499	0.0818972	0.0864413	0.07818	0.0768536	0.07086	0.0665236	0.0634592
FOXF1_extended (15g)	-0.00596444	1.04189	-0.790643	-1.8175	0.528863	-0.328711	-1.15489	0.242034	-0.262628	0.71549	-0.245869	-0.673948	-0.02852	0.330904	2.4495			ELK3_extended (15g)	0.141731	0.114204	0.103853	0.101266	0.109392	0.100781	0.096581	0.0968821	0.0899645	0.0893063	0.0783431	0.0768041	0.0736634	0.0683439	0.0605987
HAND2 (11g)	-0.31079	0.490141	-0.572259	-0.302154	-0.636678	1.05538	-0.863913	1.73811	-1.88978	-0.191946	0.546664	-0.350828	-0.967793	0.655313	1.60054			PPARD (22g)	0.140575	0.110484	0.100795	0.105453	0.110044	0.100911	0.0941758	0.0968399	0.0952686	0.0902485	0.0810518	0.0767776	0.0745663	0.065818	0.0576475
IRF2 (14g)	0.30394	0.354124	-0.47272	0.0357795	-0.733547	1.61095	-0.466372	1.11429	-2.43472	-0.0791776	0.12278	0.000255095	-0.902121	0.0639791	1.48256			MYLK (15g)	0.143821	0.113914	0.109372	0.102834	0.108874	0.099345	0.0986593	0.0922597	0.0910797	0.0910428	0.0771786	0.0767182	0.0732193	0.0652426	0.0599855
HDAC6_extended (11g)	-0.0244391	1.49328	-0.549427	-0.924295	-0.191103	-1.52009	-0.404236	-1.00863	-1.68405	0.673791	1.17916	0.495254	1.09475	0.578421	0.791619			BHLHE40_extended (245g)	0.14079	0.114097	0.108338	0.10437	0.109284	0.100824	0.0968609	0.0971683	0.0892139	0.0902076	0.0777035	0.0766727	0.0728614	0.0684539	0.0574328
ERF_extended (441g)	0.216432	1.26192	-0.390878	-1.6	-0.121529	-1.30845	-0.656561	-1.00184	-1.02765	0.315231	0.866314	0.678363	0.514744	0.316001	1.9379			MAFK_extended (10g)	0.138665	0.115573	0.107593	0.103074	0.109354	0.100107	0.0975716	0.0946627	0.0886289	0.0916438	0.0768975	0.0766721	0.0739424	0.0683151	0.0573
BCL3_extended (87g)	0.715505	1.72263	-0.293609	-1.00251	-0.126893	-1.2003	0.220268	-0.886731	-2.14155	0.0471966	0.487791	0.425196	1.26333	0.73005	0.0396248			KLF6_extended (52g)	0.140769	0.113382	0.10651	0.101837	0.110835	0.0997279	0.0969507	0.0961149	0.0929103	0.091125	0.07707	0.07667	0.0742887	0.0674588	0.0584639
UQCRB (21g)	0.458341	0.70834	0.746139	-0.490154	-1.042	0.270631	0.610254	-0.447962	-2.18773	0.047657	-0.373561	-0.132053	0.153992	-0.641155	2.31925			ATF6 (355g)	0.140467	0.113981	0.107751	0.103521	0.109827	0.100628	0.0962443	0.0971047	0.0903462	0.090258	0.0777536	0.0766607	0.0734455	0.0684615	0.0581812
RFX5 (41g)	0.245802	1.5628	0.658512	-1.6092	0.17775	-0.394312	-0.383346	-0.0441385	-1.18848	0.835395	-1.43998	-0.967516	0.272549	0.714043	1.56012			TAF7 (15g)	0.141242	0.113397	0.108603	0.104038	0.106791	0.102219	0.0974996	0.0994281	0.0856494	0.08919	0.0789658	0.0766566	0.0736899	0.0685283	0.0565623
MXD4_extended (27g)	0.0879505	1.64786	0.689994	-1.60282	-0.15855	-0.4383	-0.729843	0.168753	-0.434793	0.526607	-1.68367	-1.05517	0.789075	1.01974	1.17317			KDM5B_extended (529g)	0.140852	0.112922	0.105956	0.103157	0.110743	0.100987	0.0956473	0.097522	0.0911697	0.0904504	0.078555	0.0766551	0.0732711	0.0684951	0.0582704
RFXANK_extended (12g)	0.538712	1.01302	1.26626	-0.745131	-1.17758	0.00431852	0.824975	-0.644678	-2.25667	0.232523	-0.794374	0.118151	0.511149	-0.274139	1.38347			KDM5A (137g)	0.141006	0.113757	0.10634	0.10254	0.110537	0.100873	0.0953404	0.097577	0.0903862	0.090262	0.0784004	0.0766469	0.0734443	0.0690798	0.0582256
ETV2 (37g)	-1.12942	0.282122	-0.218886	-0.752169	0.254404	0.156583	-0.852016	-0.103088	2.72124	0.27212	-0.986018	-0.750881	-0.415577	0.105121	1.41646			ZNF274_extended (556g)	0.13822	0.115106	0.110541	0.103773	0.107365	0.100711	0.0960575	0.0980488	0.089706	0.0905986	0.0781185	0.0766219	0.0723281	0.0684498	0.0588622
ZBTB7B_extended (11g)	0.133109	1.26473	2.11235	-1.08324	0.172561	0.112711	0.323426	-0.698939	0.245167	1.17249	-0.413262	-1.94919	-0.270356	-0.512262	-0.609303			KLF16 (18g)	0.138636	0.118883	0.111279	0.101594	0.107077	0.0992818	0.0966012	0.098468	0.0838364	0.0889293	0.0778675	0.076591	0.0739925	0.0706161	0.0579117
GMEB2_extended (81g)	-0.513875	0.585142	-0.806043	-0.287543	0.90002	-0.160607	-1.10078	-0.949641	1.18492	2.15534	0.670299	-0.661774	-1.43163	0.773276	-0.357105			CDX2 (46g)	0.138989	0.110081	0.106973	0.107949	0.107629	0.103869	0.0997369	0.0949933	0.0891431	0.0857864	0.0784016	0.0765896	0.0707109	0.0655311	0.0672697
IRF1_extended (13g)	0.235087	-1.33912	-0.77455	0.0766615	-0.0365359	0.440154	0.784319	1.26964	0.677833	1.82588	-0.410488	-0.428038	-2.20314	-0.301418	0.183724			ZNF23_extended (512g)	0.139865	0.113947	0.110203	0.10565	0.107766	0.102555	0.098454	0.0991933	0.0858588	0.0902873	0.078164	0.0765675	0.0715005	0.068639	0.0548245
ELK4 (12g)	0.447765	1.15011	-0.117087	-0.899423	-0.00667777	-0.1117	-0.188777	0.256909	0.0409418	0.760162	0.457178	0.914704	-0.561457	0.839696	-2.98234			HSF1_extended (11g)	0.137763	0.115584	0.108229	0.100446	0.110741	0.100464	0.0967194	0.096234	0.0886673	0.090568	0.0770799	0.0765561	0.0745205	0.0695866	0.057599
ETV1 (328g)	0.216062	1.00967	0.187429	-0.172003	-0.72127	0.334672	-0.410999	0.765709	-3.01049	0.458169	1.17538	0.622563	-0.2777	0.327819	-0.505008			JUN (13g)	0.139803	0.112563	0.110063	0.10565	0.105298	0.103808	0.0981799	0.100698	0.0876766	0.0869022	0.075183	0.0765178	0.0708326	0.0683122	0.061031
KLF9_extended (209g)	0.0895301	0.946702	0.351521	-0.421011	0.178339	0.141967	-0.697378	1.08624	-0.618507	0.980738	0.0394277	-0.103496	-0.139113	1.08467	-2.91962			BCL6 (16g)	0.14222	0.10977	0.101059	0.102007	0.11299	0.100107	0.0987343	0.0934234	0.0959242	0.0899409	0.0784995	0.0764468	0.0753993	0.0670998	0.0546675
PHF8 (499g)	0.16782	0.924774	-0.0294705	-0.0892646	0.48075	-0.195402	-0.652928	0.694319	-0.693102	0.557581	0.793679	0.457104	-0.23366	0.891871	-3.07407			CEBPD_extended (134g)	0.141375	0.115076	0.111786	0.105426	0.10354	0.102622	0.0995453	0.0989737	0.0813711	0.0884414	0.0764023	0.0764298	0.0745477	0.068503	0.0603171
POLR3A_extended (161g)	0.205428	1.63922	-0.141966	-1.35509	0.605159	-0.707849	-1.01075	0.0393725	0.0783376	1.24719	0.152789	0.184322	0.0342107	1.16299	-2.13336			KLF13 (22g)	0.138748	0.114412	0.109984	0.101744	0.107368	0.101471	0.09786	0.0965533	0.0910521	0.0906485	0.0756583	0.0763639	0.0735834	0.0664738	0.0607565
TAF1 (1324g)	0.0475046	1.00213	-0.41498	-1.05315	0.673799	-0.292676	-1.01747	0.507455	0.524643	1.48122	0.508335	0.180472	-0.584653	0.885539	-2.44816			TFEB (86g)	0.139659	0.113316	0.107621	0.102846	0.108649	0.101999	0.0975088	0.0981516	0.0870904	0.0903759	0.0769026	0.0763599	0.0741487	0.0692611	0.0603122
FOXK1_extended (278g)	0.266754	1.10277	-0.551761	-1.6542	0.880742	-0.675471	-1.09449	0.181549	0.693957	1.27842	0.423311	0.13737	0.0970141	0.922621	-2.00859			NFE2L1 (29g)	0.141469	0.113922	0.108217	0.104284	0.111343	0.100435	0.0980017	0.0942977	0.0896644	0.0892691	0.077587	0.0763353	0.0734692	0.0678455	0.0574255
CREB1_extended (512g)	0.464401	0.587117	-0.681526	-0.620195	0.612205	-0.214591	-0.506247	0.0375972	-0.568138	1.03736	1.38806	0.996264	-0.203008	0.390947	-2.72025			KLF9_extended (209g)	0.139086	0.114094	0.11071	0.105982	0.106948	0.103345	0.0957945	0.102111	0.0853072	0.0904283	0.0778695	0.0762912	0.0721311	0.0697341	0.0516786
RBBP5_extended (1265g)	0.104235	0.860155	0.0712596	-0.252721	0.224714	0.0877647	-0.203038	0.502196	-0.973176	0.505167	1.05118	0.794609	-0.455049	0.711916	-3.02922			ZMIZ1 (43g)	0.140987	0.115624	0.106047	0.101975	0.110236	0.100122	0.0962591	0.0975928	0.0892155	0.0897979	0.0769722	0.0762894	0.0745844	0.0697191	0.0585127
MIOS_extended (137g)	0.270308	0.840895	-0.285185	-0.100508	0.523115	0.0622235	-0.517694	1.01186	-1.40919	1.08694	0.276543	0.5812	-0.657444	0.909021	-2.59209			HOXB6 (12g)	0.138888	0.11522	0.111326	0.106344	0.102161	0.102848	0.0995662	0.0963449	0.0808082	0.0898485	0.0784965	0.0762825	0.0759904	0.06646	0.0609548
TFE3_extended (76g)	0.208328	1.16802	-0.376701	-0.523082	0.55807	-0.0657942	-0.507245	0.248187	-0.738064	1.24697	0.279449	0.325661	0.0984697	0.96254	-2.88481			HAND2 (11g)	0.138023	0.111369	0.107703	0.107703	0.104667	0.106342	0.097162	0.102518	0.083525	0.0864439	0.0793414	0.0762629	0.0709016	0.0678858	0.0638052
ZBTB33 (13g)	-0.520002	0.916208	-0.255605	-2.01608	0.941565	-0.676653	-1.15613	0.40878	1.34852	1.05311	-0.826125	-0.632219	0.271109	1.33827	-0.194742			MSX2 (23g)	0.140144	0.110345	0.10383	0.105352	0.111186	0.102189	0.101125	0.090834	0.0902947	0.0840102	0.0753161	0.076262	0.0732078	0.0639911	0.0711893
MAF_extended (16g)	-0.23943	1.16611	-0.00117648	-0.891262	0.81467	-0.818926	-1.32022	0.909738	0.61401	1.03989	-0.894356	-0.876724	0.0324461	1.7733	-1.30807			RARG_extended (71g)	0.140103	0.112693	0.106363	0.100023	0.112503	0.097728	0.0973529	0.0934331	0.0951567	0.0856076	0.0751566	0.076113	0.0771898	0.0675835	0.066213
ZNF121 (22g)	-0.135938	1.00864	-0.00902026	-0.215096	0.0502441	-0.143655	-0.188266	0.350476	-0.615885	1.26602	0.933976	0.258185	-0.504644	0.902381	-2.95742			FOXP1_extended (97g)	0.139736	0.113206	0.104601	0.101383	0.110906	0.100167	0.0953819	0.0959472	0.0942253	0.0911671	0.0781196	0.076084	0.0736129	0.0676251	0.0630774
MTF1 (14g)	-0.661191	1.39883	-0.0238368	-0.317618	0.752829	-0.843653	-1.20715	0.888189	0.333281	0.959681	-0.304157	-0.585472	-0.411242	1.79167	-1.77017			SIX5 (411g)	0.140471	0.113933	0.106454	0.102479	0.111051	0.0997663	0.0979901	0.0948541	0.0902567	0.0874754	0.0776384	0.0760385	0.0755459	0.0687681	0.0622814
CREB5 (59g)	-0.219709	1.57711	0.185844	-1.1894	0.0612962	-1.143	-0.758977	-0.559289	0.9617	1.1151	-0.306873	0.0572243	0.688595	1.34095	-1.81056			FOXO3 (31g)	0.139078	0.116096	0.103711	0.102021	0.10882	0.102391	0.0942746	0.100462	0.0873603	0.0873723	0.0789791	0.0760139	0.0742942	0.0715504	0.0609437
KLF16 (18g)	-0.0497828	2.1265	0.453096	-1.54584	0.159816	-0.871929	-0.695854	0.278223	-1.17886	0.623179	-0.0135674	-0.093083	0.390394	1.53298	-1.11527			GMEB2_extended (81g)	0.137805	0.111086	0.107749	0.108007	0.108568	0.102839	0.0974496	0.0957314	0.0906016	0.0906761	0.0791304	0.0760042	0.0708371	0.0676361	0.0604586
HOXB5_extended (20g)	-0.589429	1.15268	0.0172225	-1.46444	-0.429525	-0.113719	-1.08063	0.90359	1.22031	1.46798	-0.808168	-1.33848	-0.100024	1.36321	-0.200582			ARNT2_extended (37g)	0.139297	0.115118	0.111279	0.102931	0.107783	0.100885	0.0981017	0.0961372	0.0893928	0.0905384	0.0765068	0.0759916	0.0717525	0.0685044	0.0591382
HOXB2 (84g)	-0.285218	1.57525	0.391803	-1.73726	0.199282	-0.704581	-1.07363	0.439414	0.273183	1.35994	-1.11816	-0.927139	0.55394	1.38925	-0.336078			CREB3L1 (592g)	0.140159	0.115731	0.109875	0.102574	0.109731	0.100302	0.0962792	0.0977852	0.088943	0.0892094	0.0758775	0.0759485	0.0739724	0.0698038	0.0585512
KLF2_extended (350g)	-0.231263	1.53042	0.747294	-1.01514	0.0142484	-0.23871	-0.81809	1.01685	-0.0214241	1.45705	-0.943257	-0.676241	-0.384077	1.28801	-1.72567			IRF1_extended (13g)	0.139385	0.105797	0.107004	0.108325	0.106119	0.103845	0.101135	0.100154	0.0895957	0.0904253	0.0769811	0.0759317	0.0687339	0.0658681	0.0610057
ZNF274_extended (556g)	-0.261868	1.80539	0.370571	-1.63732	0.257202	-0.871986	-1.30696	0.188692	0.50965	1.56552	0.028438	-0.185631	-0.312937	1.02761	-1.17636			RXRB (16g)	0.140873	0.104734	0.104084	0.115524	0.109748	0.101826	0.101535	0.0932907	0.0870635	0.0865726	0.0807657	0.0759093	0.0732907	0.0658728	0.0575186
ZNF23_extended (512g)	0.234786	1.24831	0.292208	-0.734248	0.411987	-0.0879118	-0.263154	0.595824	-0.771654	1.27171	0.132721	-0.0841703	-0.497002	1.0155	-2.76491			SOX11_extended (11g)	0.13739	0.113426	0.105325	0.0990321	0.108108	0.100162	0.0928082	0.0962905	0.0937502	0.0945279	0.0800646	0.0758999	0.0747068	0.0688468	0.0599376
PML_extended (318g)	0.0544893	1.5319	0.300116	-1.33583	0.295766	-0.234022	-0.829594	0.843049	-0.348889	1.16477	-0.378122	-0.360594	0.135991	1.32872	-2.16776			SREBF1 (15g)	0.138036	0.114743	0.108435	0.105141	0.109463	0.0989538	0.0974073	0.0961444	0.0881956	0.0896566	0.0789481	0.0758912	0.0715174	0.0697178	0.0601475
NFE2L3_extended (93g)	-0.174615	1.17583	-0.321291	-0.8754	0.488455	-1.06048	-0.825559	-1.37248	1.63737	1.77936	0.433133	0.437075	-0.226072	0.127691	-1.22302			ZNF91_extended (76g)	0.140501	0.113178	0.104499	0.100417	0.112549	0.0996767	0.0934593	0.0981706	0.0943718	0.0917341	0.0781209	0.0758796	0.0737837	0.0695437	0.0583875
ARNT2_extended (37g)	0.0735994	1.82982	0.65985	-1.83244	0.45209	-0.739071	-0.501805	-0.461244	0.427023	1.56725	-0.651446	-0.426632	-0.53195	1.09238	-0.957426			PML_extended (318g)	0.139224	0.115683	0.110496	0.103078	0.10756	0.102098	0.096396	0.100404	0.0870917	0.0904336	0.0768145	0.0758361	0.0731969	0.0697347	0.0556875
SP1 (16g)	0.0240557	0.451419	-1.39228	-1.30369	0.85051	0.568244	-1.14501	0.732334	0.492566	1.18508	0.242185	0.176601	0.185976	1.03479	-2.10278			FOXF1_extended (15g)	0.139291	0.112844	0.107327	0.103546	0.108174	0.102395	0.0967089	0.0982949	0.0879344	0.0885969	0.0776127	0.0757256	0.0729957	0.0672279	0.0649173
TFEB (86g)	0.10508	1.25555	-0.691894	-2.0827	0.7431	-0.476155	-0.848924	0.200132	-0.573419	1.54747	-0.591993	-0.357451	0.604141	1.53455	-0.367488			MGA_extended (10g)	0.1377	0.113762	0.103386	0.101157	0.111251	0.0996397	0.0956233	0.0938384	0.0947102	0.0926429	0.0782199	0.0756748	0.0739817	0.0681948	0.0600005
ATF2_extended (83g)	0.341844	1.11591	-0.667244	-0.936869	0.764282	-0.461772	-0.91597	0.282459	-0.439941	0.688907	1.08899	0.745056	0.1703	0.782903	-2.55885			HOXB13 (17g)	0.13496	0.107316	0.102921	0.102518	0.111771	0.103039	0.0984751	0.0967515	0.093704	0.0846563	0.0739419	0.0756405	0.0727909	0.065975	0.074033
MXI1 (428g)	0.0101869	0.77028	-0.534158	-1.24852	1.15682	-0.800559	-1.00879	0.150624	1.1588	0.438879	0.183612	0.0635951	0.616273	1.27247	-2.22953			EGR1 (69g)	0.138793	0.113759	0.107648	0.10364	0.108582	0.104109	0.0957129	0.101988	0.0864954	0.0874365	0.0756937	0.0756249	0.0728752	0.0699604	0.0625203
ARNT (133g)	0.137081	1.24415	-0.416142	-1.49939	1.03866	-1.13772	-1.16735	0.568127	0.513415	0.866108	-0.231581	0.0687324	0.500214	1.26013	-1.74443			TEAD1_extended (16g)	0.141149	0.113294	0.104294	0.101196	0.111832	0.102237	0.0948184	0.0983685	0.0918003	0.0895064	0.0782528	0.0756033	0.0736008	0.0687131	0.05787
MYLK (15g)	1.12092	1.26187	0.0238384	-1.61333	0.735535	-1.10886	-0.251701	-1.63747	0.997993	1.56951	-0.29037	-0.0570922	0.183673	-0.554578	-0.379937			STAT3_extended (31g)	0.140243	0.113583	0.1039	0.100253	0.112496	0.10076	0.0935797	0.0984656	0.0923408	0.0909356	0.0781356	0.0755726	0.0742031	0.069864	0.0595896
PPARA_extended (16g)	0.0421321	1.56238	0.0942234	-1.88057	0.759611	-0.801749	-0.940078	0.111286	1.08348	0.784305	-0.882822	-0.889375	0.153228	1.44833	-0.644389			RUNX1 (11g)	0.138319	0.11211	0.105257	0.102686	0.109688	0.100371	0.0927401	0.101993	0.0901797	0.0928103	0.0770966	0.0755678	0.071735	0.0707024	0.0577023
HOXC8_extended (55g)	0.101944	1.55464	0.14459	-2.05068	-0.270954	-0.826276	-0.743176	-0.010778	-0.250046	1.13131	-0.903355	-0.811204	1.44658	0.63732	0.850091			ELF1_extended (1001g)	0.13983	0.115442	0.108162	0.101656	0.110021	0.10074	0.0952172	0.0994112	0.0901111	0.0900482	0.0767311	0.0755418	0.0740221	0.0701098	0.0575262
SOX4 (51g)	-0.218469	1.46762	-0.244037	-2.04465	0.136004	-0.855293	-1.18321	-0.217074	1.06502	0.848343	-0.868274	-0.557278	1.09683	0.796385	0.778084			STAT2 (32g)	0.14051	0.117647	0.109257	0.0992946	0.111041	0.0986872	0.0946918	0.0984553	0.088058	0.0907886	0.0762109	0.0755233	0.074697	0.0713434	0.0567291
STAT2 (32g)	0.227383	1.55624	-0.019379	-1.76683	0.91507	-0.885746	-1.01025	0.211913	-0.0503178	0.969781	-0.4633	-0.375382	0.522158	1.5216	-1.35294			SOX4 (51g)	0.138427	0.116452	0.108758	0.0999665	0.107481	0.0999514	0.0951882	0.0970196	0.092471	0.0901025	0.0755053	0.0754957	0.0764045	0.0689229	0.0629859
CREB3 (339g)	0.220547	1.64674	0.482457	-1.78733	0.548395	-1.12702	-0.812163	-0.395658	0.453244	1.15937	-1.28832	-0.688259	0.741238	1.06924	-0.222464			CREB3 (339g)	0.140144	0.114964	0.111049	0.103039	0.108315	0.0998547	0.0973347	0.0964875	0.0896324	0.0898297	0.0751149	0.0754818	0.0745523	0.0686706	0.0604881
NFE2L1 (29g)	0.630458	1.37689	-0.333608	-1.2955	1.60636	-0.839541	-0.489925	-1.0724	0.548668	1.00446	-0.12981	-0.228313	0.309946	0.716166	-1.80385			HOXD11_extended (15g)	0.138446	0.108143	0.109215	0.106275	0.104452	0.10454	0.101386	0.0987731	0.0880854	0.0858368	0.0776514	0.0754013	0.0686154	0.065713	0.0680443
CREB3L1 (592g)	0.219248	1.71901	0.114537	-1.71756	0.923412	-0.860914	-1.03741	0.0719895	0.182704	0.836457	-0.840583	-0.414477	0.440904	1.50175	-1.13908			PBX1 (69g)	0.138549	0.114979	0.10622	0.100912	0.11001	0.101308	0.0937325	0.100182	0.0909918	0.0889205	0.0768011	0.0753737	0.0741928	0.0706307	0.0622924
ELF1_extended (1001g)	0.124503	1.4247	-0.328328	-1.72989	0.881736	-0.640966	-1.19335	0.513281	0.519675	0.991167	-0.449011	-0.507556	0.397813	1.43139	-1.43518			RXRA (12g)	0.139055	0.113808	0.105159	0.0992593	0.108891	0.100863	0.096435	0.0993277	0.0892804	0.0893864	0.0731766	0.0752845	0.0745223	0.0686979	0.0681742
CUX1_extended (562g)	0.138609	1.19655	-0.498987	-1.88495	1.05207	-0.87132	-1.29635	0.0647472	1.14767	1.0795	-0.703951	-0.559048	0.517074	1.15983	-0.54145			ARID3A (203g)	0.139912	0.115787	0.108232	0.100759	0.11108	0.099054	0.0948751	0.097358	0.0919553	0.0903532	0.0759436	0.075253	0.0748924	0.0699664	0.0593697
ARID3A (203g)	0.102603	1.37062	-0.313114	-1.82651	1.04037	-1.02296	-1.215	-0.0771807	0.975163	0.977112	-0.686142	-0.58613	0.640608	1.24375	-0.623187			HOXD10 (48g)	0.138691	0.111022	0.103725	0.101189	0.112089	0.0998184	0.0981067	0.0933273	0.0966049	0.0862915	0.0744915	0.0752472	0.0732111	0.0662061	0.0725686
CEBPB (79g)	0.360959	1.69011	0.371523	-1.59565	-0.152145	-0.59562	-0.34341	1.13429	-0.309365	1.12612	-1.02744	-0.850779	-0.32406	1.5158	-1.00034			PRDM6_extended (68g)	0.138242	0.114677	0.105502	0.100071	0.112334	0.10026	0.0930942	0.0998921	0.0931061	0.0893903	0.0770715	0.0752151	0.0745478	0.0705586	0.0610469
XBP1 (167g)	0.868634	1.44107	0.99151	-1.31388	0.178576	-1.44045	-0.0505188	-0.935692	-0.208145	1.40109	-0.460066	0.288663	0.181062	0.690302	-1.63215			CUX1_extended (562g)	0.140207	0.115505	0.107263	0.0998142	0.111529	0.0993969	0.0941196	0.0979599	0.0929231	0.0910431	0.075712	0.0751999	0.074676	0.0700221	0.0594703
TAF7 (15g)	0.619977	1.2575	-0.203562	-1.39715	0.171503	-0.236374	-0.66884	0.755654	-0.968642	1.03037	0.489985	-0.082189	0.434157	1.09868	-2.30106			GLI3 (12g)	0.135127	0.116022	0.107116	0.100813	0.112072	0.0965562	0.0938166	0.0944259	0.098278	0.0910333	0.0768153	0.0751982	0.0748795	0.0707962	0.058328
NFE2L2_extended (29g)	0.574993	1.62308	-0.812488	-1.5369	-0.153145	-0.291189	-1.19684	0.370176	-1.713	1.19192	0.458658	0.401183	0.391385	1.12583	-0.433673			MEF2B_extended (19g)	0.136729	0.11382	0.104901	0.102109	0.11403	0.0954663	0.095293	0.0941889	0.0992097	0.0887258	0.0752718	0.0751894	0.0761903	0.0690163	0.0625659
ZMIZ1 (43g)	0.381639	1.58058	-0.910411	-1.76394	1.00822	-0.852934	-0.974602	0.00901511	0.267398	0.978683	-0.388919	-0.265534	0.652246	1.36535	-1.0868			HOXC8_extended (55g)	0.139898	0.115342	0.110186	0.101653	0.10587	0.100635	0.0974433	0.0977017	0.087883	0.0901893	0.0758913	0.0751124	0.0764854	0.068066	0.0626718
MAX_extended (315g)	0.134215	1.72729	0.0667964	-1.10717	0.210625	-0.879168	-0.739149	0.0597978	-0.629038	0.688971	0.242252	0.111034	0.702713	1.54827	-2.13744			CEBPB (79g)	0.140391	0.114629	0.110454	0.10375	0.10604	0.10137	0.0985806	0.100429	0.0875892	0.0894511	0.0757237	0.0750988	0.0722036	0.0692703	0.0590746
ZBTB7A (121g)	0.578672	1.92326	-0.473693	-1.46051	0.895076	-0.716711	-0.678769	-0.618542	-0.425146	1.04899	0.286187	0.172819	0.313408	0.919563	-1.76461			FOSB_extended (32g)	0.136304	0.110589	0.107246	0.102223	0.110416	0.10246	0.0967325	0.0983812	0.093653	0.0850539	0.0741987	0.0750886	0.0740996	0.0691465	0.067518
KDM5A (137g)	0.407982	1.14163	-0.899925	-1.73567	1.16482	-0.697629	-1.33175	-0.00346945	0.694747	1.20995	0.139839	-0.146514	0.208361	1.15834	-1.3107			KLF2_extended (350g)	0.137814	0.115206	0.111949	0.104594	0.106457	0.102036	0.0966031	0.100678	0.0882344	0.0910122	0.0753282	0.0750354	0.0718492	0.0693916	0.0570374
BHLHE40_extended (245g)	0.45724	1.48686	-0.340716	-1.37846	0.96097	-0.78532	-0.96608	-0.105841	0.362278	1.42819	-0.115133	-0.117329	-0.00281277	1.05651	-1.94036			MTF1 (14g)	0.134933	0.115929	0.109053	0.106767	0.109712	0.0991641	0.0942433	0.100927	0.0894787	0.0902128	0.0768398	0.0748896	0.071478	0.0714995	0.0559516
KDM5B_extended (529g)	0.382915	0.933546	-1.05121	-1.62612	1.26787	-0.692092	-1.2895	-0.0230985	1.00005	1.32442	0.2064	-0.151194	0.137443	0.920821	-1.34025			SOX5 (17g)	0.138937	0.113577	0.105402	0.101117	0.111798	0.10161	0.0948268	0.0997595	0.091936	0.0905603	0.0756874	0.074878	0.0726311	0.0692978	0.0615548
REST_extended (444g)	0.465162	1.22186	-1.01977	-1.83963	1.02689	-0.742886	-1.30927	-0.0890041	0.521631	1.38408	0.276451	0.0514939	0.222626	0.965706	-1.13534			ETV2 (37g)	0.133289	0.111273	0.108755	0.105603	0.107903	0.103981	0.0964347	0.0973717	0.0980735	0.0880586	0.0751474	0.0748756	0.0718847	0.0670224	0.0645363
BACH1_extended (350g)	0.633142	1.44535	-0.621398	-1.89305	0.76119	-0.887351	-1.04904	-0.455035	0.617183	1.6787	-0.142447	-0.0622813	0.364485	0.652092	-1.04154			MAF_extended (16g)	0.138078	0.113774	0.109417	0.105475	0.109313	0.100407	0.0953584	0.100343	0.090134	0.0897294	0.0757429	0.0747829	0.0729731	0.0703557	0.0582124
CHD2_extended (451g)	0.577187	1.39684	-0.735176	-1.58547	0.937938	-0.773463	-1.10563	-0.263601	0.445183	1.46038	0.216976	0.112482	0.117858	0.857399	-1.65891			TRPS1_extended (19g)	0.137747	0.108227	0.0968625	0.0987889	0.115081	0.0980411	0.090287	0.0974274	0.100071	0.0936972	0.0769464	0.0747687	0.0772997	0.0697178	0.0655842
SMARCA4 (789g)	0.466486	1.4126	-0.78652	-1.65542	0.965398	-1.00568	-1.07625	-0.515204	0.619468	1.38047	0.317398	0.185879	0.305855	0.777587	-1.39207			SNAI2_extended (13g)	0.138607	0.118273	0.109078	0.100884	0.108905	0.100951	0.0938033	0.102583	0.086163	0.0882973	0.0738004	0.074752	0.0733026	0.0724889	0.0600611
POLR2A (1369g)	0.372919	1.50449	-0.779677	-1.61133	0.877957	-0.949267	-1.19697	-0.254946	0.306218	1.21756	0.42386	0.308264	0.21855	1.05184	-1.48946			ATF3 (86g)	0.1386	0.115569	0.109519	0.100963	0.10996	0.101133	0.0946937	0.100766	0.0900126	0.0893869	0.0744915	0.0747496	0.0736873	0.0706165	0.0607042
SREBF2 (804g)	0.467587	1.38584	-0.672061	-1.62425	1.16885	-0.889039	-1.02617	-0.286917	0.682455	1.27786	0.003543	-0.0504698	0.174126	0.951415	-1.56277			NR2C1_extended (14g)	0.137828	0.111681	0.10388	0.0959647	0.114454	0.0949978	0.0942829	0.0975097	0.0989212	0.0888654	0.074321	0.0747312	0.0742787	0.0688508	0.0701178
CREB3L2 (380g)	0.401247	1.21193	-0.816977	-1.40319	1.29796	-0.866309	-1.17809	-0.259586	0.773358	1.23715	0.158676	0.0508127	0.105389	0.951893	-1.66427			TCF4 (12g)	0.139168	0.11314	0.103874	0.099752	0.112045	0.101683	0.0934866	0.0995023	0.0924127	0.0908317	0.07551	0.0747014	0.0763926	0.0691436	0.0611286
ATF6 (355g)	0.327413	1.36522	-0.550089	-1.63312	1.07627	-0.856002	-1.17883	-0.157867	0.766006	1.36677	-0.121078	-0.149428	0.243307	0.99135	-1.48993			PRRX2 (12g)	0.138619	0.107345	0.104464	0.10258	0.10799	0.102736	0.10081	0.0921125	0.0929261	0.0823785	0.0731838	0.0746548	0.072752	0.0627288	0.0785731
CLOCK_extended (107g)	0.417906	1.54511	-0.621785	-0.913575	0.630808	-0.6849	-0.907635	-0.381808	-0.223484	1.31249	0.707945	0.788333	-0.24716	0.774219	-2.19646			GLIS2 (11g)	0.137524	0.116487	0.109682	0.10125	0.110159	0.100145	0.0969284	0.0969479	0.0890229	0.0902927	0.0749614	0.0744	0.072266	0.0702726	0.0608804
RCOR1_extended (1219g)	0.711435	1.23019	-0.751494	-1.11622	0.458836	-0.679168	-0.667441	-0.449466	-0.0382527	1.48024	0.974334	0.899873	-0.219411	0.342227	-2.17568			HOXB2 (84g)	0.137842	0.116164	0.111099	0.101667	0.107449	0.100517	0.0957156	0.0991883	0.0894131	0.0913164	0.0748084	0.0743733	0.0745279	0.0700707	0.0601492
SF1 (554g)	0.607038	1.16264	-1.16446	-1.24552	0.766014	-0.725219	-0.972304	-0.376195	0.0934561	1.38669	1.00748	0.697374	-0.0676637	0.650569	-1.81991			NFATC4 (15g)	0.138424	0.115791	0.101827	0.0992355	0.114918	0.096786	0.0895315	0.0973571	0.0938619	0.0907282	0.0750639	0.0743233	0.077569	0.0724386	0.0626053
RAD21_extended (1298g)	0.600329	1.12284	-0.883744	-0.697571	0.0202649	-0.696074	-0.592025	-0.632796	-0.676199	1.09445	1.69641	1.36032	-0.144639	0.271607	-1.84318			RFX5 (41g)	0.140413	0.116036	0.112128	0.10206	0.107287	0.101647	0.0981688	0.0974054	0.0844545	0.0895899	0.0737776	0.0741725	0.0736751	0.0683583	0.064464
SMAD5 (627g)	0.596682	1.20203	-1.04508	-1.11267	0.692381	-0.672223	-0.963451	-0.122567	-0.423786	1.1572	1.03671	0.83109	-0.0863874	0.888344	-1.97827			ZBTB33 (13g)	0.134802	0.116035	0.107843	0.0948282	0.1128	0.0989753	0.0924809	0.100159	0.0958132	0.0926063	0.0740713	0.0740349	0.0742786	0.0722064	0.0601752
YY1 (588g)	0.68152	1.35488	-0.975008	-1.24446	0.340204	-0.661942	-0.929681	-0.135079	-0.786203	1.18074	1.1149	0.962529	0.0211465	0.794306	-1.71784			PPARA_extended (16g)	0.139303	0.117071	0.109808	0.0994431	0.109989	0.0994131	0.0953821	0.0979479	0.0925342	0.0897966	0.0749052	0.0738757	0.0733513	0.070775	0.0590482
KLF6_extended (52g)	0.336669	0.97267	-0.787336	-1.79871	1.17358	-0.959578	-0.773821	-0.423791	1.47862	1.42819	-0.34663	-0.122301	0.532691	0.39043	-1.10068			MXD4_extended (27g)	0.139806	0.117226	0.112655	0.101397	0.105945	0.101364	0.0966642	0.0983193	0.0868818	0.0888573	0.0724995	0.0736235	0.0754145	0.0694599	0.0639306
RREB1_extended (39g)	0.361917	0.976877	-0.81944	-1.58763	1.01925	-0.0781066	-0.763435	0.193338	0.389411	1.13246	0.408492	0.100858	0.0803977	0.941994	-2.35638			SOX6_extended (14g)	0.137174	0.115021	0.106357	0.0972637	0.113373	0.0995702	0.0941021	0.0975756	0.0972376	0.0900223	0.0714629	0.0730481	0.0745563	0.0701752	0.0657223
ELK3_extended (15g)	0.646667	1.35312	-1.63078	-2.14644	0.914848	-0.717042	-0.955312	-0.205291	0.603058	0.945771	0.150384	-0.058779	0.332501	0.878246	-0.110954			THRA (70g)	0.137955	0.114613	0.105715	0.0992262	0.114753	0.099869	0.094958	0.0986791	0.0961854	0.0889705	0.0717521	0.0724903	0.0744501	0.0706919	0.0640069
TEAD1_extended (16g)	0.42694	0.919378	-1.24734	-1.79662	1.38472	-0.206104	-1.26446	0.26043	1.07644	0.859585	0.112952	-0.448475	0.27611	0.898382	-1.25193			HOXB5_extended (20g)	0.135049	0.115838	0.109546	0.100691	0.104222	0.102441	0.0942014	0.101802	0.0937142	0.0930332	0.0749207	0.071778	0.0726059	0.0710645	0.0602162
FOXP1_extended (97g)	0.0277865	0.757756	-1.24242	-1.80799	0.994355	-0.840433	-1.1861	-0.510625	1.65023	1.22216	-0.0454472	-0.382417	0.163123	0.33727	0.862758			TCF21_extended (43g)	0.134742	0.113851	0.107074	0.100345	0.111556	0.102283	0.0933165	0.101189	0.0957929	0.0894873	0.0728165	0.0711324	0.0729337	0.0702988	0.0675071
STAT3_extended (31g)	0.155737	0.810552	-1.2422	-1.84071	1.31272	-0.583834	-1.4577	0.189811	1.03243	1.08582	0.00119488	-0.466205	0.377098	1.13803	-0.512749			ZBTB7B_extended (11g)	0.13883	0.113865	0.116733	0.103729	0.106538	0.102872	0.10003	0.0944723	0.0886617	0.0899297	0.0763966	0.0710681	0.0717634	0.0648795	0.0591386
ZNF91_extended (76g)	0.189079	0.674536	-1.03301	-1.68189	1.23644	-0.772808	-1.37903	0.112981	1.47973	1.22126	0.000500282	-0.342953	0.229356	0.96011	-0.894307			FOS (19g)	0.134299	0.116181	0.10962	0.0990894	0.112529	0.100817	0.0905765	0.104097	0.0935727	0.0884267	0.0699002	0.0709419	0.0744358	0.0735855	0.0654602
ETS1_extended (795g)	0.486866	0.599252	-1.63296	-1.32301	1.17704	-0.517163	-1.12274	0.0605728	0.775566	0.945997	0.698721	0.715428	0.306722	0.596913	-1.7672			TBX20_extended (16g)	0.134592	0.114534	0.104413	0.0934773	0.115765	0.0977739	0.0922	0.0969079	0.104333	0.0925033	0.0707185	0.0699841	0.0755336	0.0693346	0.0703657
