# Supplementary material for: Subpopulations of fibroblasts derived from human iPS cells
Source: Commun Biol. 2024 Jun 18;7:736. doi: 10.1038/s42003-024-06419-8 (PMC11189496; doi:10.1038/s42003-024-06419-8)
Supplement: Supplementary file 9 — Supplemental Data 7 [file 42003_2024_6419_MOESM9_ESM.xlsx]

## Sheet: Data of Fig1b and Suppl Fig2b
Source data of Figure 1b and Supplementary Figure 2b
Relative expression level quanitified by qRT-PCR
		Genes
		ACTA2	PDGFRA	COL1A1	COL3A1	DCN	NANOG	OCT3/4	VIM	POSTN
Samples	iPSC 1	0.861854	1.00673	0.908342	0.596215	1.10215	1.23166	1.12186	1.05639	1.03314
	iPSC 2	1.10496	0.919781	0.882528	1.12812	1.04366	0.851341	0.8231	0.778658	1.21492
	iPSC 3	1.05007	1.07995	1.24745	1.48676	0.869366	0.953691	1.08295	1.21571	0.796701
	CFB 1	2407.32	3.01774	218.79	512.027	1363.2	5.97868e-05	7.78576e-05	110.936	48.5502
	CFB 2	3409.53	3.34596	209.252	120.693	1125.56	5.22217e-05	0.000203993	120.458	28.7594
	CFB 3	2781.26	2.4543	185.081	283.622	1108.45	7.51957e-05	0.000188499	99.9531	38.0326
	DFB 1	597.798	21.5663	163.269	4049.07	2084.87	3.39918e-05	0.000126402	119.95	0.950208
	DFB 2	586.092	27.0631	207.68	2121.82	1884.03	5.98957e-05	0.000135518	163.592	1.01423
	DFB 3	482.156	12.2634	156.652	503.156	1312.43	1.47071e-05	9.05519e-05	110.474	0.665894
	HFB 1	217.968	20.2047	450.086	1526.06	498.262	4.8434e-05	0.000212908	172.596	51.7078
	HFB 2	268.618	26.9907	281.712	2570.63	554.058	3.27982e-05	0.000198015	153.911	56.4332
	HFB 3	204.698	28.4853	268.028	3656.75	620.526	3.16766e-05	0.000190208	132.249	57.2767

## Sheet: Stastical test
Results of stastical test by SPSS
ANOVA
		Sum of Squares	df	Mean Square	F	Sig.
ACTA2	Between Groups	1.57182e+07	3	5.2394e+06	79.9497	2.63651e-06
	Within Groups	524269	8	65533.7
	Total	1.62425e+07	11
PDGFRA	Between Groups	1341.62	3	447.207	23.6305	0.000249431
	Within Groups	151.4	8	18.925
	Total	1493.02	11
COL1A1	Between Groups	168409	3	56136.5	19.7738	0.000466801
	Within Groups	22711.4	8	2838.93
	Total	191121	11
COL3A1	Between Groups	1.55389e+07	3	5.17962e+06	4.79035	0.0339772
	Within Groups	8.65009e+06	8	1.08126e+06
	Total	2.4189e+07	11
DCN	Between Groups	5.26064e+06	3	1.75355e+06	37.9858	4.43522e-05
	Within Groups	369306	8	46163.2
	Total	5.62995e+06	11
NANOG	Between Groups	2.4025	3	0.800833	137.286	3.21898e-07
	Within Groups	0.0466667	8	0.00583333
	Total	2.44917	11
OCT3/4	Between Groups	2.25	3	0.75	100	1.1084e-06
	Within Groups	0.06	8	0.0075
	Total	2.31	11
VIM	Between Groups	41038.8	3	13679.6	41.5484	3.17652e-05
	Within Groups	2633.96	8	329.245
	Total	43672.7	11
POSTN	Between Groups	6723.35	3	2241.12	83.5562	2.22354e-06
	Within Groups	214.573	8	26.8217
	Total	6937.92	11
Post Hoc Tests
Multiple Comparisons
Dependent Variable		(I) Cell	(J) Cell	Mean Difference (I-J)	Std. Error	Sig.	95% Confidence Interval
							Lower Bound	Upper Bound
ACTA2	Tukey HSD	iPSC	CFB	-2864.96667*	209.019	3.64149e-06	-3534.32	-2195.61
			DFB	-554.3	209.019	0.108689	-1223.65	115.054
			HFB	-229.633	209.019	0.700209	-898.987	439.72
		CFB	iPSC	2864.96667*	209.019	3.64149e-06	2195.61	3534.32
			DFB	2310.66667*	209.019	1.86967e-05	1641.31	2980.02
			HFB	2635.33333*	209.019	6.90381e-06	1965.98	3304.69
		DFB	iPSC	554.3	209.019	0.108689	-115.054	1223.65
			CFB	-2310.66667*	209.019	1.86967e-05	-2980.02	-1641.31
			HFB	324.667	209.019	0.452971	-344.687	994.02
		HFB	iPSC	229.633	209.019	0.700209	-439.72	898.987
			CFB	-2635.33333*	209.019	6.90381e-06	-3304.69	-1965.98
			DFB	-324.667	209.019	0.452971	-994.02	344.687
	Dunnett t (2-sided)b	CFB	iPSC	2864.96667*	209.019	2.10893e-06	2263.06	3466.87
		DFB	iPSC	554.3	209.019	0.0701108	-47.6052	1156.21
		HFB	iPSC	229.633	209.019	0.582508	-372.272	831.538
PDGFRA	Tukey HSD	iPSC	CFB	-1.93333	3.55199	0.945524	-13.3081	9.4414
			DFB	-19.33333*	3.55199	0.00272846	-30.7081	-7.9586
			HFB	-24.23333*	3.55199	0.000613373	-35.6081	-12.8586
		CFB	iPSC	1.93333	3.55199	0.945524	-9.4414	13.3081
			DFB	-17.40000*	3.55199	0.00523603	-28.7747	-6.02526
			HFB	-22.30000*	3.55199	0.00107689	-33.6747	-10.9253
		DFB	iPSC	19.33333*	3.55199	0.00272846	7.9586	30.7081
			CFB	17.40000*	3.55199	0.00523603	6.02526	28.7747
			HFB	-4.9	3.55199	0.543996	-16.2747	6.47474
		HFB	iPSC	24.23333*	3.55199	0.000613373	12.8586	35.6081
			CFB	22.30000*	3.55199	0.00107689	10.9253	33.6747
			DFB	4.9	3.55199	0.543996	-6.47474	16.2747
	Dunnett t (2-sided)b	CFB	iPSC	1.93333	3.55199	0.90435	-8.29521	12.1619
		DFB	iPSC	19.33333*	3.55199	0.00159655	9.10479	29.5619
		HFB	iPSC	24.23333*	3.55199	0.000354264	14.0048	34.4619
COL1A1	Tukey HSD	iPSC	CFB	-203.40000*	43.5043	0.0069152	-342.716	-64.084
			DFB	-174.90000*	43.5043	0.0162068	-314.216	-35.584
			HFB	-332.26667*	43.5043	0.000279614	-471.583	-192.951
		CFB	iPSC	203.40000*	43.5043	0.0069152	64.084	342.716
			DFB	28.5	43.5043	0.910847	-110.816	167.816
			HFB	-128.867	43.5043	0.0701667	-268.183	10.4493
		DFB	iPSC	174.90000*	43.5043	0.0162068	35.584	314.216
			CFB	-28.5	43.5043	0.910847	-167.816	110.816
			HFB	-157.36667*	43.5043	0.0280335	-296.683	-18.0507
		HFB	iPSC	332.26667*	43.5043	0.000279614	192.951	471.583
			CFB	128.867	43.5043	0.0701667	-10.4493	268.183
			DFB	157.36667*	43.5043	0.0280335	18.0507	296.683
	Dunnett t (2-sided)b	CFB	iPSC	203.40000*	43.5043	0.00409676	78.1225	328.678
		DFB	iPSC	174.90000*	43.5043	0.00975598	49.6225	300.178
		HFB	iPSC	332.26667*	43.5043	0.000160757	206.989	457.544
COL3A1	Tukey HSD	iPSC	CFB	-304.367	849.023	0.983096	-3023.24	2414.51
			DFB	-2223.63	849.023	0.113818	-4942.51	495.239
			HFB	-2583.43	849.023	0.0626099	-5302.31	135.439
		CFB	iPSC	304.367	849.023	0.983096	-2414.51	3023.24
			DFB	-1919.27	849.023	0.186857	-4638.14	799.605
			HFB	-2279.07	849.023	0.103846	-4997.94	439.805
		DFB	iPSC	2223.63	849.023	0.113818	-495.239	4942.51
			CFB	1919.27	849.023	0.186857	-799.605	4638.14
			HFB	-359.8	849.023	0.972778	-3078.67	2359.07
		HFB	iPSC	2583.43	849.023	0.0626099	-135.439	5302.31
			CFB	2279.07	849.023	0.103846	-439.805	4997.94
			DFB	359.8	849.023	0.972778	-2359.07	3078.67
	Dunnett t (2-sided)b	CFB	iPSC	304.367	849.023	0.968214	-2140.53	2749.27
		DFB	iPSC	2223.63	849.023	0.0736199	-221.267	4668.53
		HFB	iPSC	2583.43333*	849.023	0.0392944	138.533	5028.33
DCN	Tukey HSD	iPSC	CFB	-1198.10000*	175.429	0.000609033	-1759.89	-636.313
			DFB	-1759.43333*	175.429	3.87152e-05	-2321.22	-1197.65
			HFB	-556.633	175.429	0.0521108	-1118.42	5.15343
		CFB	iPSC	1198.10000*	175.429	0.000609033	636.313	1759.89
			DFB	-561.333	175.429	0.0501822	-1123.12	0.453434
			HFB	641.46667*	175.429	0.0265571	79.6799	1203.25
		DFB	iPSC	1759.43333*	175.429	3.87152e-05	1197.65	2321.22
			CFB	561.333	175.429	0.0501822	-0.453434	1123.12
			HFB	1202.80000*	175.429	0.00059289	641.013	1764.59
		HFB	iPSC	556.633	175.429	0.0521108	-5.15343	1118.42
			CFB	-641.46667*	175.429	0.0265571	-1203.25	-79.6799
			DFB	-1202.80000*	175.429	0.00059289	-1764.59	-641.013
	Dunnett t (2-sided)b	CFB	iPSC	1198.10000*	175.429	0.000351743	692.923	1703.28
		DFB	iPSC	1759.43333*	175.429	2.21183e-05	1254.26	2264.61
		HFB	iPSC	556.63333*	175.429	0.0324635	51.456	1061.81
NANOG	Tukey HSD	iPSC	CFB	1.03333*	0.062361	8.39396e-07	0.833632	1.23304
			DFB	1.03333*	0.062361	8.39396e-07	0.833632	1.23304
			HFB	1.03333*	0.062361	8.39396e-07	0.833632	1.23304
		CFB	iPSC	-1.03333*	0.062361	8.39396e-07	-1.23304	-0.833632
			DFB	0	0.062361	1	-0.199702	0.199702
			HFB	0	0.062361	1	-0.199702	0.199702
		DFB	iPSC	-1.03333*	0.062361	8.39396e-07	-1.23304	-0.833632
			CFB	0	0.062361	1	-0.199702	0.199702
			HFB	0	0.062361	1	-0.199702	0.199702
		HFB	iPSC	-1.03333*	0.062361	8.39396e-07	-1.23304	-0.833632
			CFB	0	0.062361	1	-0.199702	0.199702
			DFB	0	0.062361	1	-0.199702	0.199702
	Dunnett t (2-sided)b	CFB	iPSC	-1.03333*	0.062361	5.18571e-07	-1.21291	-0.853755
		DFB	iPSC	-1.03333*	0.062361	5.18571e-07	-1.21291	-0.853755
		HFB	iPSC	-1.03333*	0.062361	5.18571e-07	-1.21291	-0.853755
OCT3/4	Tukey HSD	iPSC	CFB	1.00000*	0.0707107	2.86284e-06	0.77356	1.22644
			DFB	1.00000*	0.0707107	2.86284e-06	0.77356	1.22644
			HFB	1.00000*	0.0707107	2.86284e-06	0.77356	1.22644
		CFB	iPSC	-1.00000*	0.0707107	2.86284e-06	-1.22644	-0.77356
			DFB	0	0.0707107	1	-0.22644	0.22644
			HFB	0	0.0707107	1	-0.22644	0.22644
		DFB	iPSC	-1.00000*	0.0707107	2.86284e-06	-1.22644	-0.77356
			CFB	0	0.0707107	1	-0.22644	0.22644
			HFB	0	0.0707107	1	-0.22644	0.22644
		HFB	iPSC	-1.00000*	0.0707107	2.86284e-06	-1.22644	-0.77356
			CFB	0	0.0707107	1	-0.22644	0.22644
			DFB	0	0.0707107	1	-0.22644	0.22644
	Dunnett t (2-sided)b	CFB	iPSC	-1.00000*	0.0707107	1.66665e-06	-1.20362	-0.796377
		DFB	iPSC	-1.00000*	0.0707107	1.66665e-06	-1.20362	-0.796377
		HFB	iPSC	-1.00000*	0.0707107	1.66665e-06	-1.20362	-0.796377
VIM	Tukey HSD	iPSC	CFB	-109.43333*	14.8154	0.000353718	-156.878	-61.9891
			DFB	-130.30000*	14.8154	0.000101682	-177.744	-82.8558
			HFB	-151.86667*	14.8154	3.29134e-05	-199.311	-104.422
		CFB	iPSC	109.43333*	14.8154	0.000353718	61.9891	156.878
			DFB	-20.8667	14.8154	0.528342	-68.3109	26.5775
			HFB	-42.4333	14.8154	0.0805905	-89.8775	5.01086
		DFB	iPSC	130.30000*	14.8154	0.000101682	82.8558	177.744
			CFB	20.8667	14.8154	0.528342	-26.5775	68.3109
			HFB	-21.5667	14.8154	0.503167	-69.0109	25.8775
		HFB	iPSC	151.86667*	14.8154	3.29134e-05	104.422	199.311
			CFB	42.4333	14.8154	0.0805905	-5.01086	89.8775
			DFB	21.5667	14.8154	0.503167	-25.8775	69.0109
	Dunnett t (2-sided)b	CFB	iPSC	109.43333*	14.8154	0.000203611	66.7699	152.097
		DFB	iPSC	130.30000*	14.8154	5.82154e-05	87.6366	172.963
		HFB	iPSC	151.86667*	14.8154	1.88013e-05	109.203	194.53
POSTN	Tukey HSD	iPSC	CFB	-37.46667*	4.22861	9.63468e-05	-51.0082	-23.9252
			DFB	0.1	4.22861	0.999995	-13.4415	13.6415
			HFB	-54.13333*	4.22861	6.14561e-06	-67.6748	-40.5918
		CFB	iPSC	37.46667*	4.22861	9.63468e-05	23.9252	51.0082
			DFB	37.56667*	4.22861	9.44946e-05	24.0252	51.1082
			HFB	-16.66667*	4.22861	0.018018	-30.2082	-3.12518
		DFB	iPSC	-0.1	4.22861	0.999995	-13.6415	13.4415
			CFB	-37.56667*	4.22861	9.44946e-05	-51.1082	-24.0252
			HFB	-54.23333*	4.22861	6.05956e-06	-67.7748	-40.6918
		HFB	iPSC	54.13333*	4.22861	6.14561e-06	40.5918	67.6748
			CFB	16.66667*	4.22861	0.018018	3.12518	30.2082
			DFB	54.23333*	4.22861	6.05956e-06	40.6918	67.7748
	Dunnett t (2-sided)b	CFB	iPSC	37.46667*	4.22861	5.51513e-05	25.2897	49.6436
		DFB	iPSC	-0.1	4.22861	0.999992	-12.277	12.077
		HFB	iPSC	54.13333*	4.22861	3.5324e-06	41.9564	66.3103
*. The mean difference is significant at the 0.05 level.
b. Dunnett t-tests treat one group as a control, and compare all other groups against it.
